# Supplementary material for: NR4A family members regulate T cell tolerance to preserve immune homeostasis and suppress autoimmunity
Source: JCI Insight. 2021 Sep 8;6(17):e151005. doi: 10.1172/jci.insight.151005 (PMC8492309; doi:10.1172/jci.insight.151005)
Supplement: Supplemental data set 2 [file jciinsight-6-151005-s291.xlsx]

## Sheet: Table 1
Table 1. Transcripts per million (TPM) of each sample. DKO and WT naive (CD44loCD62LhiCD73loFR4lo) or anergic (CD44hiCD62LloCD73hiFR4hi) populations among CD25–CD4+ T cells were sorted from competitive chimeras. Naive and anergic cell populations were sorted directly into RLT buffer. In parallel, sorted naive CD4+ T samples were stimulated ex vivo with anti-CD3 and anti-CD28 for 3 h and lysed int…
gene_name	BMC_10_DKO-anergy_S27	BMC_10_DKO-naive_S28	BMC_10_DKO-naivestim_S38	BMC_10_WT-anergy_S25	BMC_10_WT-naive_S26	BMC_10_WT-naivestim_S37	BMC_11_DKO-anergy_S31	BMC_11_DKO-naive_S32	BMC_11_DKO-naivestim_S40	BMC_11_WT-anergy_S29	BMC_11_WT-naive_S30	BMC_11_WT-naivestim_S39	BMC_12_DKO-anergy_S35	BMC_12_DKO-naive_S36	BMC_12_DKO-naivestim_S42	BMC_12_WT-anergy_S33	BMC_12_WT-naive_S34	BMC_12_WT-naivestim_S41
4933401J01Rik	1.42205	3.29365	3.0471	4.2106	3.84057	2.45535	3.14842	3.74511	2.82702	3.60757	5.66072	2.87	4.13798	4.25284	1.64954	5.20529	1.83072	0.63013
Xkr4	1.36496	1.57539	0.852065	0.674074	0.587326	1.20713	1.32339	0.704546	1.3185	1.58357	2.24211	1.06383	1.11674	1.20125	0.502025	1.42171	0.787535	0.2766
Rp1	1.13709	1.73733	0.70623	1.28086	0.904491	1.22921	0.961895	1.53451	0.990512	1.215	1.06409	1.02549	1.04565	1.62316	0.525683	1.78452	0.222762	0.12779
Sox17	0.467659	0.152797	0.379575	0.111073	0.111116	0.11011	0.213926	0.269918	0.217899	0.269635	0.236144	0.321762	0.0343643	0.124381	0.419182	0.778103	0.0205246	0.164839
Mrpl15	19.7453	21.5356	34.091	20.1411	22.3513	32.0207	19.8589	24.8561	36.0873	20.5429	22.124	36.4348	20.2206	21.89	37.1288	19.5966	22.2153	36.5309
Lypla1	29.7433	26.4139	30.303	33.2156	29.9076	31.9458	25.5035	26.1796	23.8008	28.0931	31.3657	29.2978	25.1201	28.0783	26.9917	25.4859	25.8533	27.9321
Tcea1	71.3809	57.157	69.6035	73.0847	59.8439	69.6993	63.2069	53.2241	61.0034	72.4489	57.8006	61.92	64.1379	57.5776	64.3911	59.9467	60.0582	68.7574
Rgs20	0.670042	1.23273	0.569736	1.53173	1.21961	0.743729	0.842884	1.65433	0.646692	0.796789	0.863967	0.764685	0.541593	0.980145	0.471889	0.912437	0.115527	0.106037
Atp6v1h	30.028	27.3697	40.9498	29.6264	31.9231	39.3032	31.1514	31.0727	43.9763	29.5072	27.2585	42.1262	27.6452	33.4756	43.8383	25.5579	32.3698	41.0244
Oprk1	0.454488	0.756953	0.356289	0.419931	0.420095	0.734967	0.345825	0.57866	0.516493	0.281215	0.477178	0.344902	0.582402	0.562133	0.270026	0.574826	0.149843	0.147359
Npbwr1	0	0.164578	0.359781	0	0	0	0.0553008	0.503932	0.0768109	0	0	0.0462094	0.13325	0.214355	0.0318708	0.377144	0.0795858	0.121748
Rb1cc1	30.0452	29.7813	21.8165	28.6128	29.5444	27.8639	27.8737	22.8461	16.3125	30.0544	33.6088	19.7549	25.2175	29.1454	17.1254	32.1327	30.5565	21.4037
4732440D04Rik	5.79334	6.44785	9.58836	6.66456	8.23016	11.7325	6.45086	9.78193	6.60028	5.74843	8.07063	7.87336	4.32021	8.31055	5.76628	8.23729	7.48832	7.34939
Alkal1	2.92514	2.62823	2.23852	3.27522	1.22869	2.59746	2.31295	2.65304	1.26557	2.15333	3.9168	1.66916	1.85773	4.8902	1.21181	3.824	0.302606	0.115729
St18	3.79771	3.85403	2.70878	4.46893	2.87108	3.85304	3.07961	4.40598	3.04176	3.90648	4.075	2.99562	2.76524	5.17273	1.76573	5.69642	0.863673	0.50415
Pcmtd1	36.7097	39.8323	29.0365	40.3863	36.577	32.5343	47.606	34.7575	22.4175	43.7022	40.5602	26.1523	33.443	44.7792	26.7376	40.5499	31.6764	25.6699
Nras-ps2	0	0	0	0	0	0	0	0	0	0	0	0	0	0	0	0	0	0
Rps2-ps2	0.230283	0.827633	0.685332	0.601634	0	0.596418	0.115874	1.13714	0.107297	1.09537	0.959318	0.580949	0.372274	0.898294	0.934924	0	0.222346	0.382656
Sntg1	1.92501	3.18628	1.57199	3.13417	1.99304	2.10024	2.8357	2.46662	1.59454	1.93158	2.97009	1.84556	2.1047	3.04718	1.55336	3.88626	0.987697	0.546001
Rrs1	51.017	86.0994	271.405	41.5388	91.3304	220.697	53.8839	88.6094	339.204	43.2722	91.9578	290.604	47.1221	90.0369	327.95	42.5309	82.4008	281.592
Adhfe1	0.939255	1.70391	2.61956	0.9465	1.75346	1.86269	1.37734	0.946539	1.30039	1.31904	2.16134	1.69251	1.38825	1.98896	1.52531	1.30974	0.388665	0.445926
2610203C22Rik	0.537154	1.13852	0.934564	0.890597	0.701956	0.684897	0.353452	1.3991	0.500559	0.9172	1.26229	0.59069	0.918458	1.41033	0.143788	1.51247	0.0997389	0.114433
Vxn	1.18388	5.03862	2.33649	6.55224	4.07131	3.48575	0.282177	5.67017	3.10644	4.74214	3.98007	3.37962	3.6766	5.6511	0.361385	7.50756	0.511376	0.310614
Mybl1	0.995242	1.39476	1.29652	1.69256	0.834339	1.12831	0.944884	0.874278	0.962435	1.39936	1.79921	1.20011	1.44194	2.16089	0.653463	1.51792	0.580192	0.145615
Vcpip1	29.3008	28.371	35.3757	29.196	27.4125	41.8889	29.8434	26.7032	30.5916	34.1011	38.679	35.0608	23.6081	30.9894	35.702	31.7233	25.5885	32.0786
1700034P13Rik	0.457966	0.235132	0.46729	1.02555	0.470229	0.508331	0.460882	1.01534	0.365799	0.311198	0.545088	0.385113	0.528818	0.829423	0.531227	0.947934	0.284261	0.253664
Sgk3	2.59429	15.0642	4.87713	1.65742	13.6443	6.66765	2.3326	12.9006	4.61051	0.899099	16.0437	4.9354	1.34068	14.5992	4.20151	1.38378	15.4673	4.61711
Mcmdc2	0.891625	1.68441	1.40841	2.62063	0.829071	1.91846	1.00084	1.76598	1.75763	1.35934	2.76196	1.64376	0.789996	2.1738	0.835363	2.01367	0.529783	0.531854
Snhg6	16.641	22.0567	37.6176	15.7254	29.2654	26.6849	12.0258	24.4772	45.7796	14.5961	19.6663	37.5153	17.8153	25.5512	45.7936	12.0152	23.7594	46.8712
Snord87	12.8257	8.38098	12.4919	4.56931	13.7133	3.62375	3.52018	14.8052	14.125	5.54612	3.23816	12.7464	1.8849	4.54826	8.11496	7.11323	7.88052	15.4998
Tcf24	0.0241926	0.0289826	0.0575986	0.0632053	0	0.0751888	0	0.136529	0.135266	0.115076	0.100782	0.122064	0	0.0471856	0.224502	0.147592	0.327024	0.0804006
E330040D14Rik	0.0738279	0	0	0	0	0	0	0.104161	0	0	0	0	0	0	0	0	0	0.245356
Ppp1r42	1.2655	2.71295	0.792879	1.91413	1.7408	2.00104	0.603262	2.5372	2.54476	2.21772	2.31221	1.51226	1.77661	1.94861	0.618079	2.13327	0.321548	0.295137
Cops5	42.9354	43.4983	60.9228	45.8824	47.1323	58.237	38.1939	47.6549	65.7383	37.3266	48.7362	61.1796	44.6326	48.543	66.6446	41.5744	47.2813	65.0189
Cspp1	6.0102	7.47021	7.39544	6.31108	5.89063	9.55517	5.32149	7.67235	5.64382	6.75311	8.39397	8.76693	5.63812	8.1606	6.56274	7.80042	5.45154	6.88208
1700047N06Rik	0.330781	1.05673	0.918792	0.432098	1.00862	1.94186	1.10962	0.93337	0.205497	0.874117	0.918651	2.03985	0	0.645161	0.383696	1.68166	0.638762	0.610724
Arfgef1	79.2569	46.2453	63.5892	60.7054	45.7255	69.0441	71.4092	38.049	51.8579	79.1682	51.7241	59.6093	52.6386	48.3873	56.3487	72.4217	42.8709	51.818
Cpa6	3.42581	4.08634	2.89531	3.75832	3.00396	4.22506	3.46254	4.5404	2.81927	4.20905	4.88067	3.30485	3.41639	5.72722	3.04489	6.78565	0.787558	0.443579
Prex2	1.74675	2.23893	1.57042	2.46526	1.21316	1.84755	1.70869	2.17144	1.37163	2.03359	2.45099	1.85921	1.21442	3.26394	1.02017	2.69203	0.55432	0.257101
A830018L16Rik	0.806391	1.00575	0.933643	1.50071	1.0538	1.27027	1.15614	1.2468	1.0088	1.27857	1.34985	0.640954	1.29468	1.61589	0.589423	1.31412	0.245312	0.134608
Mir6341	3.35337	6.02599	4.9899	0	6.57331	10.422	1.68736	2.36557	0	13.2924	2.32826	3.5249	5.42104	13.0809	2.91736	7.67171	0	0
Sulf1	0.709556	2.08745	1.31512	1.83031	1.78408	2.39134	0.578489	2.54706	1.48983	2.27856	2.12026	1.53324	1.4302	2.01458	0.625112	2.17809	0.138755	0.258695
Slco5a1	0.362918	0.721541	0.597481	0.756508	0.928346	0.951935	0.668291	1.05673	0.467714	0.942718	0.975736	0.610371	0.661588	0.753023	0.734466	1.09525	0.171478	0.153971
Prdm14	1.26602	3.79171	3.01418	5.47818	4.23949	3.48384	1.59259	5.47014	2.94941	3.51283	6.5925	3.6929	3.13391	5.78732	1.74389	5.12893	0.152798	0.788892
Ncoa2	37.9961	41.386	78.3112	26.3885	35.3481	67.8489	37.9247	32.5814	77.8009	40.2865	45.6835	61.0894	25.1505	41.0068	86.8923	34.0048	34.9772	69.1323
Tram1	371.015	425.296	296.733	406.247	428.876	312.874	383.385	410.25	253.212	399.652	426.099	261.115	321.361	424.294	248.805	366.379	390.473	264.799
Lactb2	11.5969	13.893	14.4928	12.6822	13.3549	16.5942	7.5569	15.6093	10.3514	8.87671	13.3271	13.8061	9.91246	15.2525	11.777	11.656	18.3832	14.2251
Xkr9	0.842696	2.77625	1.37935	1.03201	1.23889	1.58233	0.901064	1.11462	0.687124	1.0021	1.46272	0.885801	1.02172	2.25996	0.427657	2.57051	0.101707	0.0583454
Eya1	1.83184	1.68092	1.34551	2.18927	1.76568	2.2073	1.51664	2.38283	1.47701	1.73032	2.70607	1.5295	1.40716	2.53393	1.32616	2.53628	0.3136	0.287841
Msc	0.796854	0.0477314	0.521724	0.468417	0.3124	0.454037	0.922216	0.337274	0.668309	0.568554	0.331956	0.234532	0.966142	0.543969	0.0924327	0.121534	0.307757	0.0441372
Smt3h2-ps4	0	0.421959	0	0.920208	0	0	1.06339	0	0	0	0	0.592379	0	0	0.408566	0	1.02025	0
Rpl5-ps1	0.907736	1.2234	1.48581	2.66799	2.37247	1.52814	0.799325	1.76094	1.1631	1.79908	1.10293	1.90834	1.92602	0.442616	1.71104	1.90362	0.438226	0.628486
Trpa1	0.523498	0.769681	0.538202	0.590591	0.435342	1.13396	0.454989	0.772152	0.643052	0.980947	1.02431	0.48024	0.865517	0.928217	0.496834	0.979884	0.505456	0.131801
Kcnb2	0.321075	0.512862	0.406102	0.550487	0.305945	0.339555	0.417361	0.603988	0.162067	0.307569	0.464424	0.354373	0.221677	0.704508	0.411233	0.448886	0.103336	0.118561
Terf1	29.9608	26.8208	25.8912	30.2518	27.9622	29.4194	29.221	29.7849	20.0217	30.7155	30.6908	25.2687	26.6905	27.6938	20.5815	29.8816	24.1458	21.4602
Sbspon	0	0.132668	0	0.096441	0	0.114726	0.0371489	0.0520803	0	0.175587	0.102518	0.0310417	0.0596749	0.0719976	0.0428191	0	0.0356418	0
4930444P10Rik	1.08176	1.29594	0.936543	1.34887	1.47791	1.32444	0.692775	1.31809	0.96224	1.01352	1.50214	1.11642	0.67566	1.53446	0.912588	0.674947	0.37981	0.0544708
Rpl7	286.5	608.344	562.747	306.445	601.091	490.011	326.202	706.902	616.248	271.514	506.98	532.8	365.354	647.373	585.094	274.188	662.714	615.021
Rdh10	9.16857	4.84928	5.25403	7.77222	5.09853	5.83546	5.32512	8.22233	5.54447	7.11397	8.22811	5.43394	7.23354	7.08643	3.16795	8.6654	2.16606	4.51114
Stau2	0.94719	1.47695	2.43408	1.04091	1.10026	2.52325	0.907828	1.03938	1.58318	1.26343	1.39879	1.88381	0.862831	1.81809	1.32543	1.23825	0.566148	1.16587
Ube2w	15.2468	15.702	20.477	19.0298	19.9246	20.2717	19.1332	17.8243	20.9382	17.2582	18.5432	21.8534	15.1513	15.6112	23.3424	15.534	17.2047	21.4945
Eloc	48.5073	44.7784	91.9035	49.7898	48.8893	71.8883	47.3991	51.1266	91.6234	44.1692	48.0394	85.8382	53.5151	54.9218	93.9468	42.5895	52.0143	85.2269
D030040B21Rik	0.400228	0.828177	1.68919	1.23575	1.23623	1.88466	1.06186	1.078	0.847638	0.519203	2.07147	0.428349	0.294094	1.27736	0.759686	0.554924	0.386434	0.40306
Tmem70	59.0802	61.8972	77.2968	58.7558	69.777	74.717	62.7656	72.5806	82.8424	59.7397	58.511	83.8497	50.142	67.3992	80.3626	50.6642	65.0625	89.4046
Ly96	38.8471	3.33269	2.60198	32.5759	3.89506	3.70539	36.4947	6.72831	2.03686	24.5746	5.93239	2.75709	43.6066	5.61962	2.65067	26.9725	5.9476	1.98111
4921511E07Rik	0.735958	0.146946	0.438049	0.640919	1.28234	1.52487	0.493762	1.38444	0.800121	1.55587	0.510979	0.825177	1.28889	1.43542	0.569126	2.05785	0.710594	0
Jph1	2.11079	2.43146	1.76374	2.28008	2.36054	2.48109	2.3489	2.51986	1.64546	1.93082	3.55109	2.16755	1.47647	2.73141	1.50674	2.84785	0.235159	0.202353
Gdap1	3.13595	3.86689	2.6241	3.68512	2.24623	3.04487	3.20873	4.42438	1.83408	4.14004	4.42749	2.91293	2.36509	3.76198	2.52654	5.3432	0.899495	0.508739
Rbm6-ps1	0.353448	0.889201	0.462826	1.29278	0.508076	2.08713	0.0711396	0.299199	0.955167	0.392287	1.12884	0.832221	0.514244	1.03406	0.819978	1.88674	0.375394	0.430699
Pi15	2.47628	3.15966	1.83148	3.67498	2.52754	2.48947	2.8017	3.82444	1.63851	2.46263	3.70309	2.19325	2.9609	4.37252	1.66566	3.93319	1.01862	0.535652
Crispld1	1.19076	1.48036	0.909344	0.557628	0.851449	1.30343	1.1079	1.45811	0.711843	1.10431	1.93429	0.699047	0.835369	1.709	0.677594	1.71332	0.238622	0.0497777
Crisp4	3.44679	4.17365	2.73542	4.26046	1.93733	2.87967	2.87196	4.23546	1.55418	2.64439	3.2423	2.43098	1.10842	4.26493	1.89161	4.80475	0.178925	0.246342
Defb44-ps	1.85278	1.10981	1.65418	0.605068	1.81591	2.39929	2.33071	3.26751	1.29491	0	5.78876	3.8951	1.1232	2.71027	1.07458	6.35806	0	0
Defb18	0	0	0.936089	0	0	0	0	0	0	0	0	0	0	0	0	0	0	0
Defb41	0.997766	1.79298	1.18776	2.38952	0.217314	0.861384	0.502059	1.87694	0.92979	1.58201	1.84734	1.11872	1.20974	1.94606	0.578689	1.01451	0	0.552655
Tfap2d	0.363397	0.373155	0.247197	0.339074	0.0678412	0.161344	0	0.073243	0.048377	0.246936	0.216264	0.218277	0.167847	0.101254	0.0602185	0.158355	0.100249	0.0575093
Tfap2b	0.112035	0.383478	0.590631	0.167258	0.292815	0.497423	0.177175	0.090323	0.35795	0.329897	0.400044	0.323014	0.413977	0.218515	0.185653	0.366155	0.108174	0.0709203
Pkhd1	3.38132	3.62619	2.46405	3.5836	3.7888	3.51765	3.40284	3.97046	2.19312	3.59665	4.04566	2.64671	3.74155	4.49343	2.19546	4.59489	0.951374	0.65178
4930486I03Rik	2.05969	0.308437	1.22594	0.840799	0.841128	0.533446	0.2591	0.908101	0.959681	0.408217	1.25129	0.757764	0.936471	0.753234	0.298647	0.785344	0.248588	0.142606
Mir206	0	0	0	0	0	0	0	0	0	0	0	0	0	0	0	0	0	0
Mir133b	0	0	0	0	0	0	0	0	0	0	0	0	0	0	0	0	0	0
Il17a	0.0866264	0.726447	1.03122	1.47108	0.226408	1.52563	0.348711	0.48887	0.484348	1.51086	1.08261	0.437076	1.26036	1.35166	0	0.660601	0	0.479817
Il17f	4.21411	6.73131	3.28465	4.91506	6.22817	4.72952	3.13021	4.81303	3.41275	5.8067	5.01578	4.9781	4.42001	5.38166	2.90967	7.11587	0.193756	0.389027
Mcm3	60.9394	66.916	74.571	61.3812	76.8095	79.4048	60.892	60.8399	63.0611	59.371	59.017	66.5006	65.1226	60.6942	68.2104	61.9346	71.4738	81.0753
6720483E21Rik	0.815139	1.08504	0.323452	1.18312	0.473435	0.187659	0.36459	0	0.759605	0.430815	0.628838	0.304652	1.09812	0.353302	0.10506	0.414409	0.437248	0.301
Paqr8	4.26978	6.95309	2.31037	6.44682	5.65223	2.71914	2.4554	5.11131	0.585636	8.46976	5.56971	1.27457	3.52595	3.78538	1.47941	5.72279	4.28325	2.02714
Efhc1	3.03216	3.74259	2.29698	2.40054	3.54218	3.95035	3.5138	4.27795	2.44028	3.49647	4.27428	2.12484	2.93364	4.12186	1.49215	5.53547	0.576661	0.508937
Tram2	12.107	6.8233	5.18482	12.9307	5.53253	6.5789	9.07288	5.41441	3.16467	17.1679	6.95735	4.20046	10.7954	9.80187	2.01382	12.7282	5.80809	2.74986
Tmem14a	6.60746	5.75688	1.07259	7.4543	4.6117	2.41137	5.81833	5.6145	1.6093	6.90494	5.31743	1.89421	4.79457	5.85786	1.04515	10.4211	3.91484	1.66356
Gsta3	1.68132	1.14698	1.05633	1.25067	1.06806	1.25797	1.57452	1.71318	0.826908	1.70316	3.24263	1.62986	1.66101	2.27727	1.02931	3.88207	0.563672	0.129343
Khdc1a	0.612619	0.917394	0.911592	0.533508	0.333573	1.37509	0.15413	2.23282	1.28449	1.29512	1.34692	1.37377	0.949092	0.697003	0.947494	1.8687	0.0985844	0.169663
Khdc1c	0.208509	0.874274	0.310266	1.29378	0	0.21601	0.262295	0.808985	0.242879	0	0.651459	0.745193	0.252806	0	0.241864	0.159006	0.201323	0
Khdc1b	3.49322	2.60875	2.64625	6.69661	3.14212	4.13588	2.46539	5.37648	2.70565	7.48082	6.23664	4.08201	2.8969	6.54779	1.3156	4.98181	0.788455	0.150769
Kcnq5	9.84184	2.03884	1.61761	8.59962	1.27579	2.62415	11.3251	2.32665	1.6351	8.84826	2.18004	2.28539	8.41367	2.44449	1.19366	10.9661	0.675122	0.628437
Rims1	1.68612	2.28411	1.42047	2.6092	1.96614	2.53955	1.89264	3.34872	1.257	2.44722	3.15183	2.02868	2.24352	2.63091	1.32396	3.20464	0.363171	0.330467
Ppp1r14bl	2.73391	1.97878	1.01703	3.27369	2.30736	2.24221	2.80863	1.84822	1.69844	1.71584	1.34454	0.957918	2.90038	3.22158	1.32136	2.60605	0.934891	0.504765
Mir30a	2.85745	0	1.70078	0	1.86707	0	4.31346	0	0	0	3.96788	0	0	2.78661	1.65728	0	2.75897	0
Mir30c-2	0	0	0	0	0	0	0	0	0	0	0	0	0	0	0	0	0	0
Ogfrl1	1.67627	1.4237	1.50405	1.48704	1.60205	1.33483	2.03944	1.55312	1.1191	1.8446	1.37229	1.19922	2.23462	1.46392	0.594937	2.02239	0.8938	0.235583
B3gat2	1.24285	0.470189	0.311476	1.36718	1.00442	0.271066	0.872242	0.507588	0.640045	1.7891	0.40875	0.453811	1.21609	0.574124	0.379387	0.823073	0.52106	0.57971
Smap1	61.2042	18.764	17.1253	55.0426	20.32	17.4903	54.3979	16.8537	15.0981	50.5232	19.5037	17.2991	60.9846	18.3184	12.8035	55.4369	21.1777	14.7735
Sdhaf4	55.4784	55.7565	34.1266	65.1937	57.6355	32.3443	63.5405	68.7746	30.5001	63.1205	50.2841	27.8161	77.2088	71.0809	23.9642	54.5212	56.2559	26.4861
Fam135a	1.48773	0.703536	0.761227	1.80703	0.818598	0.919342	1.3396	1.0679	0.595896	1.5312	1.52222	1.14132	0.875523	1.11995	0.620654	1.13452	0.340213	0.202396
Col9a1	1.22096	2.51777	1.16753	1.4642	1.22936	2.65418	1.59131	1.80731	1.62273	2.9197	2.50146	1.78415	2.3459	3.006	1.13766	3.75487	0.579777	0.399116
Col19a1	3.52026	4.53488	3.12102	5.88762	3.5609	5.81369	2.56436	5.54845	3.36279	5.74503	6.50405	3.9883	3.94073	6.17651	1.81105	7.23356	1.23727	0.652669
Tubb4b-ps2	0.455226	3.81751	3.52241	5.45105	3.4702	3.22262	1.75614	2.46199	2.75738	2.40595	5.05705	2.36066	2.5757	6.80708	0.968089	3.00863	1.1721	0.67239
Lmbrd1	45.3244	33.9901	62.6065	57.9175	35.4314	70.4413	53.629	33.666	61.285	66.5749	40.7217	68.6715	50.2278	35.9183	55.2995	58.5884	33.5407	61.4659
Adgrb3	1.67253	2.04297	1.17769	2.65605	1.52854	1.96486	1.15512	2.1592	1.1613	1.76792	2.0189	1.63168	1.48002	2.85703	0.963703	2.7343	0.628013	0.254307
8030445P17Rik	1.96144	2.61581	1.45382	3.19068	1.35415	2.10868	2.19738	2.19296	1.96575	2.22978	2.46672	1.68053	1.46577	2.30981	1.93178	2.65286	0.464526	0.57396
2900022M07Rik	1.99488	0.716957	1.66232	2.6059	0.782075	1.96331	1.60606	5.34753	0.557691	2.53038	2.07758	2.26467	1.37059	2.91813	1.0413	3.04253	0.288919	0.331484
2900002M20Rik	0	0	0.731852	0	0	0	0	0	0	0	0.853696	0	0	1.19909	0	0	0	0
4931408C20Rik	0.869213	0.253293	0.335587	0.122751	0.552596	0.340724	1.15845	0.729173	0.240809	0.40973	0.587188	0.237062	0.398763	0.458197	0.408755	0.680765	0.0680479	0.0520487
n-R5s209	3.40973	0	2.0295	1.11353	0	0.8831	0	1.20266	0.794358	1.35158	0	2.86732	0.689019	0	0	2.60022	0.823055	0
Mir6342	0	0	0.966044	1.06008	0	0	0	3.4348	0	0	1.12688	0	0	0	0	0	0	0
AC125120.1	0	0.0945713	0	0.412482	0	0	0	0	0.220689	0	0	0	0.063808	0	0	0	0	0.1749
Phf3	26.8361	28.6554	29.7761	22.9348	26.7833	38.3548	32.8414	26.9189	23.5356	31.4874	31.1301	28.7408	22.1885	30.8835	25.7225	25.0986	27.6299	23.1795
	0.970275	0.570227	1.11145	1.31529	0.956952	1.59312	0.552709	0.723203	1.00653	0.957885	1.16938	1.50869	0.651093	0.607009	0.870663	1.08894	0.813103	1.39934
Ptp4a1	0.195782	0.146591	0.466125	0.0319686	0.191887	0.583123	0.221657	0.0690551	0.387693	0	0.203898	0.57623	0.257156	0.0477321	0.624529	0.111975	0.141776	0.650653
4931428L18Rik	1.6226	1.84667	1.31991	2.01361	1.97906	0.840487	1.25191	2.51818	1.13404	2.01529	1.72742	1.50093	1.18039	2.95376	1.06656	2.80471	0.365559	0.179749
Lgsn	0.314216	0.125477	0.935123	0.752509	0.342183	0.217014	0.210811	0.5172	0.63442	0.830344	1.59985	0.880771	0.38097	0.612853	0.182241	0.638979	0.101129	0.29007
Pih1d3	0	0	0	0	0.0913589	0.0724251	0	0	0	0	0.485389	0	0	0	0.0810936	0	0	0.0774454
Eef1a1-ps2	0.227613	1.2725	0	0.19822	0	0.235801	0.458124	1.07043	0.282808	0	0.948196	0.446611	0.367958	0.44394	0.264024	0.925731	0	0
Khdrbs2	2.92756	2.46803	1.52543	3.38647	1.77762	1.45007	2.39069	3.1847	1.18494	2.07865	2.76491	1.77386	2.06358	3.26833	1.2806	2.60085	1.7512	0.294828
Prim2	12.3511	12.1565	10.046	12.9877	10.2022	11.9282	9.21484	9.97816	9.55156	10.9157	13.64	10.4581	12.7174	12.2281	7.7282	14.3561	6.31734	6.32076
1700001G17Rik	2.05389	2.05046	1.76583	1.04339	0.745567	1.77315	1.49281	1.77085	1.38231	0.542759	2.53516	1.72716	1.93685	1.55787	1.19123	3.30657	4.8476	2.78089
Rab23	6.52592	4.37106	4.13936	5.64587	3.85605	4.68048	8.42804	4.8195	3.66248	6.48398	5.45757	4.21108	6.86824	5.18205	3.77784	7.52556	3.97212	3.44512
Bag2	2.78553	1.94661	1.22374	3.29217	1.30005	1.44287	3.63756	1.35678	2.03952	2.6815	1.01305	1.61738	3.45771	1.81098	1.76943	1.16325	0.832472	1.54288
Zfp451	16.2224	15.3449	20.8743	17.6607	15.8097	24.7479	18.0787	15.5595	19.5336	20.6035	16.4703	21.8871	12.9676	15.5766	19.1592	18.8031	12.5096	19.1557
Bend6	5.33736	5.15083	3.14155	8.17293	4.06869	5.22219	2.50662	6.19155	3.31582	6.86416	7.41151	4.26388	5.63239	5.78338	1.44461	9.09011	0.887533	0.85405
Dst	6.68562	2.20746	2.13547	6.6575	1.78686	2.53765	5.86722	2.4587	1.86927	9.86999	2.87683	2.15824	4.92523	2.77148	1.04891	9.9142	0.675408	0.812714
Mir6896	2.77917	1.66471	0	0	0	0	9.789	0	0	2.20325	3.85917	0	1.1232	0	0	2.11935	0	1.53936
A930005N03Rik	0.244041	0.194906	0.193674	0.212526	0.212609	1.09555	0.163729	0.114769	0.227414	0	0.112959	0.54725	0.526019	0.634641	0.09436	1.61288	0	0
Mir5103	0	0	0	0	0	0	0	0	0	0	0	0	0	0	0	0	0	0
Ccdc115	67.1743	75.6002	99.7669	58.2043	71.2591	83.8066	61.0585	58.8112	113.152	46.6764	58.7701	107.609	73.062	61.3854	108.829	48.1842	68.287	102.563
Imp4	47.9504	60.6697	103.178	48.0277	60.0891	87.8136	44.7466	52.7422	105.669	48.7985	60.7379	102.666	49.2266	54.4762	119.813	47.2477	55.2414	111.007
Ptpn18	28.7975	47.1159	24.3483	38.1078	49.0062	22.112	29.0751	55.7079	23.6613	33.5202	41.2685	23.3623	36.7783	47.7557	21.9674	35.9614	55.444	25.8431
4930568A12Rik	4.61089	4.21309	4.18644	12.9652	5.00426	5.3435	6.92104	3.96934	8.22938	8.67383	4.34083	5.91467	9.1595	7.16404	6.43632	11.085	3.24466	5.62732
Prss39	0	1.18516	0.724714	0	2.48615	3.07462	0.306332	0.751551	2.482	0.361975	4.43819	1.7918	3.32156	1.92951	0.441361	1.16064	0.293904	0.252903
Cfc1	0.390152	0.817951	1.62555	0	0	2.02094	0	0.412837	0.727143	1.54651	1.21898	0.164044	0.630717	0.760959	0.452565	0.595049	0	0.216102
Prss40	0.144569	0.808237	0.688392	0.0629501	0.314874	1.6974	0.581959	0.679889	0.40416	0.0764074	1.07067	0.567333	1.28541	0.845912	0.44719	0.66148	0.186116	0.26692
1700101I19Rik	0	0	0	0.519647	0	0	0	0	0	0	0	0	0	0	0	0.303358	0	0
Amer3	0.808375	2.24122	2.52949	2.20247	0.905476	1.96204	0.5346	3.03048	2.346	1.61131	3.01476	2.50547	3.99512	2.16229	1.15202	1.58517	0.133803	0.43496
AA619741	0	1.31683	2.24314	0.820495	0.615612	2.44014	1.10619	0.886172	1.46329	1.49385	3.48879	1.58457	2.28464	0.306268	0.182147	0.71848	1.51615	0.347905
Arhgef4	9.46399	6.32207	2.48589	12.094	9.39668	3.21842	7.77467	6.80679	1.56254	12.0045	8.67071	2.87197	8.02388	7.56406	1.77795	11.1865	9.33647	2.35891
	0	0	0	0	0	0	0	0	0	0	0	0	0	0	0	0	0	0
Fam168b	186.591	215.875	205.578	163.003	208.431	232.669	189.403	181.755	181.124	198.404	238.806	200.418	138.41	206.227	213.802	179.703	228.147	251.704
Plekhb2	98.1247	35.7558	57.4371	99.0631	35.1363	50.4721	98.7749	35.4074	53.5193	99.9219	40.5631	50.6561	86.9517	37.9003	62.848	92.2621	34.4955	58.6136
1110002O04Rik	9.31953	8.80299	14.5077	17.7929	9.13411	15.7819	5.41088	16.6885	10.5217	13.3558	16.6742	10.5498	16.5145	27.2655	2.7026	16.9473	1.9035	1.78685
4930535G08Rik	0.716044	0.571878	0	0.311788	0.31191	0.247268	0.720602	0.67349	1.33452	0.378441	0.331435	0.401424	1.35048	0.465528	0.553726	1.45612	0.921822	0
Hs6st1	20.7748	26.9055	29.6986	10.8074	26.7898	28.8795	18.0887	21.0982	27.2738	21.3309	26.2301	23.9192	17.6947	24.0975	26.7309	14.4328	27.0396	22.9329
Uggt1	75.9396	68.2456	80.6383	59.3114	71.9276	94.3126	72.0705	62.6115	76.804	71.7406	82.0851	77.4712	52.8909	69.8391	71.2977	57.8744	80.295	78.8527
Mir6897	0	1.96007	0	0	2.13809	1.69498	0	0	0	0	0	0	0	9.57336	0	0	0	1.81247
Neurl3	218.551	140.148	344.549	259.583	155.679	476.281	233.143	112.331	224.759	238.382	120.587	369.768	264.713	147.849	239.577	274.895	183.283	435.835
Arid5a	52.0869	76.1513	89.9022	51.3661	75.1818	100.212	58.5566	73.236	71.1829	67.2465	84.2463	82.3504	56.2903	67.9851	77.9566	59.1832	88.3601	101.001
4930403P22Rik	2.70316	7.49939	5.58896	7.99149	2.41697	13.2651	3.57943	4.01449	6.76151	8.12083	5.92678	8.13545	5.28989	4.71731	5.11595	7.81159	2.74737	10.0868
Kansl3	71.9195	61.6273	83.662	57.3712	67.0477	135.92	63.0197	55.2343	77.4652	66.797	70.5135	107.444	66.8643	63.5336	79.0263	73.0422	68.2351	122.657
Mir6898	3.95219	0	1.56825	1.72091	1.72158	0	1.32578	0	0	2.0888	0	1.10783	1.06485	5.13894	0	2.00926	0	0
Fer1l5	2.34607	3.30769	3.07778	2.89787	3.50383	3.4225	2.66617	2.4093	2.14162	3.41615	3.21345	2.42917	2.60583	3.17505	2.3326	2.89661	2.04948	2.52822
Lman2l	15.8107	13.8715	17.2297	13.1087	13.8344	19.0499	22.9029	12.8356	14.5409	20.2386	16.5954	13.1217	12.6015	12.0984	16.9489	13.1187	11.313	15.8504
Cnnm4	5.14655	3.77482	4.30109	4.06119	3.98042	5.50579	4.77765	4.91973	4.44357	6.89447	5.68806	5.01676	4.58442	3.56448	3.94741	4.99797	5.21257	5.4453
Cnnm3	28.125	18.5504	17.1164	11.8475	5.9054	9.41216	9.65199	4.70368	7.71542	16.9105	15.556	5.23508	24.6874	4.1912	4.30712	17.1823	22.6857	8.06917
Ankrd23	7.86091	9.05686	6.7161	7.71378	8.15916	11.7285	3.82299	7.26993	5.85327	7.63337	7.52088	7.43275	4.86427	7.11583	5.06094	7.11323	6.20999	5.41658
Ankrd39	32.8687	31.9608	21.6395	31.1771	38.4811	37.9124	24.2601	28.4142	20.6972	31.5524	30.3572	33.7801	26.7967	29.6732	21.0354	29.0211	35.503	33.2001
Sema4c	9.67353	0.158751	0.289203	6.14514	0.115447	1.02961	8.09036	0.0934792	0.391039	6.68843	0.306684	2.69299	5.9625	0	0.537994	4.81688	0.149272	1.68817
D430040D24Rik	0.465977	0.687062	0.426698	0.749173	0.608941	0.334205	0.14429	0.606855	0.56784	0.852496	1.34389	0.542561	0.666376	0.769026	0.24947	1.14805	0.311481	0.119124
Fam178b	0.890378	2.01905	2.91479	2.70005	1.122	3.22844	1.02405	2.73671	1.92613	2.72264	2.69356	2.37992	2.87876	2.853	0.700837	3.29795	0.399143	0.528401
Cox5b	163.825	127.956	152.713	153.969	145.342	134.887	173.23	159.8	145.873	144.825	122.487	145.504	189.303	144.242	142.431	153.153	162.622	151.46
Actr1b	72.1517	72.8178	90.2135	70.9986	79.4936	88.2953	73.6619	71.257	81.3247	74.4353	80.8774	85.8216	70.3485	69.4834	93.3021	71.1302	74.592	101.935
4933424G06Rik	1.22146	2.99629	1.86949	4.40687	1.67222	2.28978	0.585351	2.70806	2.11389	2.21336	2.34228	1.66301	1.88058	4.31094	0.944573	2.39521	0.280802	0.386605
Zap70	914.312	222.659	538.96	566.223	235.129	453.547	817.058	190.615	628.716	554.169	201.215	518.459	826.263	185.352	594.155	483.271	243.942	649.639
Tmem131	115.514	51.783	51.9558	59.5612	45.7551	61.9503	124.166	41.3857	46.8375	77.0612	55.0839	49.8422	70.3036	47.2501	42.8891	60.2054	42.8796	44.0157
F830112A20Rik	3.05575	6.29517	4.14757	6.08084	3.50811	6.56805	2.04056	5.47969	4.31127	2.94325	7.69336	3.89049	4.77832	6.12709	1.12632	6.05436	1.37871	1.45528
Rpl12-ps1	0.611082	0	0.484962	0	1.06475	0.633065	0	0.287383	0	0	0.565702	0.685162	0.32929	0	0	0.310668	0	0.451298
n-R5s210	3.40973	0	0	0	0	2.6493	1.71572	0	0.794358	1.35158	0	1.43366	0	0	0.988797	0	0	0
Vwa3b	5.73191	3.68811	1.66029	2.62176	2.77837	2.73118	7.53144	3.95947	1.88613	2.48106	2.97591	2.18835	4.5506	3.54961	0.868099	3.52799	1.3138	0.48989
Cnga3	0.384532	0.583512	1.06809	1.0716	0.904515	1.08887	0.515973	0.976536	0.716669	0.44711	1.5663	0.668279	1.05677	2.09999	0.535255	0.977463	0.024752	0.255587
1700074A21Rik	0	0	0	0	0	0	0	0	0	0	0	0	0	0	0	0	0	0.324778
Inpp4a	15.2447	11.3954	19.6822	14.033	11.3329	21.8636	14.3688	12.7864	18.7565	15.4226	14.3613	20.5311	12.2276	13.4287	18.2838	19.542	11.2776	21.0314
4930439A04Rik	9.66091	8.89201	6.17101	7.38732	6.31246	5.85861	6.99539	10.8044	6.1482	9.90057	5.23521	7.52962	4.95197	9.4214	4.37322	10.6017	3.0714	4.56802
Coa5	86.7094	83.1346	89.4562	79.7091	74.6358	90.2516	86.2445	73.2582	72.9065	79.2171	79.092	85.8092	72.8358	79.822	92.3753	73.3552	69.2547	78.5752
Unc50	133.561	141.381	155.934	144.762	135.584	152.941	112.494	131.606	129.371	130.279	128.995	151.265	134.18	127.806	142.706	119.341	142.48	156.71
Mgat4a	5.99297	15.2271	6.78728	5.8843	12.2363	9.17009	5.2703	14.455	6.8616	7.47936	16.7641	7.15215	4.66587	18.4625	5.79154	7.37471	9.56549	6.52552
4930594C11Rik	0.147281	1.14687	0.788965	0.673372	1.4435	1.60208	0.926364	1.09091	0.892103	0.583802	1.63612	0.897922	0.714279	2.36988	0.597944	0.786199	0.391063	0.448677
2010300C02Rik	8.25508	2.7298	9.13697	2.74159	0.600772	3.91365	15.5089	2.56623	10.766	1.83814	2.19269	3.15998	12.6019	2.02722	10.0625	2.43882	1.02286	3.67566
4930556I23Rik	2.35485	3.25511	0.43127	1.893	1.4203	0.750635	3.8282	0.766697	0.337602	1.43605	0.503071	0.456978	2.04983	2.47312	0.210119	1.38136	1.22429	0.401333
4930470B04Rik	0	0.630967	0.0626976	0.206402	0	0.16369	0.477034	0.148616	0.0490803	0	0.219408	0.531481	0.0425718	0	0.0610939	0.401643	0	0
Tsga10	2.36902	3.28259	1.60826	3.20649	2.56122	2.45424	1.25428	2.48327	1.42742	2.36836	3.07825	1.74414	2.6762	3.11749	0.739418	3.04724	0.845133	0.53752
Lipt1	7.17149	9.24318	9.30247	7.49447	9.50101	9.37653	6.86873	8.93171	8.57256	8.93978	8.79086	8.85883	11.1137	11.3828	8.14661	8.97651	10.2194	8.43758
Mitd1	67.2357	77.8281	46.5148	66.4942	79.5849	46.8158	50.1213	81.3234	39.0741	57.6577	81.2614	41.8506	57.1585	88.2822	41.417	64.9012	84.2951	42.3124
Mrpl30	41.9782	65.8852	64.6824	41.9793	56.6654	59.3527	34.4609	62.1977	63.4977	34.5507	57.4617	68.9878	41.3525	61.8816	66.6025	41.4358	63.2413	60.6802
Lyg2	1.54296	1.56408	1.50709	1.34371	1.75784	2.13129	2.26945	1.78617	0.995426	1.0664	1.26356	1.16443	1.08727	1.85194	1.1473	1.87055	0.076399	0.131482
Lyg1	1.25657	1.36852	0.407958	2.23834	2.23922	2.13018	1.72441	2.41751	0.425805	0.905617	2.85527	0.576369	1.29269	0.66841	0.927554	3.3103	0.661781	0.126546
Txndc9	28.8315	29.6667	42.1225	27.7191	30.0893	38.1816	26.6709	31.2586	40.8461	27.2657	30.1002	37.881	26.4933	29.8665	41.769	24.3577	30.6571	37.9763
Eif5b	20.2817	22.5405	36.3146	18.0973	21.1082	34.9111	19.1757	19.1204	38.3232	19.1462	21.6496	36.0872	21.4966	20.5091	37.6297	19.6861	20.7777	38.4947
Rev1	16.3145	29.061	31.9704	16.9505	28.7561	37.1082	13.7372	22.2518	30.8352	14.7852	29.1174	29.0289	11.6981	29.7031	29.3595	17.9094	25.8039	30.2431
Aff3	74.5475	58.5339	22.6122	57.9706	54.9253	25.6326	62.9173	48.7595	22.0624	70.1217	54.8917	23.3319	58.0385	57.2972	16.7818	77.8214	62.028	19.2355
2610300A13Rik	0.201669	0	0	0	0	0.208924	0	0	0	0	1.12016	0	0	0.786677	0	0	0	0
Lonrf2	1.22982	2.57425	1.41573	2.91289	1.35988	1.68008	0.761627	2.93631	1.58681	1.47852	2.81494	1.6706	1.48562	3.40029	1.16005	3.8132	0.365364	0.254509
Chst10	11.4972	20.7111	13.8176	11.2197	18.8361	9.80267	11.6386	16.6515	14.5143	12.126	18.0725	10.1602	10.0607	17.3143	15.9427	12.2591	17.601	10.2473
Nms	0.709367	1.45683	1.44762	2.11804	1.32429	0.419936	0.6119	0.714869	0.566605	0.160677	1.40719	1.02261	0.737202	1.58121	0.352648	1.39102	0.293537	0.112261
Pdcl3	34.7429	30.3594	38.3533	28.4242	29.5664	31.7832	34.2381	29.7835	37.91	26.4187	26.7096	35.1199	34.1266	27.0114	35.7268	23.2858	30.9919	35.2115
Mir6349	0	0	0	0	0	1.08339	0	0	0	0	0	0	0	0	0	0	0	0
Npas2	2.54075	0.989239	1.73912	3.31897	0.77473	1.86444	1.385	1.61309	1.95331	4.46491	1.99926	1.51341	2.49865	2.22999	0.614	4.10113	0.204432	0.727107
Rpl31	129.271	266.958	247.106	136.018	267.437	192.663	150.241	347.458	272.779	106.644	226.969	240.202	174.939	279.87	222.519	113.102	289.47	213.59
Tbc1d8	1.20047	2.73713	2.25884	1.87168	2.17605	3.4702	1.2276	3.76982	3.62669	2.456	3.44151	2.60516	2.80145	3.36106	2.67272	2.68732	1.34605	2.03769
	0	0	0	0	0	0	0	0	0	0	0	0	0	0	0	0	0	0
Cnot11	60.2912	41.7436	80.7217	61.7222	39.5645	56.0494	66.3787	41.8172	80.4625	60.9789	43.0048	70.8099	65.2814	39.3668	84.8959	65.2722	46.3752	73.6769
Snord89	32.2762	8.83812	14.2711	21.6835	19.2817	21.0178	21.3451	5.20424	14.609	35.0918	14.086	13.1831	23.8526	25.1808	17.1152	22.5037	6.23277	6.12945
Rnf149	128.104	38.0245	169.347	88.8069	34.425	100.201	116.725	30.3077	178.265	94.3603	34.6938	133.094	102.968	38.2035	204.901	92.2389	33.4761	147.376
Creg2	0.299772	0.13966	0.257728	0.17404	0.261163	0.207038	0.20112	0.117482	0.217271	0.132029	0.346888	0.0980329	0.134614	0.357305	0.231818	0.330203	0.0482401	0.147592
D930019O06Rik	0.193851	0.0995284	0.230764	0.144701	0.470462	0.315582	0.195085	0.273496	0.309676	0.131726	0.0769095	0.628766	0.0447684	0.270065	0.128492	0.0844733	0.0267386	0.0613558
Rfx8	1.23302	2.27254	1.24199	2.47798	1.61132	2.21085	1.00224	1.47198	1.45837	2.40617	1.25121	1.75471	1.57163	1.75743	0.880164	1.66358	0	0.788031
1700066B17Rik	2.65946	8.42021	3.39201	4.83885	3.35128	6.39586	1.52937	5.62819	4.77954	6.02388	4.74808	3.3546	4.91345	9.63311	0.66105	6.80852	0.183415	0.63131
Map4k4	29.482	44.3648	52.732	18.2601	40.5338	70.4981	25.7584	33.2579	65.9006	22.4659	38.1302	64.3488	28.4439	41.6394	50.8919	22.5633	45.5311	60.6621
4930456G14Rik	0.305081	1.00509	0.363174	0.498158	0.598023	0.316057	1.07458	1.29128	0.568593	1.93489	1.16501	0.70551	1.10968	0.743795	0.265414	2.44283	0	0.0844912
Il1r2	114.944	1.21015	1.1392	299.675	1.59797	1.65234	168.751	1.57518	1.08995	311.981	1.40269	1.60948	131.585	1.8665	1.11006	273.666	0.307999	0.530062
Il1r1	16.4682	3.85791	3.13133	8.28838	3.10415	3.58389	16.7816	3.9586	2.37696	5.25762	4.00686	3.37832	15.0121	4.38421	1.59034	3.866	0.261675	0.282567
Il1rl2	17.0356	25.6178	22.389	10.0569	22.7293	26.6733	15.2708	19.6229	19.5524	8.59437	23.2836	22.6155	14.3476	24.5133	18.379	9.0393	19.9424	18.5089
Il1rl1	2.00113	2.6265	1.4188	2.88316	2.19206	2.33226	1.77694	2.07596	1.20663	2.28635	3.08527	1.7694	2.91389	2.95597	1.2289	3.36625	0.895046	0.489005
Il18r1	9.68698	22.5288	6.54291	7.92254	29.3909	9.75186	11.2957	31.9391	5.12185	9.24891	40.442	8.996	5.70225	27.2726	4.78777	11.6267	22.4679	6.04207
Il18rap	5.43855	1.27788	0.357688	2.37466	0.72642	0.778205	6.77343	1.20818	0.518003	3.2158	1.25172	0.593783	3.33948	0.527442	0.57509	2.65798	0.609246	0.233001
Slc9a4	0.177886	0.426214	0.211759	0.377604	0.26152	0.345536	0.0671319	0.313715	0.165767	0.246792	0.432275	0.336573	0.682978	0.477059	0.18055	0.610441	0	0.0246324
Slc9a2	0.50836	0.730815	0.778064	0.626121	0.626366	1.12853	0.321574	0.512302	0.663216	0.759971	0.847095	0.525202	0.75137	0.708224	0.353809	0.775336	0.07012	0.0965406
Mfsd9	1.86055	1.51757	0.400555	0.982513	1.57781	0.635659	1.19514	1.03323	0.534894	0.690425	1.12688	0.532621	1.2479	1.27396	0.114797	1.66033	0.993769	0.548162
Tmem182	0.933722	1.20808	0.889216	0.73183	0.878539	0.92862	0.676559	2.31853	0.870109	1.42124	1.24471	0.690964	1.41888	1.31123	1.473	1.36712	0.288494	0.124124
4930448I06Rik	0.371573	1.558	0.884656	2.42692	1.21394	0.769882	0.186969	0.524237	1.03878	1.47287	2.06388	1.56232	1.20137	2.89889	0.431014	2.55021	1.0763	0.205812
Pantr1	1.0012	1.60833	1.21893	1.78345	0.713657	1.41439	1.21367	1.70148	1.35707	1.26274	1.61145	0.707985	0.625341	1.81961	0.818231	2.11698	0.131822	0.126035
4930420N18Rik	1.95076	1.97746	0.893162	4.90052	0.980486	3.10914	2.71825	2.75224	1.25852	1.9034	2.70884	2.019	1.57679	1.75606	0.52219	1.60206	0.579548	0.166233
Pou3f3	0.327944	0.204295	0.327928	0.137085	0.308562	0.312562	0.198019	0.481189	0.122241	0.0623966	0.273231	0.176496	0.180252	0.307021	0.152162	0.200068	0.253313	0.116253
Pantr2	1.2912	1.06346	0.672465	0.737924	0.210918	0.501618	0.406067	0.455423	0.601614	1.02363	0.784422	1.35724	0.130459	0.944388	0.655265	0.738486	0.701267	0.625786
Dalir	0.373971	0.784027	0.779068	0.977032	0.488707	0.387424	0.799746	1.12119	0.871231	0.667068	1.10351	0.58965	0.604559	1.00292	0.650692	0.499074	0.225676	0.10357
Mrps9	18.3411	16.4478	17.7058	21.4987	19.5519	16.8675	16.5271	21.3073	17.436	17.7778	18.9426	18.2654	18.2539	20.8389	17.5592	17.5304	21.7369	21.3905
Gpr45	1.99011	0.436533	0.200203	2.74613	0.512811	0.0435571	1.33989	0.53387	0.0783603	3.5554	0.272456	0.106068	1.1668	0.0273348	0.211339	2.37263	0.175914	0.0465764
Tgfbrap1	23.104	16.6027	9.53101	16.0988	15.8514	12.0873	17.1197	11.5699	9.68375	19.2471	14.6226	9.59382	15.8202	13.5963	8.00032	17.1323	14.2827	9.47368
8430432A02Rik	0.568972	0.681626	0.774074	0.106178	2.12439	0.842058	1.06339	0.229354	0.227232	0.515505	0.225737	0.615163	0.525598	0.792666	0.754275	1.48762	1.41265	0.720341
AI597479	37.9592	26.568	27.2381	33.2999	27.1794	30.1166	37.4037	25.0806	22.3884	32.5582	27.3328	27.4557	28.2163	20.769	24.806	32.3922	24.9816	24.7299
Fhl2	7.48631	1.92184	0.763872	3.56247	2.23615	1.49573	9.79416	1.43343	3.5878	2.71313	2.30187	3.2826	7.2614	1.98162	2.72923	3.50693	1.85871	1.89559
Nck2	28.6444	42.9085	19.4618	26.6805	47.8174	31.6564	31.0953	36.5261	15.4895	28.1962	46.479	26.0599	26.9262	35.9726	15.7417	24.5874	43.5525	23.5845
Ecrg4	0.899686	2.42509	3.21301	1.90979	0.881786	2.44664	2.15036	3.33199	1.78158	1.24819	4.52875	2.83712	2.99975	4.3869	1.56541	4.11653	1.62877	1.37041
Uxs1	9.09513	7.39111	13.2672	7.46132	5.72172	11.381	8.33186	8.50782	13.8353	8.04661	9.50672	13.0874	9.02457	7.3752	14.0822	10.4417	7.12911	12.1699
Tpp2	70.7299	74.3398	110.774	85.7804	73.5811	116.142	62.2763	65.097	98.0929	85.1587	82.8135	102.13	52.696	77.2119	101.905	88.3942	69.8375	101.446
Mettl21c	1.79288	2.62831	1.76921	2.18796	1.91136	3.17711	1.68559	2.19668	1.1871	2.01982	3.37408	1.84492	1.60173	3.77294	1.72396	2.23074	0.478329	0.862399
Tex30	16.0112	21.0112	49.5938	20.8466	26.4986	40.2131	21.4665	26.3793	48.6385	21.4617	26.6946	48.7633	21.4988	27.0168	55.1678	15.8247	29.8001	57.7036
Poglut2	24.0043	8.73728	6.03966	26.1789	8.61921	7.12857	19.2427	7.15807	8.56933	28.0548	8.10197	6.90634	16.2756	6.74135	6.51048	17.9426	8.81768	5.62042
Bivm	17.5578	6.06754	4.13428	16.3511	9.1085	6.1964	14.0288	9.86777	4.15782	16.8639	8.9084	3.36668	10.8973	7.99676	3.10533	18.8701	6.98599	3.44654
Ercc5	27.6087	26.8166	19.0688	26.2354	31.0381	21.3798	27.6278	25.3334	16.6038	28.8542	29.546	18.7363	25.2384	30.4669	17.1163	29.8661	23.0161	18.7991
Mettl21e	1.22926	0.582923	0.609722	0.501805	0.368134	0.981643	1.08245	0.650366	0.64435	0.974527	0.675672	0.516855	0.786606	1.09889	0.594127	1.13271	0.445086	0
Txn-ps1	1.31313	0.786564	1.17238	0.428835	0.429002	0	1.65187	0.463161	0.917753	0	0	0	0.796051	1.28058	1.5232	2.00275	0	1.091
Gulp1	1.43063	2.3283	1.02825	2.43299	1.6579	1.59395	1.82004	1.78991	0.880389	1.54075	1.7242	1.08955	1.52728	2.52708	1.00195	2.18195	0.729755	0.598048
4930521E06Rik	1.00879	0.134281	0.266863	1.31778	1.17182	1.39344	0.338404	1.10698	0.417806	0.533163	1.55646	0.659799	1.63081	2.18618	0.780112	1.53858	0.64935	0.372508
Col3a1	0.310023	1.28754	1.46393	0.769465	0.715747	2.48376	1.06079	1.0935	1.30969	1.08143	2.3821	0.964608	1.22789	1.57215	0.623337	1.27666	0.598677	0.354887
Col5a2	2.77105	4.00392	2.35442	3.97903	2.47404	3.02414	1.97976	3.95433	1.88249	2.75022	4.56755	2.39249	2.19709	3.87819	1.03055	4.79092	0.183817	0.492094
Wdr75	32.6056	40.4254	105.254	33.5061	38.6323	95.3735	29.0214	37.9697	107.878	32.1347	43.6378	99.5081	27.292	41.4676	128.521	27.5326	38.9975	108.108
Slc40a1	0.822787	0.418583	0.241511	0.79506	0.309311	0.198501	0.396998	0.302135	0.157548	0.411029	0.391277	0.341211	0.291532	0.769414	0.326852	0.481329	0.119709	0.0998873
Rpl23a-ps1	14.8342	4.44282	9.86819	10.8288	12.5435	9.94389	12.5137	12.0033	9.14793	11.4143	15.4491	11.0068	10.7561	17.0193	4.3018	16.9685	1.26379	1.44998
Stk-ps2	2.65173	3.25488	1.96645	2.38501	1.81786	3.21999	2.90922	1.74794	1.57987	2.13669	2.41457	1.95573	2.28394	2.5012	1.08414	2.18792	0.230851	0.192626
Dnah7b	1.53804	1.88513	1.20852	2.26773	1.55885	2.04036	1.44566	2.2917	1.2062	1.71429	1.89608	1.16531	1.37038	2.88101	1.13051	2.47739	0.367582	0.410491
n-R5s211	1.70487	0	0	0	0	1.7662	0	0	0	0	0	0	0	0	0	0	0	0
Dnah7c	3.10685	3.42308	1.95462	3.21733	2.26143	2.735	2.43002	3.21368	1.69511	2.89694	3.56536	2.01023	2.30958	3.51648	1.67122	4.8858	0.746059	0.347739
Slc39a10	20.5708	30.9842	17.197	27.2847	26.0339	20.1384	22.8289	23.6689	20.1465	24.3565	32.355	21.3152	16.9637	24.1509	19.846	26.0943	21.8706	15.9848
Mir6350	8.69482	5.78686	4.60021	6.31	27.7748	11.0093	4.8612	13.6302	2.70082	15.3179	9.39065	9.74887	5.46622	3.76856	3.36191	13.2611	2.79839	3.21066
C230029F24Rik	1.74295	2.71446	2.07484	1.82144	3.64431	3.79187	2.28026	2.95086	3.08599	1.38177	4.35649	1.61225	1.83146	6.459	2.42612	4.5191	1.3463	0.579243
4933411E06Rik	9.64797	8.87216	7.68371	10.6505	10.1219	7.32032	8.41024	12.3657	7.91432	8.9414	11.982	6.05632	9.2263	16.0347	7.09311	14.1967	2.82088	1.43007
Tmeff2	0.680599	1.77566	0.61215	0.908821	1.40329	1.15947	1.27854	1.25897	0.761077	1.82252	1.53314	0.788544	0.782402	1.53394	0.578948	2.23753	0.189841	0.385356
9330175M20Rik	1.43097	1.04762	0.378544	0.726936	0.519443	0.700043	1.56008	0.953364	0.074082	0.441169	1.71107	0.869071	0.963871	0.852799	0.691616	0.72749	0.345412	0
Cavin2	0.996133	1.19336	1.10676	0.910871	1.21497	1.47916	0.534653	1.78018	1.67088	2.21119	1.56767	1.36819	1.18092	1.23049	0.231097	1.21542	0.224421	0.404617
1700072G22Rik	0	0.887038	0.440714	4.11071	0.241901	1.72591	0	0.783486	0.172497	0	0.257043	1.40096	0.598491	1.08312	0	0.846968	0	0.205061
Nabp1	19.2661	32.9193	204.736	21.0974	39.6687	185.037	23.389	37.5728	221.193	23.0714	48.8816	250.678	18.6892	39.2067	269.894	21.8469	43.6701	251.365
Myo1b	3.18643	2.8264	2.37214	2.61533	1.78108	2.59022	2.44051	2.90424	1.87446	2.57829	2.96286	2.33175	2.79592	2.80494	1.21025	3.46928	0.226889	0.343617
Stat4	183.885	76.8	83.456	102.531	65.5277	81.2865	184.608	69.1189	73.3378	108.416	68.2108	75.521	147.3	84.413	75.4867	90.1825	68.0951	78.7077
Stat1	189.059	174.94	32.836	171.452	167.992	51.6792	144.514	151.073	32.1836	172.541	165.324	38.5513	132.193	192.893	33.7516	169.629	201.677	51.5604
Gls	41.4867	39.2006	60.863	29.3499	35.8851	63.1566	45.0322	41.7745	52.8675	48.3036	49.1798	60.5962	31.5786	45.1097	51.2961	33.3839	32.6869	41.0699
Nab1	192.933	112.958	262.246	127.953	100.1	207.973	227.7	120.462	237.889	167.467	112.276	228.965	168.426	109.107	286.705	118.978	100.786	230.612
Rps27a-ps1	13.5837	18.6355	10.6933	20.8925	17.7512	10.6678	7.93752	18.5464	5.51247	16.6743	16.7328	11.6071	18.5946	23.5026	5.0828	22.7224	3.80774	0.970827
Nemp2	48.4267	25.0671	15.6958	40.925	28.0931	14.9363	42.6197	26.2657	14.0765	44.6973	32.5383	13.5944	40.3827	30.6921	12.5181	36.8312	33.5565	13.1615
Mfsd6	75.485	41.7089	97.5756	41.2293	36.0756	101.22	72.4432	35.9574	79.3691	45.4902	41.1233	84.2455	51.2819	40.6708	69.5337	35.2432	37.6258	79.5937
Inpp1	51.7719	36.6077	20.6742	49.3938	37.3676	31.8683	40.9763	34.8487	16.5645	51.2888	41.8437	23.861	47.089	39.478	15.3732	46.9168	41.0878	25.1535
Hibch	13.8456	12.3349	7.17478	12.6408	13.324	8.20383	14.6919	10.2749	5.67889	14.3079	12.7399	6.88447	15.0075	12.2452	4.95215	13.4055	12.2046	6.93639
1700019D03Rik	22.9117	2.24525	1.36652	13.098	1.2552	1.48047	16.9513	2.11535	1.35353	13.0379	2.47237	1.55633	18.2923	2.55879	1.41309	12.1483	0.97265	0.389284
Mstn	0.337507	0.179703	0	0.685819	0.343043	0.349649	0.301916	0.370358	0	0.237837	0.364517	0.441492	0.18187	0.438853	0.173999	0.11439	0.0362083	0
1700019A02Rik	0.91387	0.93841	2.17577	2.72865	1.19425	1.75824	0.919687	1.65772	1.70322	0.413996	1.26901	0.219569	2.32156	2.03706	0.302875	1.39381	0.630268	0.433873
Pms1	13.181	11.0052	8.06958	17.6399	11.6532	9.36353	11.3293	9.94341	8.03405	19.129	12.6441	10.2246	11.3499	12.9066	7.78517	19.0981	9.62294	7.31573
Ormdl1	35.3133	25.2025	21.3264	44.02	25.353	24.5378	38.5501	27.797	21.0086	47.6265	25.7441	21.475	33.5562	24.2325	26.0011	37.8982	24.3248	26.4772
Osgepl1	16.9478	10.8338	7.24887	15.1114	10.0925	8.12058	12.7378	9.66218	5.58222	16.0393	10.816	5.52309	11.9248	11.3296	5.11096	19.0025	8.55632	4.93587
Asnsd1	14.0888	10.1615	8.00929	14.1975	10.4832	8.93613	12.9053	10.466	7.28792	14.2237	10.82	7.3987	11.1323	8.5802	6.43699	14.7784	7.71778	6.68888
Dnah7a	2.04198	2.31302	1.97681	3.11373	1.9105	2.34592	2.05498	2.89215	1.93988	2.62037	2.44935	1.95768	2.22211	3.31634	1.16128	3.40521	0.483312	0.272857
Stk17b	394.685	377.815	562.742	473.305	397.43	605.665	395.957	405.75	430.219	451.4	437.657	545.328	352.753	413.213	500.986	417.501	380.327	585.489
Hecw2	1.52782	1.34224	0.979326	1.77062	1.24913	1.52597	1.52178	1.66916	0.810433	1.03109	1.51228	0.889461	1.74157	1.94075	0.690715	1.68491	0.423638	0.303782
Mir7681	29.5865	33.7567	13.4173	23.9254	18.4114	11.6765	11.3428	7.95093	10.5032	17.8708	19.5639	10.6628	10.2492	19.2354	6.53705	25.7855	2.72066	3.12148
Ccdc150	1.93949	3.00119	1.46706	2.66551	1.63689	2.65809	1.44355	2.99288	1.22373	1.88995	1.76741	1.74988	2.05759	3.5858	0.843658	3.23538	0.253588	0.380471
Gtf3c3	31.5956	39.5786	25.2054	35.2194	37.844	24.8586	29.5374	36.2659	22.6869	31.449	40.1272	22.3259	25.8216	37.7219	22.1954	31.3195	35.6773	20.2386
Pgap1	6.72355	8.21574	5.2632	6.94818	6.79129	5.32688	7.28873	8.09883	4.15423	7.55242	7.98808	3.90284	6.42678	7.73007	4.20062	8.06582	3.59675	1.77919
Ankrd44	51.1456	87.9518	41.2741	37.0187	83.072	86.7104	47.4381	75.5818	35.7108	49.4256	105.215	64.2703	31.143	76.3343	34.2417	45.2296	74.3888	56.9913
4930444A19Rik	3.0059	4.14805	2.21944	2.23667	4.42535	6.66167	2.18262	4.45562	1.34737	3.19745	4.01551	3.96756	2.6757	4.74957	2.29508	4.23632	4.04118	4.2572
A130048G24Rik	1.80747	3.57944	1.49298	1.15645	1.78356	2.78963	1.89322	1.19698	0.790603	1.69611	4.60996	2.88478	1.99765	2.87781	0.984123	1.91281	3.31227	2.57437
Sf3b1	292.078	293.528	282.931	254.018	304.542	318.465	235.748	250.259	241.626	275.928	315.305	270.838	213.572	280.521	273.076	245.744	311.826	299.346
E330011M16Rik	0.791613	0.135478	1.21159	0.664766	0.960592	1.28872	0.682845	0.717977	0.843064	0.537918	1.88441	1.14117	0.54845	1.32341	0.590302	0.431195	0.21838	0.814299
Coq10b	9.14117	8.87721	34.6811	9.62455	9.98696	31.1658	12.0038	12.5097	32.7358	11.18	13.1919	35.062	10.0849	10.7469	39.2549	9.4019	10.9257	39.0792
Hspd1	133.653	156.344	477.629	135.419	153.284	453.052	166.922	186.778	472.214	183.484	195.828	475.654	114.3	154.041	546.291	113.253	145.395	516.738
Hspe1	61.5932	85.743	184.164	65.8954	86.6957	145.228	90.2423	153.506	207.976	97.5501	115.918	184.205	65.7504	88.455	193.983	53.7401	90.3021	180.3
Mob4	41.0982	34.217	45.4419	40.5036	40.5194	42.6416	39.6776	43.7751	37.9672	44.2593	40.1545	41.4302	37.8469	39.1216	45.0067	43.0838	39.6414	45.7131
Rftn2	5.47715	8.07263	4.09306	4.49148	8.21878	5.4236	3.35589	8.72693	3.54221	5.25989	9.2371	3.71955	4.20371	7.81827	3.54744	5.45487	9.05866	3.11988
Mars2	4.79624	9.27517	10.5423	4.96296	8.27484	8.95126	4.45618	10.8218	11.3411	5.31188	9.82801	10.3097	4.02198	10.4758	11.3041	4.38357	8.58546	9.64137
Boll	1.73204	6.052	5.12025	2.074	5.77176	5.6821	0.958684	6.14987	4.33099	1.87659	5.89254	5.14632	1.47	8.44548	5.55854	1.7611	5.60235	4.02932
Plcl1	11.9082	3.54377	2.76291	20.3709	3.70705	3.50453	12.4878	3.40296	2.20524	13.1085	3.07545	2.32168	9.95641	3.96468	1.40771	16.4499	2.06521	1.7813
9130227L01Rik	0.77864	0.984631	0.669433	0.678089	0.847943	1.74775	0.696531	1.76989	1.00777	1.30316	2.10239	1.05492	0.734268	1.68741	0.9032	0.857683	0.208835	0.239602
1700003I22Rik	0	0	0.25053	0	0	0	0.211795	0	0	0	0	0	0	0	0	0	0	0.233139
Hsfy2	7.57882	8.38098	4.07723	10.3761	7.61849	5.28464	7.92041	9.15042	4.75359	7.27929	11.03	5.51526	8.01084	11.7971	4.22654	10.2253	1.26651	0.726551
Satb2	1.04608	2.50639	1.99243	2.69393	1.79665	1.7649	0.947462	1.53912	1.28118	1.82447	1.86762	1.75934	1.84811	2.47749	0.693382	3.19089	0.447297	0.231766
9130024F11Rik	0.298403	0.2944	0.250747	0.321014	0.458771	0.181846	0.317968	0.544829	0.114501	0.139157	0.511863	0.295216	0.368892	0.17118	0.101806	0.588974	0.18643	0.0388902
1700126A01Rik	0.935154	1.65098	0.937452	1.99311	0.964787	1.37671	0.396255	1.87489	0.917308	1.87293	1.98202	1.65556	1.83003	1.53595	0.171276	1.95174	0.760358	0
BC055402	0.860438	1.17806	0.621885	1.52541	1.56616	1.33709	0.865916	1.951	1.00227	1.46172	0.981453	1.08534	1.58969	0.539426	0.285167	2.06221	0.0593418	0.0680844
4930558J18Rik	2.32342	0.651445	0.353086	7.23251	0.710614	0.870619	4.17893	1.04617	0.506732	10.3463	1.51019	1.1224	2.79704	0.289253	0.516083	10.0277	0.0954616	0.0547628
1700066M21Rik	9.06214	7.85117	6.38306	11.7559	8.6872	8.54355	9.2145	7.34386	4.76296	12.4295	7.09742	6.32848	9.63136	7.88951	4.47389	9.51711	5.63138	5.21051
Tyw5	12.1019	12.0745	17.1586	15.0537	12.2742	14.3711	12.7607	11.7225	15.6201	16.668	14.2465	14.6728	11.534	11.4848	16.175	12.7825	8.68517	16.4478
Maip1	5.44668	6.00062	6.86703	6.40852	6.54564	7.17667	3.93932	6.63082	6.61148	5.83899	5.47133	7.49295	4.85007	6.22831	7.69211	5.20423	6.27843	7.41738
Spats2l	0.971377	2.96216	1.44168	2.58725	2.32449	1.7774	0.926778	2.31379	1.49299	1.72019	2.61014	1.18815	1.81505	3.10024	0.819468	2.75139	1.10843	0.349376
Kctd18	11.6195	9.58292	7.16733	9.06008	10.3613	8.65952	8.0107	5.6373	6.39032	10.6746	8.16516	7.19348	7.44532	9.51653	6.16769	10.2681	9.18811	6.08945
Sgo2a	0.825183	0.554984	0.189569	0.378222	0.397288	0.809876	0.801297	0.612745	0.418208	0.941107	0.964931	0.718261	0.819114	0.451775	0.18472	0.772791	0.0419339	0.17641
Aox1	2.77821	3.90164	3.0571	4.7728	2.95938	4.87351	1.87959	5.40187	3.67672	3.64614	5.57604	3.18044	3.60431	5.6691	1.48945	6.24904	0.462104	0.556047
Aox3	2.25005	4.14699	2.78151	3.61751	2.67649	3.13787	1.79988	4.02916	1.92202	3.88773	3.76534	2.63197	3.71902	5.03555	1.38865	3.84967	0.362083	0.55923
Aox4	1.47049	3.99978	2.41052	3.93625	2.6777	2.95937	0.776314	3.94523	2.69568	2.77108	3.53154	2.27041	2.90328	4.20806	0.894805	4.83477	0.279307	0.320456
Aox2	0.738253	2.06366	1.08808	1.40064	1.35525	1.76635	0.81371	2.35593	0.982796	1.86729	1.90384	1.68506	1.42078	1.40562	0.61168	3.02938	0.356405	0.175249
Bzw1	352.41	345.559	910.562	334.018	374.644	774.03	331.746	325.765	890.275	349.99	391.041	845.708	284.527	335.652	976.667	298.377	347.332	867.417
Clk1	131.964	110.241	112.321	119.556	114.223	133.325	108.073	116.208	94.2147	159.809	131.229	112.754	111.284	138.898	97.7277	122.066	125.272	131.111
Ppil3	20.4723	17.7004	18.6297	20.3505	22.8917	18.172	19.5558	20.2451	17.91	18.6288	19.7617	18.3885	23.312	22.0857	17.7967	20.5515	21.8667	17.1008
Nif3l1	12.9625	16.8283	16.0997	13.2629	16.4614	19.7913	13.3738	16.2235	14.4782	14.275	16.1854	18.8121	13.7624	15.2407	14.5966	14.7478	14.976	16.3139
Orc2	27.6151	34.7527	52.6603	34.5962	31.7914	44.5477	30.6229	32.7272	50.3401	28.7731	30.7138	47.3731	24.8084	35.0866	59.0317	33.7745	30.8026	52.4137
Fam126b	9.73031	8.5181	9.06594	9.09005	7.36515	9.30361	9.80073	8.67662	6.38251	9.8979	12.8214	8.43746	5.67232	8.93863	7.69071	7.83779	6.7351	6.03816
Ndufb3	171.636	171.535	150.826	187.042	202.925	136.767	179.017	215.707	140.616	165.897	174.829	160.096	193.861	175.549	121.06	163.635	203.461	143.596
Cbx3-ps7	0.183767	1.10076	1.0938	0.720163	0.480296	0.571135	0.739748	1.03708	0.342495	1.74823	1.53108	0.463601	0.891231	0.716845	0.213165	1.40138	0	0.203575
Flacc1	1.85196	3.65002	3.02244	6.86742	2.8105	4.20851	2.8858	5.01499	1.78146	3.50471	4.89442	2.91375	3.81476	5.70943	1.76708	6.28692	0.259568	0.231629
Cflar	30.7946	45.0452	52.0329	32.4136	43.7059	69.0224	30.9664	43.4129	41.0303	40.5744	54.5694	55.5891	22.1535	47.5063	40.3554	39.2613	39.482	47.3477
Casp8	177.703	270.016	207.743	171.581	274.425	194.086	164.296	248.488	184.907	188.413	257.277	182.871	168.748	274.377	169.118	180.757	280.695	200.703
Trak2	30.3546	43.8228	70.1057	26.659	40.9954	67.6524	32.7082	35.9003	76.5511	30.5201	54.2334	67.5874	21.5279	47.2014	69.043	34.8802	40.6532	61.4184
Stradb	10.7227	11.5394	9.56924	10.1172	11.5827	10.3554	11.5085	10.9468	7.1131	8.42314	11.803	7.1595	10.0345	13.4699	6.04875	8.91262	10.6771	8.73463
C2cd6	1.66819	1.11915	0.826113	1.55156	0.802242	1.06458	0.658095	1.39332	0.945162	1.24844	1.1119	0.751911	0.852186	1.5097	0.774022	1.38409	0.399454	0.192192
AC169382.1	0	0	0	0	0	0	0	0	0	0	0	0	0	0	0	0	0	0
Tmem237	19.4472	6.96894	5.6612	22.575	6.15921	5.76251	21.3657	5.81093	6.33092	18.3795	5.30656	4.4276	19.3228	5.54873	5.91043	15.3482	3.89478	5.08008
G730003C15Rik	0.175729	0.684198	1.20285	0.516496	0.975985	0.546153	0.176848	0.805768	0.818784	0.417941	0.793061	0.812758	0.994288	0.257058	0.713441	0.335021	0.890782	0.632677
Mpp4	0.588846	1.11837	0.290648	1.27576	0.844581	0.907606	0.708223	1.05367	0.455044	0.774243	0.997167	0.929959	0.70814	0.728314	0.41649	1.02952	0.471483	0.461394
Als2	22.9777	11.7992	12.3477	17.5126	8.38981	15.3273	19.3184	12.1324	13.8568	23.4922	15.2786	13.6901	18.357	12.1885	10.1236	23.5263	8.59172	11.4077
Cdk15	1.33526	2.13285	2.40837	2.27281	1.95644	2.59893	2.97257	2.28347	1.77218	1.60388	3.25882	2.04155	2.71458	2.60432	1.50193	3.5176	0.468816	0.35859
Fzd7	0.22383	0.107259	0.0799352	0.70173	0.146251	0.162317	0.292831	0.410529	0.187722	1.06468	0.186487	0.48938	0	0.0436561	0.467344	0.989998	0.69157	0.173569
1700122D07Rik	0	0	0	0.314751	0	0.748852	0	0.339945	0	0	0	0	0	0	0	0	0	0
Sumo1	198.042	167.476	246.513	220.403	179.303	221.77	195.713	182.343	209.274	198.258	163.59	225.378	203.443	175.358	224.961	192.348	177.77	261.825
D430013B06Rik	1.46307	0.714084	1.67716	1.84042	1.77032	2.18935	2.23584	1.52902	2.97927	2.66344	1.6554	1.91384	2.23379	4.33324	1.0057	2.72731	0.627843	0.900427
Nop58	19.5185	29.2797	89.8988	22.4176	29.0926	78.4992	21.4742	31.1297	101.672	20.6167	29.4473	92.7165	21.7445	29.2415	104.378	22.8086	26.9122	73.2651
Snord70	1.16597	2.79366	9.71596	1.5231	6.09479	9.66334	5.86697	1.64502	5.43268	0	3.23816	13.7269	0	4.54826	16.2299	10.6698	0	10.3332
Snord11	1.20761	1.44672	5.75026	0	0	5.00423	2.4306	0	7.87738	3.82947	3.35381	2.03102	4.88055	4.7107	4.20239	7.36728	1.166	2.67555
Bmpr2	1.49483	1.24342	1.02739	2.02637	1.06887	1.2272	1.57814	1.73494	0.667582	2.13758	1.66842	1.22857	1.50007	2.26642	0.700125	2.12501	0.479288	0.468664
Fam117b	74.389	53.7774	49.4783	41.8433	41.5506	54.1301	77.1731	48.0982	42.2461	58.4443	51.9964	42.9907	54.3922	51.62	38.7058	49.5972	38.855	36.7487
Ica1l	12.4243	1.31598	0.969471	4.72543	1.08901	0.902556	13.6088	1.44292	0.423579	6.06594	1.15718	0.780401	14.8647	0.775735	1.01058	3.75516	0.603461	0.545501
Wdr12	10.0718	20.5844	35.3428	8.61232	19.5821	31.1619	10.0762	23.0447	36.5859	9.14843	21.7741	35.1271	8.76515	21.3985	41.0628	8.08829	20.8586	35.0702
Carf	4.50161	5.15081	3.26007	4.34205	4.58962	4.36757	4.95103	4.67978	3.40919	4.26484	5.13819	3.34601	4.38214	5.92583	2.5462	5.83481	2.45582	1.44355
Nbeal1	6.55197	5.08042	4.46236	5.19492	4.57704	5.77525	6.04809	5.99318	3.96847	5.97182	6.97836	4.40895	4.67322	6.41388	3.23531	7.4797	3.275	2.03087
Cyp20a1	31.5057	22.4868	21.5522	33.6202	20.6439	18.6641	25.633	22.4129	19.8072	34.0531	17.2532	21.2697	37.5175	25.099	20.9494	27.0714	19.3231	13.9115
6030460B20Rik	3.83514	5.97283	3.88061	8.14097	4.6359	4.66841	2.79818	6.76355	2.94843	3.34445	7.45572	4.83758	2.86744	8.97615	5.22717	3.50955	2.59208	1.27455
Abi2	30.5162	8.27895	19.7325	30.8668	6.48611	18.1565	29.9098	10.1855	17.7373	27.0918	9.66216	16.1559	26.7584	9.88899	15.1508	25.1365	2.54518	10.3784
Raph1	3.90952	2.39515	2.43891	2.92843	1.64263	2.96328	3.31685	2.15743	1.94148	3.82125	2.46701	2.37206	2.78804	2.37442	1.18826	4.02293	0.396591	0.888109
Eif4a-ps4	8.1618	10.576	31.9239	10.9881	10.8836	25.7114	10.4767	13.8652	43.3062	7.79098	14.1091	39.8499	11.1075	10.396	48.4965	12.0671	15.4394	49.8206
Cd28	286.655	164.877	467.794	233.115	164.933	600.665	270.905	155.413	353.61	224.784	169.598	534.974	270.891	195.199	338.47	217.134	181.488	523.778
2310016D23Rik	2.87586	3.44527	5.60206	3.75673	4.78316	5.95865	4.2097	7.37715	7.30891	1.24359	6.17169	9.23379	1.69058	0.509921	7.58163	4.78493	0.757296	7.53017
Ctla4	291.737	7.56266	62.8654	410.155	2.33263	35.631	324.219	6.57231	40.7325	422.25	3.0832	25.9203	338.354	10.2746	44.9457	414.338	3.99341	32.3133
Rpl18-ps1	7.53551	11.1108	13.5706	16.6584	12.8774	13.011	5.83344	16.3562	10.9833	7.65893	10.1956	10.7238	16.2425	16.5817	5.37906	12.6717	11.5667	7.70559
Icos	492.115	44.7832	328.047	411.979	37.2564	340.267	535.724	47.3996	219.235	457.051	40.7795	285.776	503.673	52.4906	243.944	423.318	45.7451	326.964
Rpl17-ps1	0	0	0	0	0.720444	0.380757	0.369874	0.259269	0	0.582745	0	0	0.297077	0	0	0	0	0
9530026F06Rik	3.07048	3.13347	4.60279	6.68492	5.0528	6.95095	2.5178	6.89912	4.98077	6.4912	7.5799	3.53834	6.06677	7.31954	1.84679	5.55023	1.31763	0.881853
4930587A21Rik	5.84082	5.14086	4.96644	2.49137	4.36161	5.18652	3.47882	4.03619	2.11051	1.88998	7.61404	3.30786	6.26271	8.13716	2.90365	6.90844	1.84148	0.924339
Pard3b	2.04375	1.94949	1.37712	1.98468	1.48153	2.09331	2.42155	2.12178	1.2002	1.80977	2.36676	1.64729	1.95742	2.90313	0.993007	2.91711	0.461682	0.29048
Pard3bos1	0.102258	0.122504	0.182594	0.133579	0.534523	0.476714	0.205817	0.504948	0.190582	0	0.354989	0.386958	0.247964	0.997225	0.118616	0.0779802	0.0987334	0
Pard3bos2	0.13174	0.631294	0.784127	0.344182	0.172158	0.818874	1.1932	0.557598	0.736587	0.83552	1.28054	1.32939	0.638909	0.513894	0.764071	1.60741	0.635997	0
Pard3bos3	2.58894	3.3835	4.76298	3.8431	1.99919	2.56017	2.13171	5.14689	2.19324	2.7988	3.75844	3.56252	3.23407	5.50857	1.63805	7.71769	1.59073	0.39109
Nrp2	0.402606	1.07752	0.948342	1.40992	0.402991	3.17698	0.465513	1.0031	1.00579	0.882827	1.1776	2.44916	0.969351	1.13611	0.596184	1.20196	0.297751	1.19566
Ino80d	5.46913	5.73557	6.70826	4.46612	4.99174	7.29743	5.74601	6.05174	5.97708	6.88279	7.10144	6.41949	5.23539	6.07633	5.31437	6.08789	6.06583	6.29336
Rps13-ps7	1.37825	0.990686	1.31256	1.08024	0.360222	1.14227	0.832217	0.777808	1.7981	0	1.91386	1.85441	1.55965	0	0.959241	2.10208	0	0.916086
Rps27-ps1	5.36063	2.964	3.43613	4.30927	6.46643	6.40786	5.80973	4.07243	4.61115	7.19192	4.58081	6.93517	8.66596	14.4768	4.78321	15.0939	2.38887	7.76563
Ino80dos	12.8913	7.08891	4.4864	8.41991	9.94213	7.69922	11.201	6.75829	3.512	12.4537	7.28754	5.59799	10.6193	10.3047	2.77825	12.0332	6.29151	5.30651
Ndufs1	48.8255	55.0811	58.0033	48.1795	55.7887	55.0917	48.1768	45.9474	54.8514	48.7326	52.2084	53.7599	39.4655	47.9331	57.4801	44.4661	46.5129	58.5214
Eef1b2	100.999	186.318	243.276	107.18	181.984	195.568	112.487	218.01	252.524	86.898	168.342	229.798	116.092	197.537	258.058	89.8825	194.301	265.045
	0	1.558	4.64444	1.69885	5.09853	0	1.30879	0	6.05953	6.18606	1.8059	3.28087	0	10.1461	10.5598	11.901	3.76706	8.6441
Snora41	13.8327	11.0477	35.6778	15.058	10.0426	26.2722	5.41361	2.16844	25.0644	9.74773	10.6712	34.8965	9.31742	10.492	30.3081	9.37653	14.0979	28.9446
Gpr1	1.21923	2.04488	1.20949	1.4334	0.531097	1.4315	1.18609	1.83483	0.719569	1.48208	2.59597	0.854393	1.77389	1.98166	1.03713	1.48762	0.156961	0.0900427
Platr12	1.1135	2.66793	1.85574	2.32729	1.60064	2.0764	0.672351	2.51358	0.830108	2.82481	3.09242	1.03	0.720029	2.17178	0.387487	2.37758	0.430049	0.246703
1700039I01Rik	0	0	2.26889	0	0	0	0	1.49391	0.789383	2.35044	0	0.35617	1.19823	1.65219	0.245651	0.968974	0.8179	0.469199
Zdbf2	0.600993	1.39197	0.782206	1.21425	0.9634	1.24523	1.06448	1.54886	0.873675	0.914788	1.73585	0.653634	0.725432	1.82861	0.78079	1.33215	0.533858	0.177539
Adam23	1.18961	2.00878	1.37567	2.81936	1.30289	1.84861	1.11737	2.20585	1.40946	1.55386	1.61257	1.38622	2.08337	2.70694	0.716239	2.82521	0.311765	0.188261
Dytn	0.610982	0.593476	0.727324	1.22954	0.561062	0.872462	0.764435	1.00179	0.630909	0.418916	0.917205	0.583218	0.493855	0.934011	0.402247	1.28445	0.334823	0.12805
Mdh1b	1.1212	2.6157	2.31817	2.85216	1.92789	3.97369	1.06896	3.24698	2.3096	1.49703	3.4416	3.07665	2.6711	3.45287	1.84817	4.23008	0.512794	0.196114
Fastkd2	17.2376	25.6374	30.2249	20.013	21.0365	29.7033	18.6163	21.688	31.2574	19.3892	23.5046	30.7339	15.8179	24.9628	37.0051	16.4644	20.3125	29.5236
4933402D24Rik	1.61565	1.3134	0.549513	3.16577	0.980263	2.51066	1.56786	1.70959	0.860329	1.73829	2.00313	1.31011	1.166	1.91322	1.20478	1.7601	0.222852	0.383526
Klf7	9.45655	18.7271	20.6581	8.84921	21.7322	21.9716	11.0234	16.5277	18.1012	11.5124	17.4797	18.3278	9.02521	19.6365	21.765	9.22835	23.4289	23.2873
Mir6899	0	0	0	0	0	0	0	2.2362	0	0	0	0	0	0	0	0	1.53037	0
Creb1	26.6997	32.0834	27.5571	25.1482	28.8333	29.0979	33.7858	33.5765	22.9202	36.189	38.9819	26.1147	20.9727	32.9413	33.6167	25.838	27.4758	26.4783
Mettl21a	32.6429	25.6798	12.7386	35.4977	26.2477	15.4573	30.5407	27.5279	11.9222	38.0551	30.8907	12.6606	36.208	26.4019	11.0423	34.2376	28.7801	11.2934
2810408I11Rik	1.38661	3.11467	1.39274	1.86793	2.03854	1.61606	1.04658	4.15717	1.45366	1.03057	3.00854	1.45754	1.08577	2.87351	1.70896	2.11483	2.09192	1.10405
Ccnyl1	6.95636	4.67671	8.42074	2.45389	3.95077	7.11539	3.84001	4.30675	7.98679	4.00232	6.76584	6.59022	5.55163	5.61031	5.03897	4.02898	4.70447	5.95032
Fzd5	0.234712	0.193314	0.663588	0.594043	0.210872	0.805453	0.590515	0.393235	0.724514	0.255851	0.264812	0.740153	0.509864	0.143058	0.476453	0.514591	0.240787	0.731279
Plekhm3	9.52999	9.92579	6.30259	7.21943	8.42394	9.36283	11.348	12.5281	6.82933	10.6626	11.1439	6.05343	11.6897	12.1018	4.21278	10.6957	5.72182	4.11586
Rpl31-ps24	1.87355	6.73353	2.54893	3.84594	2.44837	2.21823	1.88548	6.04187	1.24708	7.63872	4.08828	5.17668	4.11048	8.35248	0.620933	6.1232	0.516853	1.186
Rpl10a-ps1	9.15127	19.8824	20.1259	8.10459	21.2829	13.4977	8.27297	22.321	17.2002	6.88601	13.7844	17.3475	12.2865	20.269	19.4312	8.5163	23.3627	14.9487
Akr1cl	2.48236	4.67734	4.18872	5.35203	3.6534	5.41798	3.61385	4.82836	3.50355	5.15872	5.99047	3.58721	4.32466	7.28597	1.81714	6.35907	1.00061	0.854346
Cryge	0	0	0	0	0	0	0	0	0	0	0	0	0	0	0	0	0	0
Crygd	0	0	0.704799	0	0.128951	0.204453	0	0	0	0	0.41107	0	0.63808	0	0	0	0	0
Crygc	1.80681	1.85533	1.3827	2.86599	3.20442	2.27291	0.649397	2.18499	0.962123	2.45554	1.97132	1.62791	2.50361	3.52403	1.04792	2.16519	0.996881	0.285937
Crygb	0	0.575035	0.190466	0	0	0	0.644071	0.451472	0	0	0	0	0	0	0	0	0	0
Cryga	0	0.332943	0.496255	0	0	0.431872	0.279686	0.19605	0.647456	0.220325	0.771835	0.116853	0.673917	0.542053	0	0.847741	0	0
D630023F18Rik	0.22821	0.410093	0.271666	0.39748	0.298227	0.748665	0.191386	0.536621	0.318994	0.783985	0.264079	0.415798	0.799335	1.48368	0.176478	1.10219	0.146897	0.168539
Idh1	11.5314	16.2266	7.01611	12.2898	13.5863	8.53302	13.9626	19.6779	4.05951	12.8275	18.3509	7.48053	9.64627	15.4224	6.11477	10.6641	17.2488	5.27193
Pikfyve	11.1731	11.9304	10.7738	9.46352	11.1233	14.3211	10.8775	11.1746	10.4562	12.6252	13.1834	10.1239	9.08238	12.7602	9.23033	13.1189	7.71374	7.89087
Pth2r	0.903606	1.17665	0.654755	2.82264	0.924133	1.09892	0.86982	0.886858	0.62238	0.747502	1.14565	1.02416	1.6513	1.83903	0.91144	1.91743	1.0242	0.217609
Crygf	0.161786	1.55055	1.15556	0.422679	0	1.00564	0	1.14128	1.80916	0.513038	1.79725	0.680244	0	0.946648	0	2.71426	0	0
Map2	5.92388	2.42221	1.37222	4.75896	2.0461	1.74339	7.22091	2.2786	1.22929	5.43423	2.22554	1.90759	3.58247	2.75325	1.14406	5.53754	0.45234	0.437037
Unc80	1.4416	1.49115	1.26406	2.17711	1.66334	2.26569	1.6277	2.59942	1.13369	1.75054	2.44124	1.54934	1.53471	2.1808	1.0278	2.35957	0.658615	0.397299
Rpe	48.8787	37.0467	50.5055	44.6524	45.9899	52.4938	45.4842	42.8936	49.7695	48.9281	47.3303	53.16	41.4576	46.9678	53.4093	45.9715	38.0699	46.025
Kansl1l	21.4783	8.69853	26.293	22.2109	7.95689	31.3343	21.0176	8.48306	26.1429	25.6317	9.19478	30.0172	15.8474	9.4115	23.7664	23.4716	7.55447	27.9078
6820402A03Rik	1.26131	0.824203	2.13847	1.59771	1.49844	2.93013	1.76938	0.701024	1.99457	1.21204	1.22071	1.73562	1.32845	0.670928	2.30545	2.15689	0.811891	3.76836
Acadl	136.905	113.281	72.4533	147.909	113.917	69.8671	150.659	124.629	65.1092	127.467	114.023	70.8799	139.041	122.459	50.764	120.298	121.44	61.0346
Myl1	0.14673	0.234376	0.17467	0	0.063916	0.304018	0.196886	0.0690052	0.410201	0.387747	0.271668	0.329036	0.0395339	0.57237	0.510608	0.447578	0.094449	0.108364
Rpl31-ps14	2.41523	2.25045	2.23621	3.155	1.75346	0.278013	0.810201	1.89308	0.750227	3.82947	0.74529	1.57968	0.433827	0.523411	2.17902	2.04647	0.25911	1.18913
Lancl1	48.8352	36.9548	17.7887	43.8868	38.9592	20.7177	46.0224	40.7266	13.4982	39.8637	34.8917	18.0226	46.1996	41.1381	12.9446	41.7948	40.4447	15.9153
Cps1	1.77131	2.71269	1.28255	1.95604	1.38408	1.98638	2.00311	1.52005	1.15715	1.82408	2.73859	2.34947	1.65315	2.56438	1.50393	3.53709	0.229211	0.222521
Kif22-ps	0.460159	0.673773	0.304323	0.267157	0.133631	0.423745	0.771814	0	0.190582	0.0810673	0.709979	0.343962	0.371945	0.498612	0.237232	0.311921	0	0.226559
Erbb4	1.22335	1.4459	1.03602	1.61951	0.836893	1.40345	1.23114	1.30896	0.841614	1.5882	1.52774	1.21516	1.51975	1.32914	0.742858	1.65294	0.325025	0.200098
Pced1c-ps	0	0	0	0	0	0	0.679662	0	0	0.428329	0	0	0	0	0	0	0	0.149631
Ikzf2	60.4549	4.1544	3.0675	98.6779	4.17787	5.35715	57.6224	6.18657	3.57341	128.554	6.10114	4.17221	55.1352	5.67328	2.20885	120.088	1.2904	1.34503
Spag16	2.44451	2.64105	1.3211	4.05523	1.76383	2.31494	1.76582	4.14708	1.38355	3.32899	3.26951	2.00519	1.9274	3.59779	1.16554	4.20863	0.405444	0.199361
Vwc2l	0.224278	0.568978	0.471149	0.706582	0.258607	0.451025	0.398304	0.949272	0.417996	0.648454	0.476311	0.399388	0.501194	0.617556	0.351975	1.08655	0	0.0584592
Bard1	2.59918	1.9327	1.77111	2.08401	2.41277	2.09843	1.76787	2.12437	1.31963	2.27372	3.36032	1.35664	1.17361	2.76199	1.60105	2.89796	0.692303	0.536151
Abca12	3.2676	2.99543	2.47904	3.90156	2.78408	3.67612	2.94371	4.35884	2.1449	2.88917	4.30912	2.81692	2.46954	3.63419	1.94681	4.83739	0.648195	0.326313
Atic	12.7419	14.9908	14.533	10.405	13.0321	16.5036	14.6512	16.5073	16.6683	15.5097	18.7343	14.1227	12.4145	15.1887	14.9718	10.3077	12.6953	13.6368
Fn1	1.44976	2.4856	1.95317	3.03917	2.54119	2.63509	1.46772	4.0908	1.93345	2.22984	3.73697	2.45286	2.83486	3.06468	1.60112	3.12471	0.46101	0.557779
Apol7d	0.291075	0.988001	1.386	1.07732	1.01434	1.55799	0.829962	1.09511	0.949355	0.76919	1.68412	0.775108	1.01952	1.13543	0.506457	1.10985	0.327884	0.429931
4933417E11Rik	1.1137	1.11184	0.662885	0.24247	0.48513	1.73065	2.05478	0.916576	1.12431	1.03007	1.54649	0.546311	0.750167	1.2671	0.21531	2.26478	0.26883	0.102812
4930556G22Rik	0.410686	0.492001	1.14074	2.68239	1.25227	1.4182	1.37767	1.54512	1.02055	1.30233	0.760377	0.345355	0.99587	0.534006	0.793973	1.25274	0.264355	0
Mreg	1.11033	1.80903	1.32175	0.754216	1.27686	1.42634	0.581046	1.06523	0.662197	1.19713	1.7885	1.718	2.72832	1.38598	1.18491	1.55797	0.17153	0.0984004
Pecr	8.23025	9.29868	5.57578	8.30373	11.8046	8.3877	6.32983	13.5942	7.60718	5.62295	7.99073	6.35831	8.38322	7.96096	7.60643	6.93962	7.36515	5.26286
Tmem169	0.465014	0.477502	0.237241	1.25828	0.651089	0.929076	0.701962	0.515483	0.557143	0.57931	1.01471	0.279314	0.483261	0.842188	0.385288	1.16516	0.224494	0.294363
Xrcc5	69.5631	64.9337	65.1388	63.1099	61.6264	60.7693	65.0799	61.5363	71.0541	66.8842	60.179	63.2491	69.995	64.5785	69.1506	71.3779	68.7411	63.7913
Marchf4	0.0445594	0.507129	0.132611	0.0873117	0.174692	0.346219	0.224215	0.125734	0.166095	0.211954	0.371254	0.0749419	0.162078	0.260728	0.0775314	0.135922	0.0645356	0.148087
Smarcal1	28.8664	21.4704	14.8415	22.9718	20.2731	18.8786	29.6204	21.4875	15.0341	26.5067	21.911	13.9391	21.5862	19.0665	12.0789	25.5514	21.6645	17.5976
Ankar	2.58684	3.9996	2.15823	3.78352	2.57149	2.90896	2.0248	4.05518	1.68948	2.41887	4.08334	2.28688	2.69856	4.18295	1.82091	4.95701	0.490999	0.489857
Rpl37a	603.385	1199.56	924.165	646.198	1168.05	737.56	726.326	1583.22	1047.66	540.118	1008.3	911.952	813.129	1240	778.02	606.891	1295.84	727.955
Igfbp2	0	2.03966	1.04607	1.43487	1.22011	2.38968	0.442167	2.16961	2.35426	1.48037	3.20309	1.52409	2.70795	2.89222	0.127414	2.84799	0.265142	0.547569
Igfbp5	0.219566	0.364208	0.281481	1.34584	0	0.71739	0.356942	0.834014	0.629561	0.803384	0.562876	0.298261	0.764506	0.724723	0.0783662	0.566714	0.114153	0.130971
1700027A15Rik	0.799309	0.957569	0.519006	1.13905	0.379833	0.752786	0.804397	1.12771	1.08342	1.15213	1.00902	0.855471	1.35089	1.13381	0.927174	1.99486	0.631441	0.321986
Tnp1	2.78553	1.66852	1.65797	0.606453	4.24683	4.3286	3.27047	6.54996	3.02838	1.10415	5.15734	3.70881	3.75255	2.26372	2.15408	2.47824	0.224127	0.257147
Pinc	0.235268	0.28185	0.140033	0.256107	0.614898	0.284353	0.0789217	0.221286	0.146159	0.124343	0.108898	0.395683	0.380332	0.229435	0.363871	0.478432	0.454319	0.260626
D530049I02Rik	2.16597	3.24353	1.71894	0.943132	2.35875	2.43088	1.27152	2.2919	1.1774	3.14807	3.00768	1.97319	1.89664	1.05614	0.837487	3.02819	0.174277	0.599857
C530043A13Rik	0.536582	0.948929	0.517089	1.10147	0.734599	0.873535	0.591426	1.18964	0.904808	1.86361	0.816064	0.923933	0.392411	0.647869	0.503863	1.28603	0.0740128	0
6030407O03Rik	0.581553	0.547406	0.692292	0.162789	0.27142	0.946747	0.125412	0.996308	0.967738	0.987946	0.922914	0.558903	0.369339	0.729175	0.192739	0.50684	0.20054	0.138051
Mir6351	0	3.68255	1.21975	4.01545	1.33901	0	0	0	0.954834	4.87387	1.42283	0	0	1.99848	0	1.56276	0	0
Tns1	12.7593	4.58345	3.99707	7.549	2.64882	3.38276	10.2612	2.92057	3.27248	6.12482	3.1825	2.79248	9.24759	4.98679	3.03726	9.36828	1.54069	1.52879
Rufy4	0.217775	0.521787	0.674032	1.47929	0.910686	1.08293	0.175329	0.860298	1.42057	1.10494	1.63298	1.5383	0.52808	1.44416	0.353657	2.32501	0.0841078	0.820243
Cxcr2	0.0332807	0.159481	0.435797	0.0869488	0.173966	0.241346	0.100478	0.422589	0.155067	0.369378	0.970491	0.111946	0.134503	0.194734	0.0386046	0.203035	0.0642674	0.184339
Cxcr1	0.340173	9.12857	0.728906	0.533239	4.08977	0.916268	0.0684677	4.22343	0.760794	0.107872	4.53472	0.800964	0.109984	6.50209	1.18377	0.311293	4.26984	0.904412
Mir1928	3.02805	1.81379	1.80232	5.93328	7.91413	4.70547	1.52366	0	8.46525	4.80112	4.20477	0	0	2.95298	1.75622	0	7.30922	1.67721
Arpc2	1002.67	961.553	1592.93	981.864	1027.17	1382.9	936.443	920.086	1534.78	974.44	866.153	1467.14	1042.32	930.563	1540.9	908.186	1030.12	1609.15
Gpbar1	1.32107	3.05223	4.94255	0.739591	1.23313	6.74524	1.04459	2.39637	4.57255	1.19693	3.93097	5.47524	2.517	2.76069	5.03505	1.15135	3.18886	9.61706
Aamp	233.915	198.944	281.46	220.837	201.219	284.147	221.618	170.97	265.325	212	179.558	288.051	219.115	172.846	294.78	204.151	213.25	327.241
Pnkd	11.4625	8.89088	5.42721	18.4248	9.57992	6.23932	15.2242	9.02703	4.81574	25.0949	9.83789	5.44578	11.4845	9.37208	5.36352	26.8061	10.2296	6.41354
Tmbim1	7.98118	0.51839	0.457877	13.5451	0.691135	0.597709	8.0078	0.520054	0.85874	14.3571	0.511853	0.640157	8.51735	0.718941	0.920216	14.4459	0.433276	0.426093
Catip	0.642313	0.989342	0.546158	0.539389	0.659511	0.66542	0.0923431	1.61824	0.427538	1.3094	0.700795	1.19601	0.482095	1.96865	0.266094	0.279897	0.487281	0.203298
Slc11a1	0.219033	0.0656001	0.13037	0.250356	0.214675	0.226913	0.413301	0.424908	0.0765414	0.651164	0.494245	0.138142	0.420478	0.427205	0.0952768	0.96043	0.343662	0.181981
Ctdsp1	9.09731	14.1426	6.01242	9.02213	16.779	5.67366	10.7168	14.0799	5.78399	8.97294	16.0971	5.80795	10.1815	14.8951	7.09389	10.5338	17.3913	8.59483
Mir26b	5.96703	7.14848	1.42065	4.67682	9.3573	8.65438	15.613	6.7349	1.1121	9.46103	16.5717	2.00712	3.85851	0	6.92158	0	11.5228	6.61019
Vil1	0.457064	2.53247	1.83633	1.52997	0.89594	2.24916	0.948694	2.01516	1.99652	2.35527	2.14205	1.41731	1.43159	2.00579	1.22604	2.83197	0.468894	0.63291
Usp37	16.4962	18.6328	26.263	16.8014	17.4899	31.3626	16.5091	19.6057	25.7883	18.6514	21.3305	24.2336	13.541	18.8011	23.5843	17.9412	13.6472	23.3346
Cnot9	55.8368	49.1687	59.8728	54.2716	57.0993	55.813	49.8953	47.8053	59.3213	56.373	52.0585	61.0228	55.4623	50.9878	56.6191	58.9575	48.127	58.4776
Plcd4	2.20302	2.19071	1.40553	2.29471	2.05099	2.56569	1.69538	3.02688	1.59672	2.69394	2.87918	2.04629	2.30442	3.67896	1.20256	2.61332	0.250246	0.350917
Zfp142	17.1433	16.8132	22.6091	13.8403	15.6552	21.6841	18.3223	15.2633	22.5104	23.9946	21.8082	21.7407	14.94	16.6573	21.3676	17.5764	13.9735	19.7927
Bcs1l	14.7161	19.9583	11.4035	14.3875	22.3758	13.1841	15.9741	22.3946	9.78923	15.3353	19.7281	10.7407	16.4211	23.8286	10.7897	11.0106	23.6369	9.48406
Rnf25	40.0456	29.0298	51.8235	48.1799	29.1745	42.9799	33.1391	28.7415	62.8024	30.4566	28.2882	51.7448	42.256	29.9359	60.4789	33.6949	34.6687	49.5658
Stk36	0.756424	3.00176	3.09533	3.87011	1.68868	3.75492	0.935689	3.69075	2.73145	3.72298	4.77046	2.91542	4.42002	4.08792	0.987107	3.5091	0.258667	0.750668
Ttll4	21.6484	25.9347	40.0807	17.7262	24.9552	43.5325	14.6039	21.5414	42.6022	22.2692	28.7414	38.9549	14.1765	28.7497	41.6892	21.7835	19.1605	36.7428
Cyp27a1	0.653545	1.90144	0.722421	1.2196	0.30502	0.38689	0.610726	1.38309	0.261009	1.18426	1.68539	0.510324	0.943319	1.00154	0.487346	1.77994	0.360584	0.31028
Prkag3	0.523452	0.825123	0.885497	1.47553	0.648048	0.91332	0.249529	1.16608	0.744522	0.218411	0.765127	0.973034	1.44746	0.64481	0.415445	1.1345	0.372409	0.274677
Wnt6	0	0.0554398	0	0	0.0604753	0	0.0465717	0.130581	0	0.14675	0	0.0389154	0.187028	0	0.214721	0.141161	0.0446823	0.0512652
Wnt10a	2.0962	0.29544	0.146785	0.751677	0.48341	0.212903	1.365	0.753856	0.268112	0.456184	0.228298	0.207381	0.764119	0.400829	0.238385	0.438813	1.26993	0.364257
Cdk5r2	0.0362414	0	0	0	0	0.0375451	0	0	0.0337723	0	0	0.0914283	0	0.0706857	0.0420389	0.0552743	0.0349923	0.0802953
Fev	0.0627332	0.450924	0.149357	0.737532	0.24594	0.32495	0.568193	0.35403	0	0.5968	0.522671	0.633044	0.152121	0.244712	0	1.05247	0	0.0694949
Cryba2	0	0	0	0.222146	0	0.264264	0	0	0.079236	0	0.118072	0.214508	0	0.331684	0.0986311	0	0	0.0941938
Mir375	0	0	0	0	0	0	0	0	0	0	0	0	0	0	0	0	0	0
Cfap65	0.298466	0.606299	0.756942	0.610255	0.220456	0.820062	0.274247	0.878803	0.350688	0.349781	1.0992	0.742047	0.828639	0.860545	0.255896	0.653131	0.187943	0.172506
Ihh	0.399368	0.159481	0.475415	0.347795	0.260948	0.448214	0.200955	0.375634	0.155067	0	0.323497	0.363824	0.349709	0.129822	0.115814	0.304553	0.0642674	0.331811
Nhej1	15.7876	21.7396	9.07286	13.1562	17.3113	9.9637	17.2577	21.8899	6.76412	15.8248	23.8126	9.38482	14.0078	18.0507	7.99882	16.1909	27.7711	10.2523
Slc23a3	0.0936221	0.729033	0.891596	0.794938	0.917594	2.37626	1.93147	1.45296	1.13417	0.742213	2.27508	1.33839	0.756745	0.821709	0.92309	1.64208	0.768362	0.777849
Cnppd1	107.848	109.016	69.8389	99.1885	120.141	81.0686	91.3242	104.893	63.6118	100.213	107.188	70.8913	101.389	108.668	60.9111	98.5934	124.815	78.9903
Retreg2	216.51	159.088	82.8256	205.547	161.426	94.7867	211.285	138.726	69.9115	210.392	152.226	77.3668	190.999	142.169	73.7233	180.61	165.155	82.397
Zfand2b	66.6341	96.6295	58.1971	68.8723	111.69	59.5425	50.3513	91.9921	54.8927	62.8102	94.2775	58.5854	65.3355	83.4049	53.2555	61.2041	113.586	73.4358
Abcb6	0.839763	1.07463	0.567994	0.423833	1.29694	0.850202	0.614624	0.861662	0.462416	0.665743	0.954083	0.770372	0.910179	1.37731	0.464911	1.04791	0.866105	0.697708
Atg9a	30.2453	25.2244	9.89181	19.8696	25.3989	10.2317	25.9731	19.9946	8.0223	27.439	22.2706	8.40887	24.4187	23.3148	6.65731	21.561	25.4973	9.22467
Ankzf1	53.5606	46.2747	16.5094	45.3039	41.9186	21.7045	41.9499	36.7673	11.8942	49.1083	38.1324	15.5277	45.7006	42.8635	11.5333	43.8383	42.1908	18.86
Glb1l	9.87769	5.80352	5.56232	9.53713	6.51023	4.66271	7.05348	5.35627	4.29021	9.91446	4.15065	4.08817	5.63747	8.14181	4.16467	9.58931	4.5613	4.2247
Stk16	47.0825	48.3084	52.6802	42.7915	53.0188	49.4508	37.5759	49.131	50.6538	49.483	48.9486	51.6007	46.0963	40.7698	50.1608	46.6741	52.462	55.5399
Tuba4a	114.678	268.299	396.624	130.326	286.363	329.947	140.426	287.896	420.156	139.978	295.802	377.005	142.94	266.49	480.428	135.651	314.605	458.663
A630095N17Rik	0.99362	3.78748	1.39788	2.71392	4.01345	0.842208	1.36356	2.42139	2.27273	0.716107	2.25777	0.911515	1.82532	3.52359	0.838232	3.58195	1.56989	0.800522
Dnajb2	40.4899	32.7763	58.1752	30.999	30.6992	57.7754	41.8768	30.651	57.6426	37.9666	32.8529	51.9164	32.5542	27.6589	57.878	30.4037	29.4822	56.3056
Ptprn	1.14594	1.11543	0.937852	0.966771	1.49752	1.2861	0.720772	1.44835	1.20135	0.416383	1.25975	0.64243	0.849071	0.74502	1.13541	1.52929	0.968141	0.819857
Resp18	0.688059	1.0598	0.351033	0.256802	0.642257	1.32379	0.19784	0.832074	0.0915975	1.40265	0.545968	0.743918	1.74792	2.30057	0.68411	0.899493	0.664346	0
Dnpep	55.9821	42.0759	29.1964	56.6002	47.6592	38.2965	45.2231	38.14	25.1253	57.525	40.0674	31.8418	54.3882	42.6236	28.3399	56.3084	53.6874	36.8115
Des	0.189152	1.23013	0.772012	1.44723	2.11873	0.671852	0.380712	1.37246	1.33458	0.642665	1.1632	1.5679	1.02655	1.423	0.344788	1.31881	0.57399	0.389145
Speg	0.0875783	0.639049	0.350675	0.925625	0.447387	0.569118	0.608938	0.763828	0.571282	0.27772	0.53067	0.354842	0.469783	0.621142	0.120059	0.631431	0.16912	0.229315
Asic4	0	0	0.0885629	0.0485919	0	0.0385364	0.22461	0.157444	0.34664	0.0589797	0	0	0	0.145104	0.215744	0.0567337	0.0359162	0.164831
Chpf	105.543	45.6346	123.386	81.6503	42.5944	113.265	108.148	41.3465	156.796	93.6829	48.1101	135.276	94.4751	40.8937	154.407	76.2731	53.5692	142.711
Obsl1	0.155748	0.229643	0.213928	0.156502	0.219188	0.136527	0.337592	0.270446	0.279109	0.265941	0.282818	0.0906725	0.17431	0.32714	0.152868	0.0913622	0.15038	0.172535
Tmem198	1.0938	0.194128	2.3148	2.01093	1.90584	1.5948	2.60921	0.285776	1.24578	2.24813	0.900063	2.89566	1.3098	0.869147	2.72551	2.28609	1.8384	2.199
Inha	0.550181	0	0	0.0898373	0.0898724	0	0.207631	0.194057	0.128174	0.327127	0	0	0	0.536541	0.0797741	0	0	0.228556
Stk11ip	58.3414	50.1501	29.0797	41.1858	40.4633	26.6611	53.9845	42.1899	29.282	43.9692	47.8035	25.2061	56.423	54.8797	23.9513	41.8638	47.2408	23.1478
Slc4a3	0.943733	1.27191	0.786406	0.708857	0.662886	1.00213	0.60546	0.665737	0.824473	0.822986	0.655238	0.654724	1.28725	0.920337	0.314727	0.881606	0.239192	0.261363
Mir6343	1.20761	0	0	0	0	0	2.4306	3.40754	0	0	0	0	0	0	0	0	0	0
Epha4	0.79348	1.14674	0.809635	1.03652	1.11922	1.20042	1.35624	1.4038	0.610316	0.978525	1.18928	0.847307	0.834796	1.52305	0.55517	1.90173	0.194574	0.16743
Mir6352	0	0	3.12299	0	0	0	0	1.23376	0	0	0	0.735368	0	1.7056	1.01437	0	0	0
Pax3	0.213143	0.608897	0.741669	0.385515	0.235684	0.747359	0.346499	0.439505	0.4278	0.909862	0.728546	0.523921	0.437333	1.31111	0.494478	1.27531	0.174136	0.217954
Sgpp2	2.23055	3.34024	3.31912	3.21176	1.65619	3.93886	3.39264	2.96819	2.4329	3.49647	2.78059	3.81539	3.21663	3.8067	2.29336	5.06431	0.465	1.40396
Farsb	93.7735	126.394	194.131	87.2947	129.475	181.74	99.8254	115.258	211.968	80.9713	121.236	201.47	93.3221	119.918	215.753	73.9905	127.439	211.193
4833412K13Rik	3.97802	4.02616	5.63362	4.39012	5.28813	7.24751	2.76093	5.41889	5.88008	5.00239	6.76203	7.72857	5.54383	7.22371	3.58013	5.64874	5.56272	3.79896
BC035947	0.0919392	0.330428	0.036482	0	0	0.126996	0.0308415	0.0432377	0.0285585	0.0485914	0.212779	0.103085	0.148628	0.119546	0.0710978	0.233705	0	0.0339496
Mogat1	0	0.0780001	0.0775067	0.510308	0.340338	0.404707	0.131047	0.367437	0	0.206467	0	0.0547514	0	0	0.151049	0.0993022	0.25146	0.288506
5730419F03Rik	0.727339	3.36922	4.04058	5.76406	3.29503	4.97313	2.19591	3.55739	3.43412	2.76776	3.77063	2.60964	3.99776	4.35042	0.956184	5.76845	0.795909	0.805735
Acsl3	23.8873	20.9188	41.8224	9.94509	20.8411	34.6839	21.4152	15.4055	33.6068	7.23529	19.3654	31.1686	19.2328	16.1204	34.4061	6.17857	14.859	34.5089
Utp14b	1.88903	3.8456	7.64255	1.58757	2.52038	6.93841	4.30728	3.72748	9.01093	1.2986	3.55864	6.98728	2.78685	3.63286	8.62696	2.4177	2.20657	7.30228
Kcne4	0.0763565	1.28065	0.454481	0.349104	0.249458	0.949241	0	0.161592	0	0.181601	1.16632	0.128419	0.092578	0.148927	0.309999	0.465827	0.221175	0.12688
Scg2	3.87205	0.628157	0.576169	0.579567	0.0527085	0.459633	1.09595	0.625958	0.451031	0.895318	0.560079	0.440928	0.423822	0.314671	0.70179	0.984256	0.155775	0.0446812
Ap1s3	2.15004	1.47788	2.55945	2.02586	1.15151	2.73859	1.77355	1.64102	2.59477	2.34718	1.61514	2.22297	1.99428	1.5124	2.73929	1.61271	0.544509	1.24946
Wdfy1	10.7256	4.64519	6.62592	16.5433	6.47689	11.6136	9.01585	4.94114	6.00274	17.0803	8.27182	11.3465	10.4893	7.16624	7.12748	17.8368	7.7745	10.8078
Mrpl44	56.3347	55.292	54.4281	58.0336	56.0404	53.8868	59.7981	55.5404	58.5341	57.3302	56.3782	51.3165	60.8965	59.5714	52.1055	48.2772	73.7556	55.1613
Serpine2	1.75044	2.33164	2.94348	1.53505	1.45567	3.6395	1.82317	1.96878	2.34981	1.68853	2.65164	2.85131	1.75127	2.96046	1.88846	2.03496	1.05189	1.6679
9830004L10Rik	0.217402	0	0	0.113596	0.113641	0.270267	0.0437571	0.736134	0.040518	0.13788	0.241508	0.10969	0.175725	0.254414	0.0504359	0.39789	0.0839636	0.240834
Fam124b	5.37868	1.44801	0.395684	3.82886	0.157953	1.12696	3.37547	1.10844	0.816601	4.26409	0.881161	0.863953	1.56317	1.11979	0.455666	6.49821	0.320935	0.669486
2310015K22Rik	0.0694316	0.249536	0	0.181396	0	0.0719294	0	0.783665	0.0647013	0.330262	0.28924	0.0583865	0.224485	0	0	0	0	0.0769153
Cul3	67.1129	68.1812	101.724	33.9365	25.5711	37.7828	23.6516	21.6746	43.2391	42.2475	58.9108	22.5817	53.1534	20.0164	26.4889	39.5592	74.327	70.7031
1700016L21Rik	1.67669	1.38096	1.24747	0.684452	1.50638	0.217126	1.16006	1.33063	1.2695	0.498463	1.7462	1.05747	1.43996	1.22634	1.09401	2.23758	0.303544	0.232176
Dock10	57.1809	86.3316	102.16	58.3299	91.5675	147.402	52.8002	77.501	93.6799	78.9176	115.937	123.132	43.7818	84.4166	103.908	76.5814	88.287	126.055
A630081D01Rik	1.82624	2.05524	3.95272	2.31332	3.47134	4.24254	1.5594	2.57657	3.6615	1.14069	2.84332	3.21106	1.16303	4.10162	3.46645	2.36332	2.99228	7.90843
Nyap2	1.68687	1.92371	1.72811	2.71207	1.64271	2.49531	1.24056	2.43715	1.6702	2.07026	2.50007	1.99139	2.07802	3.51156	1.14769	2.70883	0.438507	0.404285
Mir6344	1.95076	0	0	0	1.27463	0	0.981589	0	1.81786	1.54651	0	0	0	0	0	1.48762	0	0
Irs1	0.554678	0.664502	0.581063	0.69559	0.550891	0.321794	0.312597	0.641709	0.196418	0.58045	0.431329	0.541071	0.37661	0.605838	0.257364	0.727543	0.17138	0.086025
Rhbdd1	28.5126	22.6091	23.4716	29.3706	22.95	25.45	34.9224	22.4146	25.9865	31.1701	29.1183	26.6464	24.1648	22.1537	31.7562	27.8732	20.303	24.875
Col4a4	0.955895	2.07274	1.67273	2.12276	1.46153	1.77261	0.750344	2.64332	1.24708	1.95515	2.1636	1.72824	1.94707	2.62879	0.654198	3.25113	0.323033	0.296499
Col4a3	1.3129	3.08474	1.47809	2.31331	1.79551	1.8346	1.02423	2.90053	1.88735	2.11395	3.10918	1.66035	1.93322	2.99742	0.850006	3.15107	0.412725	0.417158
n-R5s213	0	0	3.6966	1.35214	0	2.14467	1.04169	1.46037	1.92916	1.6412	0	0	2.51	4.03774	2.40136	0	0	0
C430014B12Rik	0.513854	0.755504	0.77853	0.701757	0.854646	0.653327	0.235057	0.856789	0.609441	0.814742	1.49195	0.392828	0.660779	1.23001	0.677336	0.676846	0.563801	0.465742
Mff	38.3634	34.7247	36.8071	40.3085	34.6723	39.0866	33.1356	35.1888	34.345	37.0568	32.6993	38.9925	35.7654	36.2768	35.3712	32.0462	36.1178	38.8129
Tm4sf20	0.605408	0.241759	0.24023	0.527228	0.263717	0.557501	0.203087	0.664335	0.376109	0.213312	0.653859	0.3394	0.434978	0.1312	0.546199	1.02595	0.0649493	0.521626
Agfg1	110.974	85.867	97.3505	164.262	87.4206	119.905	108.965	79.9569	104.484	188.059	101.209	117.067	91.8904	93.1903	114.158	195.07	89.7076	122.56
A030005L19Rik	2.01369	0.753872	0.149821	0.822022	1.80916	0.39115	0	0.355128	0.469125	0	0.349528	0.529173	0.7121	0.245471	0.583955	0.575854	0.850627	0.836525
A030014E15Rik	0.509746	0.152669	0	0	0	0	0	0	0	0.404114	0	0	0	0.248554	0	0	0	0.141172
A030003K21Rik	0.122216	0.146415	0	0.319301	0.159713	0	0	0	0.11389	0	0	0.411097	0	0	0.141767	0	0.118004	0
Slc19a3	0.364057	0.753331	0.866761	2.11843	1.1245	0.685735	1.13243	1.68098	0.986922	0.734658	0.873193	0.91843	0.72229	0.839165	1.45884	1.41336	0.703021	0.0733267
Krtap28-10	0.105997	0.380953	0.126181	0	0	0	0.213344	0.897284	0.098776	0	0	0.178271	0	0.413478	0.122954	0.161664	0.102344	0
A030005K14Rik	0.742467	1.55658	0.994327	0.606176	0.48513	0.865325	0.560395	1.04751	0.259456	0.441457	1.28874	1.09262	0.0750167	0.72406	0.968895	1.41549	0.537659	0.411247
Krtap28-13	0	0	0	0.534314	0	0.105936	0	0.144271	0	0.162135	0.283992	0.0859906	0	0	0.711695	0.467881	0.592401	0.113279
Ccl20	0.214158	0.0855202	0	0.0932512	0	0.295817	0.0718404	0	0.26609	0.679117	0.495636	0.36018	0.403908	0.55693	0	0.54438	0	0
Daw1	1.99087	2.04433	1.29784	2.16722	1.67251	1.17857	0.667848	1.80568	0.883445	1.65347	2.17214	1.03639	1.41764	2.21887	1.09969	2.67494	0.274608	0.367576
n-R5s214	0	0	0	0	0	0	0	0	0	0	0	0	0	0	0	0	0	0
Sphkap	2.30304	3.01216	1.66004	3.98827	2.1951	3.16295	2.37086	4.23299	1.97878	3.29983	4.51831	2.60297	2.04087	4.28584	1.42151	4.46318	1.30564	0.397906
4933436I20Rik	5.90864	8.66412	4.10771	10.8058	6.67133	7.54133	5.13756	7.80273	5.50609	8.46908	10.3709	6.39968	8.1764	11.6165	4.11231	10.6698	2.64712	1.72801
Pid1	1.78748	2.40907	1.61066	2.52956	1.78436	2.14756	2.17362	3.36251	1.73511	1.77134	4.36093	2.09812	1.68562	3.6316	1.75665	3.4835	1.96558	0.605044
Mir6353	0	0	0	0	0	1.85998	1.80682	2.53304	0	0	2.49309	3.01956	0	0	0	0	0	0.994453
Dner	4.47403	6.37595	4.44251	4.21018	4.57205	4.74482	3.71297	5.65407	4.05066	5.31194	5.03491	4.20807	4.14765	5.29363	2.01687	6.95302	0.757507	0.587235
Mir5126	0	0	0	0	0	0	0	0	0	0	0	0	0	0	0	0	0	0
Trip12	72.2438	56.3955	87.6661	63.577	49.3403	93.5298	72.138	47.5188	90.3719	84.9578	63.0098	89.0845	45.1726	52.6534	82.9218	70.4367	47.0396	76.619
Fbxo36	4.39194	6.11015	3.03575	7.03265	2.96227	4.79456	2.51886	6.19639	3.12455	3.89365	4.78714	5.00379	5.95482	6.17128	1.75295	11.5242	2.64466	0.732414
Slc16a14	0.332886	1.12388	0.504349	0.830164	0.474565	0.815128	0.274095	0.683135	0.592214	0.575791	1.42877	0.407172	0.953979	0.944388	0.280828	0.784641	0.175317	0.201145
AC167036.1	10.3251	10.5249	3.77361	13.3693	6.98316	5.91125	8.65902	12.2671	5.73924	16.6582	9.93565	4.03664	11.1277	9.89247	3.99227	19.201	2.01134	1.60533
C130026I21Rik	3.07473	3.90579	2.42962	4.155	3.08283	3.81692	2.32073	3.85185	3.13696	3.78244	4.45363	2.54102	3.36372	3.92907	1.01463	5.74058	1.30523	0.645992
Rpl19-ps1	0.686562	4.31812	1.43027	0.67264	1.1215	1.42252	1.20913	0.968641	2.07931	1.63287	1.90673	0.577344	1.5261	2.00862	0.796392	2.35603	2.6516	1.52113
AC167036.2	7.28634	4.77368	2.71056	7.43603	5.20725	3.77424	7.90559	6.42499	3.28887	7.58157	5.05894	2.96788	4.50917	4.44106	3.03742	13.3702	0.219851	0.630602
A530032D15Rik	6.77107	8.03591	3.54055	6.11712	7.02916	7.01467	7.19628	8.83877	3.77407	5.31777	8.08428	5.10858	5.57534	8.02259	2.86276	8.01071	1.3442	0.77112
A530040E14Rik	10.3929	12.9737	4.67843	7.7578	9.24451	3.12145	13.711	16.0798	4.3134	8.03149	11.1572	3.74553	10.9418	12.52	3.29244	10.9225	9.27576	1.88659
AC123856.1	0	0.106413	0.10574	0.116033	0.232157	0	0	0.125321	0.0827746	0	0.24669	0	0	0	0	0	0	0
AC147806.1	6.2617	4.22811	2.84609	2.97441	3.42191	3.30246	2.74977	6.10374	1.59139	5.23489	5.05894	1.62755	4.60119	6.88365	2.11299	6.5983	1.53896	1.63956
AC147806.2	5.0756	3.38774	2.50315	4.8306	2.36887	2.32863	5.65519	4.60347	1.62165	3.62143	3.57436	2.53042	2.95973	3.60626	1.34573	6.24823	1.19017	0.642592
AC147806.3	0	0.684643	0	0.746535	1.12024	0	1.15026	0.806291	0	1.35919	0.396788	0.480578	0	0	0.662912	0.871621	0	0
G530012D18Rik	0	0	0	0	0	0	0	0	0	0	0	0	0	0	0	0	0	0
Sp110	72.1341	98.3161	33.6748	66.6165	102.495	34.451	58.8334	80.581	33.6377	65.0134	90.4444	32.1788	62.5137	91.8201	32.7093	70.9338	107.621	38.2311
Sp140	40.0211	37.1364	15.675	34.4414	28.1216	14.9044	38.4967	35.3061	14.9121	33.4434	37.5429	13.021	35.7735	38.1669	17.4662	34.3083	38.8772	14.2155
Sp100	195.468	364.524	65.348	197.169	383.896	78.8584	159.843	300.628	53.9323	202.324	365.516	59.5741	180.079	346.524	51.1405	197.998	383.712	64.0391
n-R5s215	0	0	0	0	0	0	0	0	0	0	0	0	0	0	0	0	0	0
A630001G21Rik	45.5336	12.4261	16.2255	36.735	13.6036	14.4308	37.1939	16.0603	18.3195	35.6823	16.483	17.6651	44.1293	14.3877	20.8491	37.6359	18.0051	20.6578
Mir8096	21.5659	9.56883	1.90166	6.26031	5.21897	0	16.8802	4.50761	0.74432	21.5294	11.0913	0	16.1404	10.9051	4.63255	24.3642	10.7969	0
9930111H07Rik	4.20091	4.73663	3.97125	9.84544	4.03659	3.84003	2.98422	5.57824	5.18123	6.46485	4.63242	4.15604	4.69389	7.22957	1.57654	5.84177	0.835085	1.23186
Cab39	200.973	160.624	225.079	208.136	156.482	230.002	188.822	148.496	219.325	203.428	173.88	233.223	156.131	161.701	244.794	189.21	147.974	226.874
Itm2c	811.598	256.123	169.62	1088.01	272.361	186.932	808.937	244.465	148.035	1061.23	245.869	156.736	841.855	225.251	135.05	1049.64	274.997	161.049
4933407L21Rik	0.697909	6.07075	4.6236	6.77811	2.85505	6.22423	1.03826	4.83763	4.38287	6.06208	7.96366	3.87855	6.54867	6.74688	0.844752	8.83941	0.351577	0.605061
Gpr55	7.00617	0.457226	0.259619	10.0068	0.356253	0.395389	5.8162	0.8077	0.0508082	9.68224	0.416409	0.206322	5.44271	0.319026	0.221357	10.7688	0	0.0603995
Spata3	0.380493	1.68657	1.35884	1.68992	0.745846	1.61615	1.14875	1.07364	1.02826	1.74955	1.00388	0.767916	1.1687	1.18739	0.970994	1.1026	0.55107	0.885161
2810459M11Rik	0.822236	1.71469	0.616284	1.07408	0.318371	0.567877	0.490353	0.902267	0.36892	0.434566	1.3532	0.947522	0.689226	0.712757	0.565197	1.95075	0.176422	0.30362
Psmd1	66.4488	53.31	121.603	58.4211	54.8311	111.96	69.7524	49.8003	111.326	64.5785	53.106	114.563	61.0125	59.3412	125.393	59.5	57.081	118.328
Htr2b	6.28344	3.53566	2.88997	4.72584	2.79929	4.38898	4.07191	4.56684	2.61717	4.22661	4.95753	4.40323	3.19354	5.29208	2.48475	8.05871	0.183845	0.527326
Armc9	6.03677	6.11078	2.96179	5.93982	5.30002	3.78145	4.87429	4.91874	2.60197	6.5913	6.57404	2.3349	5.72427	6.08486	1.52896	7.58933	2.86165	1.08865
B3gnt7	0	0.411249	0.437837	0.320305	0.224301	0.58425	0.197409	0.449726	0.159947	0.388778	0.510732	0.226814	0.356751	0.621717	0.11377	0.56096	0	0.027163
Ncl	141.197	150.963	519.896	132.77	138.794	449.021	145.272	144.971	570.15	142.619	136.104	503.543	129.106	146.27	617.659	136.156	143.897	536.751
Snora75	0	0	0	0	0	0	0	0	0	0	0	0	0	0	0	0	0	0
Mir3535	0	0.826695	3.28586	0.901428	0	1.42978	0	0	1.92916	1.09413	0	0.58029	0.557777	1.34591	0	0	0.666283	0
Snord82	2.89827	0	1.72508	1.893	1.89374	3.00254	0	0	1.35041	0	0	0	0	0	0	0	2.79839	0
C130036L24Rik	4.41247	6.56989	6.15315	3.64366	6.01337	9.41996	3.34628	7.87064	5.19856	4.84736	5.90837	6.25491	4.16526	8.29879	4.3323	7.06627	7.04488	4.08503
Nmur1	0.0598463	0.358478	0.142484	0.234531	0.0782075	0.495995	0.180682	0.422173	0.446153	0.0948894	0	0.50326	0.435363	0.583626	0.20826	0.091276	0.115568	0.132594
Tex44	0	0	0	0	0	0	0	0	0.438648	0	0	0	0	0	0	0	0.0568118	0.130363
Rpl30-ps6	2.62344	3.84128	2.42899	4.95009	1.5237	4.83167	3.81353	6.16882	5.43268	8.31918	3.23816	2.94147	4.00542	1.13707	5.07185	2.22288	0.844341	1.93747
Ptma	701.959	874.276	1314.02	824.879	857.118	1157.13	793.64	876.908	1442.11	789.776	773.766	1322.19	794.135	892.487	1395.83	731.764	976.689	1269.31
Pde6d	47.9719	38.7784	25.393	65.5858	39.6225	25.4278	50.6208	33.775	21.7876	51.6925	28.5859	27.8467	50.8599	31.9757	19.0709	55.904	30.3994	22.8564
Cops7b	23.9482	20.7792	26.7348	25.3727	21.3445	25.1527	21.5647	17.6982	24.4077	23.2434	21.71	25.7996	23.0741	16.5024	25.731	23.8732	21.1693	25.0828
Nppc	0.194702	2.21589	1.39066	1.39886	0.508874	1.00853	1.17565	0.824089	0.272155	0.926128	0.540729	0.982372	0.94426	0.949373	0.790468	1.63324	0.375983	0.107844
Dis3l2	31.4427	22.9505	12.8339	29.2085	19.8225	12.5384	32.2278	22.0279	13.2431	27.5923	19.9714	12.8515	25.3782	24.984	11.7918	30.3481	21.3471	11.4128
Akp-ps1	0	0.234263	0	0.12772	0	0	0.196791	0	0	0.155024	0.543074	0.246658	0	0	0	0	0.0944035	0.270779
Alppl2	0	0.215468	0	0	0.0587596	0.0931639	0	0.190315	0.041901	0	0.124876	0.113434	0	0.0876992	0.0521573	0.137157	0.0868294	0
Alpi	0.520871	1.456	0.826739	0.737112	0.113446	0.809414	1.04837	1.65347	0.283141	1.2388	1.92876	0.839521	1.36831	1.69319	0.553845	0.92682	0.12573	0.384675
Akp3	0.241638	0	0.17259	0.37878	0	0.200265	0.437717	0.272733	0	0.0766258	0	0	0	0.188518	0	0.221124	0.23331	0.107073
Ecel1	47.0679	0.451375	0.379517	60.1217	0.189374	0.570482	42.8175	0.204452	0.243074	76.8344	0.201228	0.243722	45.2837	1.24362	0.336191	50.0827	0.0839516	0.321066
Prss56	0	0	0.110785	0	0.425657	0.144618	0	0.2626	0.0433617	0.0737787	0.129229	0.156519	0	0.363026	0.323854	0.0709692	0	0.0515474
Chrnd	0	0.184799	0.0734523	0.161204	0.120951	0.351575	0.186287	0.304689	0.0574992	0.0489165	0.171362	0.129718	0.0997485	0.180519	0.10736	0.37643	0.0893646	0.273414
Chrng	0.0487339	0.233532	0.174041	0.0954912	0.286586	0.0757306	0.12261	0.275026	0.340603	0.07727	0.43987	0.266379	0.0393914	0.190103	0.11306	0.854767	0.752869	0.24294
Eif4e2	51.809	50.1042	69.7119	53.9443	51.9496	66.625	52.6835	50.5881	71.5553	57.9461	52.9281	66.7561	50.3859	44.1513	72.9356	48.558	57.1174	72.9669
Efhd1	2.14813	2.57345	2.3867	3.86617	1.93384	3.4123	1.10492	2.82866	1.9573	2.95184	2.65148	2.28812	1.8135	3.07248	0.775217	3.05785	0.921822	0.898986
Efhd1os	0	0	0.363721	0	0	0	0	0	0	0	0	0	0	0	0	0	0	0
Gigyf2	23.947	22.9696	24.3193	20.9447	22.6873	27.3071	26.5697	19.5507	23.8183	22.6277	25.8217	27.1401	20.8271	24.6337	23.838	22.3428	23.2802	24.884
Kcnj13	6.0704	4.78442	2.75741	4.17354	3.86204	4.88208	4.74254	4.50761	3.27501	4.81246	7.43119	3.62704	4.00282	7.1662	3.15014	7.30927	3.16196	1.06179
Snorc	0.140498	0	1.00351	1.10119	0.918018	0.58221	0.282785	0.198223	0.261852	0.891067	1.75587	0.590738	0.908513	0.548059	0.162973	1.49999	0.135656	0.311283
Ngef	0.519537	0.560163	0.896776	1.05194	0.61104	1.1841	0.888835	1.61258	0.677798	1.15325	1.11822	0.611645	1.17583	1.97596	0.271191	1.34705	0.300979	0.374098
Neu2	0.979146	2.81523	1.63183	1.02324	0.563004	1.54184	0.630643	1.16041	1.24092	0.745193	0.924563	1.84438	0.823099	1.68057	0.636037	2.80753	0.113448	0.0867747
Inpp5d	133.932	108.911	212.14	136.885	109.788	186.083	137.577	90.9493	221.014	160.605	120.589	194.046	103.047	100.538	226.79	142.461	99.0258	197.769
Atg16l1	30.0378	31.416	43.5462	30.7878	30.9788	47.9929	28.6598	31.3049	44.7509	36.8015	32.4937	45.4687	28.0436	32.6119	47.8954	33.5361	32.8378	48.5768
Scarna6	0	0	0.911362	1.00008	0	1.18969	0	1.08013	0.356712	0	1.06309	0.643793	0.309409	0.746601	1.7761	0.583822	1.84799	0.8481
Sag	3.47474	4.65406	2.7802	3.33358	3.88574	3.21026	2.83188	3.76115	4.04486	2.8721	4.87251	3.5447	3.88602	5.02178	3.18483	6.28999	1.80399	2.17073
Dgkd	119.358	236.537	268.835	85.7156	210.938	270.868	110.356	162.777	300.449	105.425	201.419	258.735	76.5231	194.903	277.917	89.1462	211.544	275.913
4833421G17Rik	5.76907	4.46356	4.29226	8.32112	6.9108	5.97662	7.3782	9.15676	5.04003	6.6698	8.67857	8.08556	6.12035	7.26698	6.69195	8.98214	4.75792	2.79602
Usp40	17.2954	18.4369	17.0488	16.8107	16.5828	20.3344	14.5418	15.3593	17.3434	16.9766	17.075	18.8699	12.8263	18.1499	16.7812	19.3147	16.2208	16.2156
AC087801.1	0	0.148927	0.295969	0.974338	0.324906	0.257571	0	0.175388	0	0	0	0.104538	0	0.242462	0	0	0	0
Ugt1a10	0	0.107211	0	0	0.116949	0	0	0	0.208488	0	0.12427	0	0.0361682	0.174547	0	0.272982	0	0
AC087801.2	4.73648	3.54642	1.64453	5.41383	3.86853	5.11133	3.77358	5.56874	3.67816	5.00662	5.75497	4.31492	6.06176	9.2381	1.37354	12.9429	0	0.218625
Ugt1a9	3.93715	4.71669	3.03267	2.42027	2.90546	3.98282	2.14426	2.8754	2.33084	3.01111	3.08734	2.41496	3.59423	6.23361	1.23577	4.23871	0.313062	0.410496
Ugt1a8	0.13665	0.109137	0.216894	0.119003	0.11905	0.519074	0	0.578379	0.212233	0.361108	0.442756	0.191519	0.220907	0.444206	0	0.277886	0	0
Ugt1a7c	0.649175	0.7201	0.429327	1.16209	0.691244	0.523078	1.01626	0.746283	0.403298	1.21991	1.33548	0.626779	0.991149	1.03169	0.195228	1.50349	0.0696446	0.31962
Ugt1a6b	0.0851717	0	0.050695	0	0	0	0	0	0	0.0675221	0	0.0358113	0	0	0.0987967	0	0	0.047176
Ugt1a6a	7.81028	7.63753	5.04081	9.95669	7.34746	9.23671	5.895	7.73335	4.42829	7.0124	10.3554	7.35913	5.97075	11.6544	4.33883	11.9479	0.726854	0.651515
Ugt1a5	1.38138	1.26875	0.93184	3.30824	1.26364	1.57419	1.52919	2.40369	0.90109	3.94245	1.66244	1.85861	1.60041	3.32294	1.28189	4.91598	0	0.102018
AC087801.3	0	1.35027	1.34173	1.47233	1.47291	2.33531	2.26856	0	0	0	1.56511	2.84342	0	2.19833	0	5.15709	0	1.24859
Ugt1a2	0.0458795	0.494671	0	0.0599322	0.179867	0.04753	0.138515	0.194188	0	0.145489	0.637086	0.655877	0.111253	0.626389	0	0.769715	0.132895	0.0508246
Dnajb3	2.799	3.70007	2.06812	2.64768	1.76581	1.09988	3.59387	0.817032	0.899416	2.29549	1.60829	1.78559	3.51065	0.752995	1.90327	2.50249	1.39786	1.17612
Ugt1a1	1.96129	2.18569	1.19452	2.50244	1.1921	3.40216	1.60656	1.48007	0.977589	1.37406	2.53345	2.4164	1.10602	1.77922	1.3756	3.75652	0.396354	0.252638
Mroh2a	3.98973	10.9761	8.95855	12.811	7.14947	14.0085	3.82279	13.7859	8.80501	12.1405	16.6869	11.0194	9.31742	15.6099	3.68575	14.5203	2.79114	2.93769
Hjurp	85.9758	85.3338	72.662	78.8761	88.3745	85.9531	75.7522	73.5425	73.6055	91.2977	90.3728	76.0669	68.1555	80.9351	77.6819	81.4141	77.7341	70.5182
Trpm8	1.37196	2.92767	2.50085	3.89241	2.52125	4.73033	2.13577	3.02444	2.05758	3.33096	3.63164	2.8302	1.87136	4.13928	1.56657	5.46007	0.66234	0.451203
4930453O03Rik	2.29798	6.58747	4.29874	3.6451	2.78852	3.74103	2.3952	6.25267	3.59453	4.16408	4.55857	4.90007	2.52083	4.6421	0.761598	9.51308	0.871666	0.0909169
Spp2	0.613546	1.47005	0.730376	0.667893	0.935416	0.953427	1.44072	0.577084	0.762327	1.62135	2.27193	0.773915	0.578582	0.997225	1.30477	1.24768	0.0987334	0.113279
Glrp1	0.362839	0.745166	2.90011	0.609397	0.609635	2.36275	0.573806	0.511915	2.65665	0.657486	1.29559	4.79473	0.502769	0.60659	3.78795	0.395281	0.200191	2.75622
Arl4c	6.92641	65.962	5.36496	7.67265	61.9603	6.88856	6.26415	46.9846	6.66107	6.15002	51.7067	6.25946	7.85296	51.3356	3.64227	6.5074	79.3072	7.4479
Platr5	1.59608	0.42491	0.211111	0.694982	0	1.10233	0.535412	0.750612	0.991559	0.843554	0.738775	3.28087	1.57679	0.691781	0.205711	0.540954	0	0.392913
1700067G17Rik	0.672899	2.82146	1.40181	1.97776	0.879348	2.78843	1.35437	5.45885	1.56764	0	5.37276	1.83903	1.63171	1.64054	0.390272	3.84858	0	1.3045
Sh3bp4	2.30184	1.83047	5.12597	2.41069	2.25604	4.46093	5.55159	2.77163	3.0511	4.15308	5.2354	2.16928	4.89201	2.86402	1.91048	3.57123	0.862179	1.16506
C030007H22Rik	0.514922	1.85062	0.204324	0	0	1.24471	1.0364	0.24216	0.319894	0	1.19171	0.866017	0	0	0.398196	1.04713	0.33145	0
Agap1	0.705445	1.1707	1.17706	1.45026	1.14857	1.58145	0.890329	1.05239	1.16928	1.22854	1.58982	1.00167	1.15444	1.4323	0.563417	1.47278	0.228905	0.352307
4933400F21Rik	0.119587	0.179081	0.0355896	0.0781079	0	0.247778	0	0.25308	0.334319	0.0474028	0.0415148	0.0502815	0	0.058311	0.0693586	0.273586	0.0577327	0.0331191
Gbx2	0	0	0.110938	0	0	0.0965447	0.0468926	0.131481	0	0	0	0.0391836	0	0	0	0	0.0899803	0
D130058E05Rik	0.0331827	0.198764	0.118504	0.0433464	0	0.137506	0.333939	0.608609	0.061844	0	0.322545	0.27904	0	0.517761	0	0.556703	0.0640782	0.110278
Asb18	0.0747712	0.328444	0.267027	1.33487	0.227993	0.542228	0.0250824	0.281311	0.278708	0.158071	0.588358	0.440136	0.302187	0.437505	0.289108	0.266091	0.0240648	0.0276101
Iqca	0.426814	1.13627	0.959721	2.16823	0.743684	1.59672	0.524983	1.70616	1.03853	1.0903	2.17315	1.27615	0.958313	2.58989	0.220041	2.42304	0.251842	0.288945
4930434B07Rik	0.795604	1.07227	1.06549	2.07859	0.51985	2.06057	0.600502	2.6659	1.29745	1.57684	1.38098	1.00356	1.04501	2.52161	0.807518	1.51679	0	0
Ackr3	0.63627	0.653356	1.0099	1.74147	1.14824	1.3811	0.487863	1.83812	1.07291	0.864718	0.841456	0.76436	1.42043	1.59556	1.08951	1.20147	0.46807	0.604157
Cops8	64.3347	65.0788	78.1327	64.259	74.6554	79.8798	63.7115	71.6227	89.6832	64.2555	62.2279	85.3985	68.4445	64.0519	92.8267	61.4608	74.8229	93.4001
Col6a3	0.381575	2.15357	1.56458	1.80549	1.36296	2.7759	0.37547	2.56014	1.67517	2.25869	2.64929	2.16768	2.10415	2.4973	0.491795	2.92277	0.311114	0.178475
4930474B08Rik	0	0	0	0.158315	0	0	0	0.341975	0	0	0.168291	0.305744	0.293883	0	0	0.184842	0	0
Mlph	1.13615	2.49536	1.44266	3.14145	2.07862	1.88324	0.781313	1.73653	1.4646	2.22176	1.68285	1.46497	1.36222	1.55118	0.724847	2.3682	0.420516	0.314653
Prlh	0	0	0.87504	0.960217	0	0	0	0	0	1.16549	0	0.927203	0	0	0	0	0	0
Rab17	0	0.0610061	0.303101	0.133042	0.0665471	0.211022	0	0.431074	0.284725	0	0.565702	0.128468	0.205806	0.198644	0.118139	0.233001	0	0.338474
Lrrfip1	260.302	187.161	238.188	178.25	171.414	234.237	231.881	163.072	262.222	188.286	185.345	244.436	203.532	177.786	285.391	174.754	187.651	274.045
Rbm44	0.451327	1.47291	0.94485	1.62639	0.854187	1.58004	3.39867	3.86446	1.50828	1.97407	3.73868	1.49195	2.21399	1.33559	0.397157	1.75648	0.510905	0.362049
Ramp1	181.933	80.9491	11.4682	68.7982	89.4858	14.1185	160.931	73.1212	9.57172	55.5108	66.5612	12.674	185.041	66.1244	8.3714	52.9873	85.1416	14.6509
Ube2f	30.0234	21.1932	23.7769	26.6159	19.9547	23.1999	30.3531	22.7413	26.9303	29.8683	21.8729	24.3212	29.2475	21.3915	23.9938	26.4037	18.4323	23.7913
Scly	62.7948	24.8177	15.2637	48.0054	22.0013	15.3625	47.1715	17.7755	13.6317	47.1658	23.007	11.2699	53.3885	22.8338	9.67408	45.8459	20.8849	11.9068
Espnl	0	0.044637	0.133064	0.219025	0.0973824	0.173701	0	0.13142	0.138885	0.177231	0.129348	0.281992	0.0752923	0.18168	0.0648302	0.22731	0.125915	0.206379
Klhl30	0.689618	1.65232	1.95461	1.93038	1.33034	1.63298	0.99144	2.03857	1.8361	1.97858	3.10083	1.18744	1.99077	1.47314	0.876121	1.3523	0.634144	0.800327
Erfe	0.216212	0.388532	0.30028	0	0.612186	0.0373317	0.181324	0.711771	0.201482	0.457087	0.100078	0.303029	0	0.773124	0.209	0.16488	0	0.439114
Ilkap	56.1058	56.8906	55.4875	48.9877	65.0163	52.7903	54.6255	58.5759	53.6275	52.9757	58.8944	55.3638	53.1421	59.1839	57.4568	52.0443	62.2107	63.6701
1700020N18Rik	0.185447	0	0	0.726746	0.72703	0.192119	4.10581	0.784918	0	2.35229	0.257513	0	1.94865	1.80849	0	1.13135	0.537168	0.616307
Hes6	100.991	113.324	47.2202	110.743	135.934	56.6131	104.852	99.6593	37.6964	112.177	111.566	42.6041	124.713	103.411	38.9186	97.6368	143.665	54.3842
Per2	16.231	11.5797	35.8184	11.1104	7.357	32.6429	16.2646	7.03853	44.6008	11.3982	7.09591	34.3046	12.9795	8.24372	40.1064	14.5043	6.53961	43.4832
Traf3ip1	9.50996	10.2471	13.0124	9.99537	8.99934	11.9471	8.96546	11.2581	13.7769	13.7353	11.6498	12.4783	8.23909	10.2336	12.5211	9.83627	8.33787	10.8377
Asb1	18.326	12.0164	5.91387	12.155	8.53243	5.83282	17.2047	8.58878	6.0697	14.3534	10.6433	5.57013	13.7803	8.98197	6.6956	10.8482	9.02994	5.416
Twist2	1.27838	0.0382874	0.266316	0.208743	0	0.0993279	0.707585	0.0901807	0.119129	0.405388	0.310655	0.268754	0.955813	0.0623344	0	0.731157	0	0
Hdac4	29.7461	17.6219	15.8533	21.0082	18.1829	18.4685	21.5946	12.7342	13.785	30.239	16.7378	15.3958	20.2481	15.2769	10.0307	25.2718	18.9532	14.2696
Ndufa10	75.8284	103.027	76.7093	77.8113	104.306	71.6472	71.9899	102.171	74.4934	77.4975	97.8957	78.2346	77.9071	93.8463	74.394	76.1256	106.441	82.8546
Mir6900	0	0	0	0	4.41873	0	0	0	0	0	0	4.26513	0	0	0	0	0	1.87289
Olfr1416	0.251607	0.678204	0.823673	0.657346	0.685003	0.825419	0.485317	0.709963	0.332159	0.465425	0.815228	0.3879	1.11855	0.695213	0.194571	0.95936	0.0404893	0.116136
Olfr1415	0.756743	0.777064	0.386074	0.423655	0.706368	0.410649	0.290118	1.16934	0.738767	0.342815	0.750585	0.757572	1.77676	0.983975	0.3344	0.934322	0.173967	0.0798389
Olfr1414	0.383546	1.07879	0.377175	2.02588	0.544804	0.863791	0.453116	0.96462	1.24318	1.26914	1.66725	0.771272	1.72532	1.72382	0.32884	1.19538	0.241518	0.22168
Olfr1413	1.58867	3.52448	1.47092	2.84389	2.845	2.86495	2.0725	1.41124	1.37077	2.23904	2.36945	2.1771	3.18651	1.95095	0.682522	7.89717	0.113624	0.78218
1700054K02Rik	1.34893	2.58562	0.642316	1.05726	2.11535	1.67695	0.271503	0	1.00562	0.427759	2.62239	2.94929	4.14328	1.05239	0.625888	3.70323	0	0.59773
Olfr1412	0.138465	0.364937	0.461528	0.434103	0.687599	0.8033	0.473778	0.820489	0.232257	0.65863	0.499912	0.745205	0.246226	0.270065	0.192739	1.01368	0.0802159	0
Olfr1411	0.213445	0.639264	0.635221	1.2547	0.697326	0.66337	0.322205	0.75285	0.497257	0.592248	0.963271	1.16669	0.905765	2.18561	0.495179	2.11601	0.0515221	0
Olfr1410	0.191951	0.183965	0.213268	0.484772	0.0167228	0.424227	0.0643909	0.324978	0.166948	0.446376	0.533089	0.290548	0.0724048	0.399343	0.11875	1.11248	0.0247114	0.0708801
Olfr12	5.75751	7.65737	5.57601	7.55288	4.97346	5.43389	1.05572	8.50164	4.36496	7.11739	6.33497	4.94419	6.34965	10.0876	1.61304	12.0555	1.06	1.27021
Cops9	80.3937	92.8253	90.1437	99.0952	108.154	75.9949	90.3717	129.177	84.628	81.9746	99.9832	89.2861	111.695	104.27	77.3195	75.8598	123.099	84.8609
Otos	0.493703	0.828036	0.43099	0.558932	1.1183	0.784245	0.596215	0.371491	0.0920136	0.313117	1.27971	0.830331	1.83567	0.898732	0.801753	1.50596	1.5254	0.291689
Gpc1	16.6543	7.63207	5.80488	8.60454	9.14751	6.41655	13.2183	7.10174	6.06493	6.98345	7.97268	5.35725	9.04326	4.94719	4.90374	9.32655	7.594	6.42568
Mir149	0	0	0	0	0	0	0	0	0	0	0	0	0	0	0	0	0	0
Ankmy1	1.40249	3.81174	1.49512	2.32426	2.2431	2.81914	0.568779	4.99107	1.69707	1.55992	5.55184	1.40822	2.13189	4.49101	0.801281	3.83111	2.56683	0.718855
Dusp28	30.0304	34.959	11.9469	22.2867	36.6209	18.0746	25.6379	29.2986	9.13633	21.6653	29.4798	13.3082	28.8287	35.384	10.2981	24.2548	38.3128	14.966
5033417F24Rik	2.7815	3.87626	0.405447	2.37287	1.48362	0.588074	2.05656	0.800877	0.581877	2.25011	1.2612	0.811497	2.79888	2.65718	0.460922	2.33757	2.24717	1.00614
Rnpepl1	84.9276	81.1017	50.5497	55.4003	84.7572	58.0448	70.6736	66.2748	46.4405	68.0251	76.2402	45.6834	76.6495	74.7761	41.2524	61.6433	92.8535	53.5099
9430060I03Rik	2.16212	4.60482	6.0056	2.98128	6.12186	5.35088	3.14295	3.47412	4.53334	3.04725	2.25176	5.10099	1.74764	2.10852	3.90133	3.02281	3.59532	4.9234
Capn10	17.1556	17.5044	13.8927	22.3188	19.5518	15.8383	14.9393	16.1031	12.6589	17.3938	19.5116	13.4451	17.1873	18.7561	13.6186	18.5826	17.7813	15.3847
Gpr35	7.96591	2.10953	1.44737	13.0894	1.50669	1.151	13.1852	1.50836	1.21115	11.6	2.59073	1.53365	4.87995	2.04432	0.729491	13.748	0.708416	0.557338
Aqp12	0	0.335085	0.554943	0.365377	0.24368	0.193178	0	0.526164	0	0.591315	0.258933	0	0.602892	0.363694	0.216299	0.995395	0	0.309853
Kif1a	0.206576	1.81049	1.47547	1.39185	0.781447	1.88101	0.470489	2.34693	1.41844	1.56873	2.20424	1.19771	1.78399	2.03575	0.416185	1.62506	0.346424	0.361329
Agxt	0.119552	0.787723	0.355791	0.234255	0	0.247705	0	0.0843351	0.50133	0.0947776	0.16601	0.3016	0.628116	0.233175	0.0693382	0.638179	0.0577157	0.132438
Mab21l4	0	0	0	0.727462	0	0.0443787	0	0.0604378	0	0	0.0594847	0.108069	0.138502	0	0.198762	0.326674	0.0827226	0.0949098
Crocc2	0.312909	1.26091	0.812712	1.05904	0.631955	0.736742	0.27196	0.963209	0.54342	0.29317	0.948019	0.777436	0.574827	0.416116	0.230978	0.78094	0.686649	0.803566
Sned1	0.128256	0.0640207	0.190847	0.321118	0.0558684	0.22145	0.193608	0.165871	0.0995981	0.271141	0.445242	0.19773	0.120947	0.270998	0.148773	0.293418	0.196073	0.438079
Mir6901	0	0	0	0	0	0	0	0	0	0	0	0	0	0	0	0	0	0
Mterf4	12.2205	11.2048	11.1111	10.9859	10.3615	10.9056	10.9232	8.90577	10.2402	13.0599	10.9299	10.147	10.0489	11.2606	9.75534	10.9482	10.3871	10.5103
Pask	0.828535	1.15354	0.879676	1.78435	1.0681	1.83268	0.428172	0.568676	1.63808	1.10065	1.72577	0.866208	1.1041	1.46312	0.909126	1.89549	0.38918	0.42171
Ppp1r7	21.8151	20.171	23.2651	23.3707	19.0727	22.6299	21.4578	18.7231	21.7249	18.7427	19.1795	22.0429	19.7346	18.0034	21.8965	21.6701	20.8393	20.7401
Mir6902	11.095	17.0893	32.0757	18.6342	20.7128	42.6924	30.3066	11.181	35.4482	50.2617	28.6122	25.3242	20.4983	46.3709	18.3854	31.426	7.65184	31.605
Mir6345	12.6799	11.3929	20.7549	19.6695	18.6415	18.0621	17.5459	15.6534	22.1551	15.0785	17.6075	13.995	8.96801	18.5484	21.1433	8.46086	8.41703	13.1687
Ano7	1.50224	1.86069	1.87923	2.76062	0.931659	1.95195	1.43493	1.7243	1.3999	2.01854	2.72244	1.43456	3.49871	1.53949	0.886046	2.29118	0.516269	0.394886
Hdlbp	59.5016	43.5318	76.1656	46.1795	42.5088	76.4401	53.9916	34.1609	77.2679	41.9996	46.2523	74.6247	38.1283	35.2004	79.4979	41.5483	39.3159	75.0776
	1.10606	1.61443	1.49828	1.34519	1.03006	2.02828	1.16428	1.14795	1.42166	1.45135	0.953306	1.79607	0.698777	0.917462	1.31249	1.29913	0.883812	1.50695
Septin2	0	0	0	0	0	0	0	0	0	0	0	0	0	0	0	0	0	0
Farp2	4.03045	3.64456	3.18324	4.58153	2.91205	4.11523	4.07561	3.38997	2.97941	4.33201	4.27826	3.373	3.77467	3.81715	1.64082	4.34437	1.96448	1.93192
Stk25	85.3649	94.9277	108.788	79.4786	87.6294	112.032	73.2091	80.1523	103.393	85.1786	80.8272	98.2918	82.3742	85.24	112.059	79.6191	82.8442	111.774
Bok	0.661562	1.51905	1.1813	0.360081	1.22476	3.59815	0.610292	1.47784	1.23298	2.01047	2.22007	0.973563	2.49545	1.29032	0.447646	1.51349	0.638762	1.03823
Thap4	8.62057	5.79752	10.2806	8.33396	5.61237	11.3326	8.47187	5.35672	11.9339	7.74705	4.8401	10.1934	7.78552	5.52364	9.63861	8.16401	5.25851	11.5493
Atg4b	43.6246	40.1215	53.4049	46.5018	35.2462	53.1411	44.6793	40.5941	53.602	41.9678	36.9081	54.7388	43.146	38.4561	52.1669	47.0792	36.3591	55.6708
Dtymk	99.8973	97.8752	79.6316	90.8079	96.0833	76.2503	81.7536	95.3568	78.3966	97.444	95.7269	72.8525	91.8412	93.0967	82.5144	85.2655	104.086	73.4633
Ing5	50.6876	58.051	76.8607	44.8051	62.2864	73.6444	46.0236	44.6994	76.8582	46.731	61.8365	77.6184	42.0629	51.2091	78.0548	42.0397	54.6985	79.5809
D2hgdh	26.1359	22.9934	7.24928	22.0386	23.4096	10.2855	22.3438	18.3534	5.89562	21.4901	23.9866	7.03383	25.0136	25.4186	5.99191	20.744	23.5879	8.74102
Gal3st2	0.0331177	0	0	0	0	0.0343091	0	0	0.277753	0	0.0459875	0.0278494	0	0	0	0	0.127905	0
Gal3st2b	0.0738279	0.530673	0.483374	0.723308	0.0964787	0.535387	0.33434	0.312482	0.275192	0.526761	0.410072	0.248334	0.238699	0.28799	0.0856382	0.506701	0.0712835	0.327142
Gal3st2c	1.18575	0.741691	0.786966	1.90534	0.726779	1.36973	0.908176	1.13996	0.576931	1.01491	1.67569	0.79417	1.57761	1.18706	0.852041	1.24833	0.526851	0.267362
Neu4	1.48758	2.75179	1.48438	2.42902	2.14409	2.31164	2.09146	1.85184	1.89587	0.797771	1.48849	1.23254	3.73099	3.1574	0.558264	2.83601	0.253466	0.387745
Pdcd1	2529.05	21.3454	263.597	1597.26	19.7812	121.805	3239.91	19.28	345.299	1572.12	14.8158	194.03	2522.21	21.2201	388.423	1154.73	16.6961	208.677
4930440C22Rik	1.83058	1.66368	1.80344	1.64916	2.39222	2.61578	0.698779	2.76081	2.05881	1.20103	2.36666	1.91095	1.68374	2.09299	1.31799	4.23607	0.243792	0.349637
Fam174a	28.6365	18.832	17.283	31.0493	17.7887	17.0054	30.3245	21.2862	14.1184	28.9334	17.2637	16.8692	28.9037	20.0151	13.639	24.5856	19.1859	17.7407
BC055308	7.39414	4.45301	2.28379	5.63872	3.91731	3.97499	4.22339	6.14646	2.71891	2.78836	5.99403	2.15105	3.42446	7.79548	2.36446	5.7301	2.547	1.81533
St8sia4	12.8851	11.1961	4.7242	20.8154	9.9103	7.09275	13.5158	10.3788	3.38291	25.017	14.0783	4.99732	10.6394	11.827	3.38517	22.4858	8.43862	3.55728
4930598F16Rik	0.133298	0.15969	0.15868	0.174126	0	0	0.402439	0.188064	0.745298	0.422701	0	0.112093	0.754209	0.259986	0.154621	2.64293	0	0
1700063A18Rik	1.70966	2.04816	1.696	3.34997	2.60655	2.36155	5.44837	4.42215	0.53106	2.25895	4.74808	4.31305	1.38191	5.55757	1.65262	3.47669	1.92586	0.315655
4930533P14Rik	0.521987	0.416892	0.414256	1.13645	0.227379	0.540766	0.875517	0.490966	0.162142	1.3794	0.241612	0.8779	0.281281	2.37555	0.20183	1.32687	0	0
Slco4c1	1.28143	2.55032	1.32861	2.34889	1.70159	1.37035	1.64318	2.53691	1.17487	1.73684	2.4395	1.40781	1.47013	2.4187	1.51039	2.52181	0.758324	0.160272
Panct2	0.344697	0	0	0.289464	0.0321752	0.178549	0.024778	0.104211	0.137663	0	0	0.165636	0.119408	0	0.0856798	0.45062	0.0475454	0.0272751
Slco6b1	0.651297	0.926548	0.290744	1.01031	0.531949	0.84341	0.491582	1.66548	0.379328	0.258166	0.452198	0.547689	0.855468	1.42909	0.424961	1.24168	0.314426	0.0901872
Slco6c1	1.07079	1.62488	0.552365	0.932512	1.72582	1.18327	1.76009	1.56109	0.76501	1.98076	1.0904	1.53077	0.980919	1.94925	0.662445	1.5787	0.0344629	0.237241
D1Ertd622e	1.46057	3.376	3.94784	3.08476	2.84537	4.39693	1.54398	4.09014	3.74921	1.95384	4.15517	4.33077	1.63494	3.59082	3.82409	2.98389	2.22319	3.77714
AC099860.1	0	0.084158	0.0836257	0	0	0	0.141392	0	0	0	0.0975484	0.0590738	0	0	0	0	0.067828	0.0778208
Ppip5k2	55.1178	26.5087	77.8559	44.6338	22.3809	85.8263	41.172	23.4265	73.3828	47.7558	28.2973	82.2301	38.6448	23.8421	76.3472	45.7221	23.2038	67.1223
Gin1	7.93335	7.55507	7.12793	7.01111	8.46046	6.23791	6.80231	7.52499	5.783	7.12706	8.22148	6.06484	6.39895	9.61768	4.28021	6.11382	8.79355	4.75654
Pam	4.31621	4.59854	2.53859	5.19254	3.96838	3.72919	3.7342	4.6815	3.47368	4.61197	4.83273	2.84055	3.68184	4.57522	1.83051	6.73909	1.65545	1.11504
B230216N24Rik	4.74875	4.36017	4.04375	4.50529	3.71436	4.36299	4.04643	6.50419	3.66615	2.94031	5.7037	4.24108	4.06254	6.42258	3.297	5.84171	1.99134	0.940763
1810006J02Rik	3.34179	4.00345	2.82319	10.1389	6.05755	3.35034	3.90549	7.6045	4.5205	6.66596	5.68828	2.90083	2.43976	1.78716	2.75098	8.38507	2.49803	3.1646
Slco6d1	2.30181	3.60015	2.43566	4.51027	2.84091	3.54381	2.31646	4.0143	1.7577	3.14274	4.6169	2.71527	3.23012	4.73891	1.5946	3.90073	0.926034	0.602063
Cntnap5b	4.83324	4.83295	4.33838	5.88085	3.84569	5.63301	4.76594	5.71917	3.72303	4.82049	5.65604	3.47438	4.36352	5.81574	3.32316	7.16345	2.16398	0.734042
Prdx2-ps1	0.849577	1.83202	0.606812	1.55372	2.44251	1.40823	2.56496	3.83562	3.64181	1.34705	2.59541	2.42905	3.70824	3.64547	0.985485	4.40556	0.820298	1.12938
Psmb6-ps2	10.2159	7.06736	5.99495	10.9015	6.58108	8.04936	6.95049	11.9771	8.44724	10.7225	8.39165	6.89681	5.81513	7.01593	7.17684	10.3142	1.5282	1.27516
Cdh20	0.328692	0.878415	0.361183	0.132114	0.462578	0.497679	0.40712	0.606427	0.659721	1.28285	0.91285	0.403976	0.081748	0.542458	0.23463	0.964063	0.341777	0.168056
n-R5s216	0	0	5.39087	0	0	0	0	0	0	0	0	0	1.46417	0	0	0	0	0
Rnf152	1.39105	0.98279	1.20303	2.32964	1.1342	1.33024	1.17257	1.76128	1.04145	1.58349	1.63445	1.00979	1.75865	2.11021	1.02055	1.66826	1.03316	0.223904
Capza1-ps1	3.47833	3.35914	3.76041	2.92097	3.84976	3.16223	2.64322	3.1047	3.27443	3.15147	3.94289	3.31301	2.69677	3.25365	4.28179	2.65253	2.50171	3.30278
Pign	12.8115	11.4775	10.5345	10.3708	9.41925	12.2984	11.7967	7.63219	8.53156	12.8481	11.4802	11.564	9.61966	10.6674	9.92747	10.538	9.19279	10.1173
Relch	35.8989	30.9695	27.9009	24.7724	31.2985	31.416	25.3494	29.5122	23.1545	28.8322	31.3005	26.5785	26.7212	30.7604	25.7381	31.3823	29.0841	23.7285
Tnfrsf11a	0.728805	1.2589	1.17023	1.85979	0.642321	1.38714	0.955184	1.84127	0.710741	1.37055	1.7887	0.798153	1.34258	2.38014	0.609469	1.42175	0.490945	0.525723
Zcchc2	26.176	20.272	23.0494	13.1649	11.5263	14.1329	14.3468	11.937	14.6803	21.1079	21.4388	7.83263	18.5798	10.4562	8.12933	19.596	24.4642	11.2805
Phlpp1	28.3646	6.06541	17.5267	24.7475	4.35852	24.0465	14.2726	4.85393	13.2301	34.016	7.67719	17.7377	16.9888	7.47209	10.0031	35.5161	7.12238	17.9744
A530053M12Rik	0	0.0828385	0	0.180654	0	0	0	0.487787	0	0	0	0.232591	0.0558918	0	0.0802092	0.210924	0	0.306403
Bcl2	67.7076	77.0524	78.5432	25.4977	77.9707	75.698	69.4653	74.8952	87.9321	33.9872	90.2352	83.6165	49.7941	76.1624	77.8963	34.5852	82.798	83.9148
D630008O14Rik	4.29243	6.32446	4.93359	5.67163	5.99623	5.98025	3.32671	4.59421	5.977	7.04055	6.23455	4.43939	4.70584	7.69842	2.91878	6.01995	1.81024	2.78747
Mir3473f	2.98352	3.57424	1.77582	0.974338	1.94944	10.0453	0.750627	1.05233	2.78025	4.73052	5.17867	3.76335	5.42603	4.36432	0.865198	2.27519	0	0.826274
Kdsr	18.9382	21.3603	16.0078	21.2257	21.0387	19.1293	18.4573	23.0828	11.3824	18.5969	23.7734	16.8365	20.4103	23.265	10.2401	21.0791	20.5817	14.7036
Vps4b	67.9605	59.6772	70.243	59.9531	55.8531	70.5706	63.1312	49.3877	65.1775	61.5174	57.5619	65.7419	58.1549	57.5663	69.6884	60.9643	57.9852	75.374
Serpinb5	0.147548	0.0441906	0.483022	0.144556	0.144613	0.726069	0.18561	0.0520424	0.206244	0.175459	0.153665	0.155096	0.268342	0.503617	0.042788	0.73137	0.0712317	0.122589
Pou2f3-rs1	0	0.929439	0	1.39351	0.126732	1.00467	0.487979	0.547292	0.0903715	1.23012	0.403996	0.570859	1.01904	3.02638	0	0.887454	0	0.214863
Serpinb12	1.50251	2.43243	1.49857	2.70537	1.91042	2.81864	0.939936	1.71878	2.08129	2.83301	3.55251	2.21964	1.70683	2.37609	0.659462	1.48643	0.117626	0.404868
Serpinb13	0.0606696	0.36341	0.0722222	0.0792524	0	0.0628522	0.366335	0.513577	0.0565362	0.192389	0.168493	0.204073	0.539429	0.236662	0	0.185063	0.0585787	0
Serpinb3a	1.24389	1.11763	0.740377	0.243734	1.78808	1.35308	1.50217	0.526487	1.10119	0.394451	0.950005	1.04602	1.45788	2.79003	0.793584	0.948576	0.120102	0.275593
Serpinb3d	0.250262	0.499688	0.297917	0.326916	0.545073	0.691374	0.50371	0.588473	0.310949	0.793606	1.27423	0.491051	0.269715	0.813525	0.580593	1.90846	0	0
Serpinb3b	0	0.215979	0.28615	0.549508	0	0.809334	0.181431	1.35656	0.224001	0.0952829	0.667582	0.505347	0.194297	0.468837	0.139416	0.733236	0	0
Serpinb3c	1.58977	0.879017	0.509517	0.319494	0.799046	0.380068	0.984548	1.38027	0.170938	0.581691	1.44341	1.38829	0.14827	0.596291	0.354632	1.11908	0.0590377	0.203207
Serpinb11	6.21816	8.00525	3.75635	6.48608	6.30669	5.14387	5.37045	6.54697	4.454	3.97311	3.86623	4.33147	5.70127	7.51212	4.79065	7.64363	1.07532	0.411247
Serpinb7	3.52473	3.22905	3.27033	3.25012	2.64175	3.11454	2.45172	2.6327	1.93211	3.53399	3.23898	2.70249	2.47195	3.33624	0.841766	3.71564	1.10105	0.114842
Serpinb2	0.172737	0	0.0514072	0.0564112	0.451466	0.134213	0.130377	0.670193	0	0.205412	0	0.145258	0.104717	0	0	0.0658633	0	0
Serpinb10	0.610381	0.661593	0.415205	0.683433	0.34185	0.391449	0.585016	1.14821	0.866738	0.599108	1.13011	0.73326	0.657826	0.850355	0.640593	1.37424	0.168384	0.0965959
Serpinb8	2.07322	3.64953	1.51102	3.39911	2.654	2.45463	1.63933	3.25333	1.28141	1.84485	3.20203	2.117	1.38508	2.92957	1.44783	3.12975	0.408524	0.257791
D830032E09Rik	1.00629	1.30599	1.09808	3.03068	1.49767	2.6931	1.15335	0.985924	0.885636	2.30464	2.3289	1.83345	1.8527	2.45335	0.680905	3.53848	0.701718	0.495446
Cdh7	3.03197	3.11166	1.92497	1.8615	1.65091	2.35578	2.58341	2.48105	1.60106	1.98703	2.69454	1.53829	1.82171	3.15392	1.69988	1.86512	0.526946	0.0783713
Cdh19	0.85323	0.851805	0.536064	1.20745	0.805282	1.47321	0.667848	1.47129	0.662584	1.12737	1.11898	0.77729	0.574719	1.29434	0.549845	0.975992	0.251724	0.131277
Dsel	7.12876	0.569348	1.61343	4.7596	0.713069	2.33409	4.76504	0.794679	1.06617	3.76767	1.56429	1.19894	4.82313	0.892605	0.816706	4.9128	0.934738	1.07245
9330185C12Rik	2.41283	6.26289	1.91485	5.38445	3.1531	6.04079	2.22584	4.96441	1.68634	3.34746	6.70096	2.53625	3.00669	2.94127	2.09911	5.36665	2.03847	0.111371
Cntnap5a	4.34675	5.57379	4.29181	5.7992	3.82727	4.23428	3.82412	6.39416	3.77423	4.07053	5.86862	3.60071	5.38631	6.01954	2.40817	6.65781	1.396	1.08831
Zfp813-ps	6.23738	10.422	4.49414	4.28835	5.36253	9.69266	3.30373	10.8843	4.89468	8.58841	10.2568	4.96909	6.76644	11.8453	5.14079	9.76343	1.26788	1.27284
	3.31925	3.68549	2.55389	1.69207	3.27966	2.18061	1.09988	3.59791	1.77288	1.60452	3.93463	1.94024	1.43963	4.89492	1.31471	2.65469	0.469004	0.358733
B020011L13Rik	4.96804	5.23411	2.85216	4.14238	3.22311	2.73764	3.79407	6.31324	1.83869	3.18435	4.84374	3.31848	3.1043	4.74179	1.75744	5.26636	0.88452	0.507416
Tsn	37.353	37.2525	37.1237	35.42	35.4485	34.898	36.7669	36.0719	34.3484	35.2221	33.0272	34.3247	37.4073	37.5752	31.3483	34.3597	41.2628	34.8449
Nifk	88.1208	110.763	324.903	84.5636	136.137	292.698	88.1102	113.547	354.639	88.8085	129.39	347.505	85.1228	132.403	380.666	83.3796	137.52	387.616
Clasp1	17.1775	12.0946	11.0119	13.2971	10.7232	14.0911	16.5811	9.34937	12.9131	15.6022	11.8007	9.75099	10.4687	11.6025	10.1808	14.0873	8.92271	9.91317
2900060B14Rik	1.64675	3.15647	5.88095	4.94761	4.94955	6.31216	1.82295	3.48499	5.21749	2.0888	8.23207	5.67761	3.19454	7.38723	3.43832	5.2743	3.65698	3.64848
Tfcp2l1	1.69818	2.22756	2.34141	1.92349	1.51692	2.03764	1.56838	3.6545	1.83288	1.56782	2.26856	1.84379	1.99814	2.8929	0.959986	2.03267	0.155664	0.309568
Gli2	0.13291	0.4246	0.369175	0.598021	0.829838	0.810847	0.475576	0.750066	0.798174	0.304395	0.492158	0.620925	0.537152	0.691277	0.428253	1.21626	0.570351	0.212673
Mir6346	3.75702	0	0	3.27185	1.63656	1.29739	3.78094	3.53375	0	1.98565	6.95604	0	2.02453	7.32775	0	1.91003	0	0
Inhbb	0.0238401	0.0285603	0.0283797	0	0.0311543	0.0740932	0.0239918	0	0	0	0	0.0601429	0	0	0.22123	0	0	0.0792291
Ralb	16.7283	9.24372	11.3652	16.7452	8.92708	9.69887	20.1065	10.5959	15.3585	16.3121	7.94301	11.4717	15.8831	9.35069	12.8407	15.9106	8.88048	10.3712
Tmem185b	51.6896	43.1187	106.559	52.882	44.9696	97.3114	51.6572	50.9321	128.604	54.1061	46.3381	117.049	49.3005	44.418	147.875	48.6491	50.6019	129.524
3830432H09Rik	0.307742	0.553011	0.366342	0.100501	0.603239	1.39481	0.387127	0.922633	0.430164	0.609926	1.17517	1.16454	0.808428	0.82531	0.624701	1.40808	0.482847	0.553983
Epb41l5	5.69128	3.9196	2.68382	4.45351	2.85639	4.00901	5.8036	4.07298	2.15216	4.29394	4.37145	2.83803	3.49463	4.53131	1.61056	4.61266	0.537568	0.81474
Ptpn4	9.62336	5.45308	5.90924	10.0193	5.64392	8.62358	8.58451	5.34744	5.98684	9.91649	8.64743	8.08495	6.82251	6.60605	5.12408	12.0534	4.87079	6.50159
Tmem177	15.6061	17.2047	8.92745	16.8959	17.5374	15.0981	13.8721	12.4654	9.81785	17.475	15.4731	11.2086	15.1667	11.9622	9.6148	14.772	14.9803	12.243
Cfap221	0.626385	2.41798	2.23698	2.5911	1.77355	1.98281	1.68099	3.78044	1.78356	1.93115	2.51277	2.0777	2.33463	4.34386	0.888052	2.75989	0.302399	0.42405
Sctr	0.655424	2.41599	1.14034	0.922038	1.64714	2.03701	0.456644	1.92055	0.422842	0.639513	1.33019	1.3991	1.38557	2.16336	0.584825	0.92274	0.535477	0.335109
Tmem37	0.464254	0.64887	0.0921095	0.101076	0.20223	0	0.545078	0.109166	0.432625	1.71756	0	0.130134	0.25017	0.30183	0.448768	0.472045	0	0.342863
Dbi	98.1581	72.0428	62.0761	73.9894	68.3318	50.4752	116.3	77.6977	57.5016	71.3703	61.8119	51.5895	112.784	83.3416	54.6133	56.1405	69.7727	47.5729
3110009E18Rik	4.09435	5.90603	4.52584	7.14943	5.35052	4.15508	4.41473	7.36804	4.63299	5.96185	7.13581	5.19967	6.55136	7.74122	2.13235	5.41622	6.21224	4.30425
Steap3	1.40223	0.531602	0.211296	1.34481	1.15977	1.1033	2.30429	0.97665	0.396971	0.675433	1.79926	1.0299	0.846475	0.380812	0.267659	1.02871	0.25707	0.157303
C1ql2	0.202879	0.121524	0.0603777	0.198765	0.198843	0	0.153128	0	0.378114	0	0	0.255908	0	0.296774	0.117667	0.309426	0	0.280933
1700012E03Rik	2.94668	1.23554	2.71853	2.98316	1.73283	1.83161	2.44649	3.01408	0.892427	1.86885	3.58031	1.73455	0.833628	5.02885	1.62358	4.94362	0.213385	0.0816073
Marco	0.474263	1.32572	0.752762	1.65207	1.23954	1.36479	0.530313	2.52778	0.294635	1.50394	1.90252	0.753322	1.32041	1.54168	0.550131	1.68778	0.203519	0.291879
En1	0	0.138938	0.0920393	0.100998	0	0.120147	0.194522	0	0	0	0.107363	0.0325086	0	0.0753999	0.134528	0.0589607	0	0.0428252
2610027F03Rik	0	0.421228	0.313922	0.34448	0.804101	1.27491	0.265386	0.372054	0.245742	0.278748	2.07506	0.221757	0.426308	1.37157	0.611786	0.938466	0	0.194754
Celrr	0.130856	0.031353	0.186928	0.239311	0.342007	0.623592	0.105351	0.406162	0.219494	0.248975	0.94488	0.242087	0.0846164	0.408358	0	0.518903	0.252692	0.0579841
Insig2	43.8705	28.2728	43.2884	40.9396	36.3371	37.5512	40.4461	30.7002	37.4794	40.522	35.2048	40.4039	40.8432	33.8389	43.1637	37.0188	35.4774	46.6901
2210011K15Rik	1.04877	2.58265	1.10976	2.51168	3.19793	1.38831	0.996812	3.61697	1.03162	0.554294	4.28809	1.61688	1.27158	3.18195	0.946201	3.7323	0.562571	0
Ccdc93	14.4027	19.0489	14.2227	15.3524	18.3351	17.5469	12.4786	16.9564	13.9831	17.8474	23.372	14.4444	14.1563	17.2524	11.0624	17.1272	17.6889	13.3139
Htr5b	1.10089	3.45417	1.43534	2.60226	1.64418	2.66117	0.527572	2.36679	1.85638	2.078	2.18387	1.98378	3.09329	1.94271	0.486478	2.23874	0.404935	0.464592
Ddx18	73.2914	88.1943	166.47	65.3744	93.7489	140.344	69.1121	85.8816	183.613	75.593	89.2925	159.577	60.2319	86.9326	184.533	59.9411	97.1547	178.086
Dpp10	1.31311	1.22745	0.981353	1.47686	1.12347	1.29325	1.1674	1.45385	1.02063	1.16705	1.78252	0.980433	1.12326	1.90648	0.785493	1.75126	0.255846	0.215262
1700121L03Rik	0.576361	0.517859	0.171528	0.376449	0	0.597096	0.290015	0.813163	0.537094	0.228462	1.20051	0.242337	0.582339	1.40518	0.334281	1.53834	0.278249	0.159621
Actr3	612.821	774.201	755.172	687.616	807.107	665.911	599.947	736.815	767.986	635.605	797.8	726.408	546.191	736.627	915.774	578.695	709.906	794.208
Slc35f5	15.6826	4.1111	2.77787	11.8793	4.03605	3.83951	15.9551	6.29404	2.78213	12.8953	5.19409	2.53946	12.3988	4.08282	1.67186	11.2528	0.69581	0.722291
Gpr39	0.639254	0.765824	0.120155	1.84591	0.527609	0.97595	0.0338591	0.427214	0.689761	0.586804	1.26143	0.594148	0.870244	0.918703	0.0780543	1.796	0.0324854	0.0372714
Lypd1	0.187371	0.310803	0.205892	0.395384	0.263692	0.298633	0.290097	0.345693	0.349211	0.914109	0.380269	0.363609	0.116501	0.393562	0.334376	0.26379	0.111331	0.0478999
Nckap5	2.6324	2.82217	1.96602	3.43869	1.87339	2.6663	1.91515	3.56018	2.11713	2.75152	3.42254	1.91755	2.59532	3.76077	1.52675	3.93814	0.259024	0.334334
4930599A14Rik	3.27224	4.15073	4.35361	6.78894	4.02465	3.19055	3.09936	1.62941	1.2556	0.610389	2.94015	2.58983	1.71143	5.63139	3.57243	6.75217	0.371702	0.639696
Mgat5	14.7364	7.07346	10.8188	17.5761	8.41151	15.6239	11.8542	8.26075	11.2982	20.8647	8.82855	14.6799	12.979	7.57484	7.66075	24.3247	6.88108	12.3063
	0	0	0	0	0	0	0	0	0	0	0	0	0	0	0	0	0	0
Tmem163	1.03992	0.594596	0.253215	0.926211	0.339744	0.612121	0.880045	0.766935	0.506561	0.899371	0.984575	0.635994	0.534905	0.599264	0.219323	0.829076	0.18256	0.157092
Acmsd	0.859961	1.33071	0.81044	0.608488	0.468251	0.779536	0.252419	0.758301	0.434077	0.397691	1.19415	0.421843	0.55029	1.32785	0.374073	1.96738	0	0.119081
2900009J06Rik	0	0.724796	0.240071	0.263439	0	0	0.202953	0	0	0	0.280039	0	0	0	0	0.61516	0.778875	0
Ccnt2	36.8535	37.2595	42.1201	32.6203	38.3243	47.0155	34.9463	37.7471	36.9691	45.2482	45.0135	40.5956	30.8048	40.7879	39.1746	37.284	36.829	42.6281
Map3k19	2.60004	1.84162	1.94293	2.10727	1.66167	2.49697	2.02452	2.97212	2.05151	2.4073	2.26641	2.25027	2.56181	2.55409	1.10072	4.11024	0.293189	0.252288
Rab3gap1	54.4053	47.796	56.1139	43.7411	47.2362	57.4726	47.5859	42.8655	49.3942	44.7753	48.1412	58.3653	42.8441	51.1351	57.9263	49.9762	41.5253	55.2629
Zranb3	1.87706	2.20856	1.30345	1.59088	1.97112	1.25009	1.0457	1.60788	0.947473	2.24985	2.90129	0.93956	1.58044	2.26637	0.673937	2.86284	1.45637	0.581732
Rpl28-ps1	5.14548	12.3285	10.2088	7.04159	8.96553	10.4074	8.6304	13.1363	9.81819	6.99294	9.52675	9.47807	8.91231	14.3369	13.0741	4.85813	9.46315	10.043
R3hdm1	9.18517	8.05118	9.59187	7.93309	7.67516	10.4602	7.21723	7.85447	8.4303	8.91385	8.65666	9.31702	7.56236	8.88519	7.75825	8.6776	7.8172	8.37642
Mir128-1	1.44914	5.20818	8.62539	1.893	3.78748	7.50635	8.75017	4.08905	1.35041	2.29768	2.01228	6.09305	8.19933	25.4378	5.04287	8.84073	0	1.60533
Ubxn4	76.5968	62.7575	102.224	75.1146	68.6282	97.9837	67.8158	53.88	88.8476	65.419	62.1005	91.8939	66.5942	59.2401	94.8103	60.9022	65.8843	109.021
Lct	0.253361	0.5122	0.358157	0.765356	0.724268	0.180452	0.159359	0.64789	0.442688	0.527254	0.395797	0.306269	0.307187	0.648585	0.146946	0.555478	0.351655	0.28067
Mcm6	300.318	104.543	127.381	303.046	96.3104	143.872	298.992	83.7046	104.071	324.398	99.2298	120.44	267.067	88.4937	99.4343	298.019	96.7891	130.243
Dars	139.683	120.241	147.162	143.335	127.664	152.256	140.01	123.15	147.519	147.588	121.176	158.802	138.606	130.613	161.785	130.501	115.946	157.962
Cxcr4	89.6573	7.72969	20.5712	197.372	19.0631	44.407	135.399	58.814	17.5673	287.515	99.0226	41.8964	108.07	24.6217	17.5069	204.344	45.2339	54.322
Thsd7b	2.20032	2.93551	1.62714	3.05935	2.211	2.29674	1.77817	2.57518	1.19607	2.10116	2.99751	1.58396	1.8863	1.99946	1.26648	3.40671	0.281655	0.406246
Rpl31-ps9	1.87851	7.07283	5.4308	10.1661	3.85762	4.44821	2.70067	10.2226	3.00091	8.50992	7.82555	4.06203	4.55518	10.4682	1.55644	5.7301	0.51822	1.48642
Cd55b	1.33234	2.75697	2.09069	1.18666	1.66197	2.57232	2.19407	2.3924	1.41087	2.01647	3.36382	1.98615	2.007	4.25228	1.12398	1.93968	0.93558	0.268354
Cd55os	0.332862	0.897225	0.742958	0.380463	1.68557	0.47415	0.0418725	1.81978	0.271411	0.197913	1.67553	0.664787	0.0336314	2.92148	0.482637	0.507671	2.20956	0.645293
Cd55	2.571	65.9581	32.7704	17.3112	80.362	38.8047	2.10355	61.7233	25.9842	14.5161	77.7878	31.5864	2.34846	69.3879	24.3674	16.3862	89.1038	31.4451
Zp3r	1.00435	1.83346	0.569333	3.43614	1.99999	2.92326	2.55093	2.15923	1.02506	2.57825	3.05495	1.85003	1.70094	1.86562	0.94311	3.79305	0.92356	0.264906
C4bp	0.4974	0.559769	0.466515	0.590683	0.41364	0.265455	0.409555	0.510372	0.309009	0.740856	0.669764	0.392924	0.414231	0.676157	0.367163	0.551725	0.0873197	0.0667894
C4bp-ps1	2.58628	2.75409	2.73667	0.563074	1.50212	1.78621	1.87976	2.43258	2.41008	0.683446	2.59374	1.4499	2.43889	3.08264	1	2.62968	0.277461	0.318338
Pfkfb2	2.6989	3.75261	1.99761	2.22859	3.50867	2.24549	2.33611	3.1567	1.52465	3.10412	4.75747	1.81095	2.91622	4.88214	1.86541	3.83903	1.94429	1.54912
Yod1	12.9117	12.7711	12.1386	9.83878	11.5083	13.3419	9.46221	10.1592	10.7826	8.66129	12.1597	12.3332	9.12523	12.2364	11.8665	10.326	8.439	10.7825
AA986860	1.61634	3.30519	1.6919	1.52896	0.94687	1.70336	1.31813	1.84794	2.23337	2.60698	2.94103	1.47639	2.38772	2.06546	0.743499	3.27277	0.0807227	0.154359
Fcamr	0.424655	0.254368	0.505518	0.346703	0.138735	0.934856	0.961557	0.599128	0.741983	0.168328	0.36855	0.178551	0.343248	0.310596	0.0615735	0	0.0512525	0
Pigr	3.25111	2.11346	1.38006	2.79835	1.58086	1.95818	4.51458	2.809	1.90231	1.59839	2.7997	1.67426	3.34084	3.24424	1.374	3.95911	0.681347	0.335026
Fcmr	14.6082	0.420014	0.278238	38.6233	0.0763605	0.423745	29.7553	0.0824405	0.108904	26.7754	0.0811404	0.442237	26.7328	0.341906	0.203341	32.9745	0	0.388387
Il24	0.146377	0.526079	0.348501	1.33848	0.669504	1.28897	1.39944	0.103259	0.136405	0.116044	0.304891	0.615459	0.709898	1.99848	0.339587	1.89763	0	0
Il20	0.769777	1.53698	1.11999	1.45247	0.558861	1.1519	0.688602	4.46486	1.19556	1.49175	1.18769	0.287699	0.276537	1.16774	1.19056	1.82629	0.330332	0.1895
Il19	0.17657	1.79801	0.735673	0.691958	1.15371	1.37192	0.177694	2.24204	0.822703	1.25982	2.20668	1.03937	1.07041	0.172193	0.204816	2.4237	0	0.684606
Il10	17.7326	3.89619	2.67321	27.5135	2.22623	3.77036	10.754	2.62199	2.66989	22.7137	3.97848	1.69303	23.4088	2.86957	1.16769	30.3521	0.299064	0.343124
Mapkapk2	255.917	144.143	308.897	262.667	162.989	375.535	250.765	129.704	314.453	300.678	161.055	371.926	251.992	126.673	328.043	284.039	149.573	382.645
Dyrk3	0.287274	0.95598	1.97586	0.667136	0.458836	2.87688	0.51396	1.26094	1.69545	0.809755	1.86158	2.03996	2.14142	1.30737	1.8883	1.21706	0.40065	1.41439
Eif2d	37.0872	31.2957	32.3587	36.5508	31.8191	33.2197	33.2393	32.1401	27.4459	38.0392	37.2111	31.4766	37.2161	28.0649	23.7121	36.6955	33.644	27.8876
Rassf5	670.968	558.032	458.943	590.642	554.192	504.621	662.111	487.821	455.45	628.743	563.087	532.773	582.61	517.121	501.902	577.28	549.459	552.195
Ikbke	109.145	171.721	67.8363	120.417	192.154	74.7788	84.7881	147.116	56.258	119.353	180.925	61.1156	90.84	150.921	71.3465	117.158	180.378	78.5541
Srgap2	18.5353	15.9162	7.97986	18.8742	18.2061	10.0571	16.4507	12.1239	7.45843	24.3305	16.5196	9.06001	15.8177	13.0587	6.48292	21.9998	18.6062	7.80171
Fam72a	1.62044	2.27407	1.48809	2.41917	3.50917	2.73394	2.05009	3.91922	1.55319	3.37678	3.47167	2.18026	2.17052	3.79264	1.39632	3.17758	1.78811	1.84639
Avpr1b	1.10946	1.93327	1.38075	3.52438	1.91116	2.35098	1.04039	2.13448	1.40982	1.11943	2.52098	1.80232	2.26231	2.06554	0.818959	4.07645	0.754723	0.251394
Ctse	85.0236	64.289	27.2747	433.354	341.901	227.814	87.2072	48.8493	23.3787	450.599	379.122	229.187	92.5205	56.7959	22.0486	390.345	379.292	237.756
Rab7b	0.592316	2.47043	0.992368	2.2639	1.29007	1.77269	0.750627	1.85705	1.49234	2.01743	1.5536	1.56806	1.4895	2.01101	0.050894	1.80677	1.08026	0.486043
Slc26a9	0.640548	0.837135	0.6932	1.01424	0.989267	1.60871	0.546955	1.12281	0.434115	0.76941	1.67113	1.27317	0.800164	1.0979	0.405282	2.16112	0.11245	0.365546
Pm20d1	4.15689	6.38054	3.45359	5.24157	4.64004	6.31012	4.18335	7.18842	4.02164	6.24767	7.43583	6.04449	5.565	7.0942	1.89191	9.64203	0.390213	0.671553
Slc41a1	154.245	37.9268	308.748	173.002	36.8377	254.849	164.725	29.9811	423.185	212.966	44.3628	365.853	137.195	37.7815	458.906	184.351	37.5264	378.024
Rab29	41.4603	53.9739	39.5663	46.7576	60.2307	32.1423	41.7938	51.9627	32.7759	44.9206	53.638	34.8067	50.6593	61.4573	30.4587	40.3644	61.6484	28.7057
Nucks1	37.0204	38.7931	45.4414	31.1777	33.2431	43.561	38.4006	32.6599	46.9784	34.9719	32.8929	44.3438	32.7538	41.9397	44.5742	29.8288	29.1851	42.801
Slc45a3	0.0569405	0.0682145	0.203349	0	0.14882	0.147472	0.143257	0.120502	0.238776	0	0.118602	0	0.0920497	0.0555289	0.0660493	0	0.109956	0.252312
Elk4	77.089	53.0518	108.731	55.7382	56.4841	124.361	71.6684	51.6444	108.825	75.9378	65.0545	121.011	57.8317	55.7079	107.144	69.6413	50.4164	112.671
Mfsd4a	28.6944	17.7205	28.8825	16.9071	16.8215	32.2563	24.5164	16.4085	30.4222	25.5791	19.8148	26.5035	17.2269	17.4532	24.8693	19.3741	13.8323	22.3433
Cdk18	0.106465	0.66323	0.50695	0.139074	0.166954	0.617651	0.042857	0.330454	0.575426	0.0675221	0.325243	0.393925	0.67123	0.16612	0.271691	0.292279	0.0205591	0.400996
Lemd1	0.862768	2.22113	0.852238	1.99029	1.41534	2.41518	1.20079	2.25319	1.35139	1.86276	1.80982	1.21949	2.04761	2.47043	0.617506	2.99571	0.194966	0.0610061
Mir135b	0	2.50565	6.22451	1.36608	0	3.25017	0	0	0.974522	0	0	0.879409	0	0	0	0	0	0
Klhdc8a	1.59205	1.08173	0.141433	0.527681	0.124209	0.246167	3.65871	0.0670493	0.310002	0.640487	0.263968	0.359674	1.22923	0.602493	0.137815	0.434892	0.160601	0.0789692
Nuak2	3.95925	18.9106	10.8125	9.63402	14.8794	10.214	4.50529	20.3722	13.2388	9.10866	23.2131	10.6193	6.12858	29.425	15.6389	9.07754	18.4144	11.696
F730311O21Rik	0.316591	2.34258	0.642906	0.267599	2.31198	1.11899	0.281123	0.998428	0.468565	0.177166	2.97391	0.97095	0.195688	1.48923	0.475247	0.795292	3.61422	0.72206
Tmcc2	0.891071	0.7259	0.487944	0.861361	1.11788	0.443101	0.609786	1.13146	0.54804	1.21504	1.13836	0.884198	0.619415	1.66844	0.558153	1.38622	0.447388	0.592269
Dstyk	19.5606	15.7481	12.4309	13.9104	10.0858	12.9548	18.3306	11.9609	12.3105	19.328	13.6715	12.6516	14.056	16.2175	11.3071	16.4729	8.3218	9.33137
6030442K20Rik	2.83045	2.13296	1.63036	1.78906	2.32669	3.16875	2.06743	2.70518	1.48897	1.88199	3.23306	2.3034	2.50925	3.56164	0.900242	2.85474	1.71908	1.01146
Rbbp5	70.8012	82.4694	81.026	59.6464	80.549	84.2315	76.8107	67.7711	73.3619	77.1038	86.2363	74.2545	56.6025	77.8812	80.8698	67.1997	68.5356	74.8869
Tmem81	12.1144	22.5223	9.69395	9.78394	23.8454	15.4144	16.3903	12.7656	10.8207	12.1146	24.989	12.2163	9.38575	24.2164	13.1778	12.88	17.9094	10.2461
Cntn2	0.0545139	1.13635	0.376388	0.75484	0.45593	1.28763	0.186527	0.661438	0.17272	0.743338	0.605588	0.797649	0.32607	1.10578	0.113822	0.831432	0.126324	0.169091
Nfasc	0.315542	0.498296	0.998826	0.843118	0.534183	1.25557	0.317551	1.1332	0.701697	0.989245	1.68295	0.92871	1.0376	1.13297	0.332745	1.56408	0.214652	0.182721
Lrrn2	1.69301	0	0.10077	0.0368595	0.110622	0.116928	0.48274	0	0.0262945	0.492132	0.117546	0.0711844	1.09476	0.165104	0.0327307	0.301249	0.163466	0.0625164
Mdm4	31.615	37.6529	33.1796	22.6641	35.8144	43.5468	21.7857	31.5093	31.0645	31.8567	38.8274	35.2036	18.8167	34.7888	31.6948	25.437	30.0886	33.9292
Pik3c2b	1.01524	1.78637	2.46748	1.72683	2.30795	2.77184	2.13919	1.95458	2.13852	1.62648	2.99577	1.4229	1.02577	2.53706	1.4966	1.90326	1.81755	1.9096
Ppp1r15b	71.5553	89.3509	154.15	57.7747	71.9445	137.551	81.9931	81.0756	162.916	80.39	93.596	147.046	59.4063	79.8612	177.005	57.2775	70.1573	138.367
Plekha6	0.0971488	1.18324	0.327669	0.39129	1.17433	0.369027	0.154798	0.65105	0.211237	0.551956	1.79869	0.483359	0.47115	0.426331	0.197207	0.679106	1.36793	0.278018
Golt1a	0	0	0	0	0	0.0547623	0	0	0	0.0838132	0	0	0	0	0	0	0	0.292791
	0	0	0	0	0	0	0	0	0	0	0	0	0	0	0	0	0	0
Kiss1	0	0	0	0	0	0	0	0	0	0	0	0	0	0	0	0	0	0
Ren1	0	0.806738	0.218628	0.559789	0.72001	0.824475	0.246434	0.777339	0.456384	1.16479	1.36014	0.875163	0.692762	0.358206	0.071012	1.58728	0.118218	0.678173
Etnk2	0.399893	1.54367	1.1901	4.99162	1.21936	2.32457	0.491869	1.53586	1.32497	4.61448	2.37543	1.73744	2.22671	4.41976	0.592715	6.23459	0.107253	1.18132
Sox13	0.1882	0.394559	0.252041	0.0921915	0.461138	0.658024	0.118373	0.265523	0.0657667	0.1119	0.392003	0.316522	0.304242	0.321184	0.272882	0.538194	0.499712	0.521212
Snrpe	139.295	145.971	221.268	143.424	152.659	180.995	139.958	201.114	202.906	126.959	137.472	215.868	155.68	151.992	209.948	118.741	165.333	222.863
	6.94653	7.31442	8.78986	6.98693	8.87995	10.2283	5.70432	5.7427	8.11902	9.09395	6.77323	9.73109	6.06351	7.02035	7.82365	10.1842	7.01569	9.68895
Zc3h11a	0	0	0	0	0	0	0	0	0	0	0	0	0	0	0	0	0	0
Lax1	588.956	103.367	75.5702	648.777	126.591	84.5171	525.061	105.803	59.935	661.74	128.781	77.6184	564.365	111.906	57.9416	647.529	117.117	81.372
Atp2b4	5.89688	1.20056	2.30705	7.7247	1.29878	3.85246	6.41784	1.43724	2.26134	11.661	1.97811	3.2873	6.1254	1.3246	1.41223	11.899	0.999587	2.56895
Mir6903	0	0	0	0	0	0	0	0	0	0	0	1.9387	0	0	0	0	0	1.27697
Optc	0.39394	0.755102	0.609639	1.44089	0.308882	0.652979	0.237869	0.77811	0.403812	0.124922	0.76584	0.0993817	0.509473	1.15252	0.137088	0.300413	0.190182	0.13092
Prelp	0.0561215	0.437016	0.100212	0.806423	0.256689	0.174421	0.0564787	0.316718	0.130745	0.0889834	0.116896	0.188775	0.136088	0.273651	0.227847	0.0855949	0.243843	0.124341
Fmod	0.368202	0.220552	0.292209	0.160327	0.200487	0.127149	0.0308788	0.12987	0.257337	0.0973004	0.340859	0.283826	0.471226	0.0598455	0.284735	1.02955	0.118504	0.237935
Btg2	390.448	399.705	948.391	250.383	273.822	453.15	431.453	415.68	939.876	298.924	330.504	518.72	366.534	408.105	1080.36	239.486	287.296	553.386
Chit1	0.838343	7.16423	4.85683	3.13936	1.46074	4.05301	0.787435	7.56981	3.33324	3.19017	6.05348	5.26385	4.24648	6.8675	0.453812	4.17682	0.647561	0.495309
Chil1	2.82178	4.29062	2.28247	3.82786	1.89104	2.9233	4.58728	3.62385	2.15757	3.95784	3.56671	1.82531	4.00609	4.23358	1.30088	5.13134	0.10479	0.280532
Mybph	0.304885	0.887038	0.881427	1.2517	0.284589	0.631706	0.306826	1.16755	0.527639	0.690586	0.846731	0.805778	0.739312	0.764553	0.101045	0.531431	0.0841078	0.0964991
Adora1	0.192884	1.15537	1.66991	2.63417	1.00825	2.23439	0.476457	2.72132	1.32356	2.41882	2.41057	1.93166	2.5087	2.66763	0.4068	1.81858	0.321682	0.155399
Myog	0	0.0812871	0	0	0	0.140587	0.204853	0	0	0.215167	0	0	0	0.132341	0.0787069	0	0	0.075166
Ppfia4	0.0926107	0.425298	0.275614	0.342768	0.242048	0.191885	0.1398	0.217767	0.302054	0.146839	0.1286	0.194696	0.187142	0.270944	0.196947	0.211871	0.0298063	0.153889
Tmem183a	77.8728	69.5934	113.03	72.9474	69.368	113.139	62.2709	53.6085	107.976	57.5387	66.5962	101.458	63.3814	64.5064	112.715	59.3847	70.8195	108.653
Mgat4f	0.344252	0	0	0	0	0.0594394	0.173222	0	0	0	0	0.0482481	0.139129	0.223811	0.199661	0	0	0
Cyb5r1	31.1383	32.1545	54.4311	26.1914	25.8431	42.585	23.1688	34.5777	47.5306	29.4343	23.2385	41.7189	26.98	31.6595	64.0445	32.2536	26.7761	48.804
Adipor1	105.336	89.3837	110.687	105.322	89.4033	109.46	122.137	88.234	113.397	107.033	92.6171	111.19	112.506	88.983	109.986	98.1849	99.152	122.079
Platr1	2.11077	4.87416	2.29421	4.7953	2.55849	3.23253	3.017	3.28012	1.88145	2.32817	3.99301	2.00652	2.67047	3.69923	1.8452	5.36549	0.236293	0.643876
Klhl12	17.7508	14.1094	19.8168	13.815	14.658	18.8044	16.744	15.6744	18.4826	14.6229	15.5261	17.8915	14.4918	14.6369	21.654	15.6274	14.2081	19.2104
Rabif	63.0407	73.0164	81.2915	52.1981	76.6829	77.026	71.1136	77.7362	81.9732	62.6822	83.4032	78.1767	60.7283	78.2131	87.7669	51.9134	86.9887	84.1326
Mgat4e	2.27021	6.50075	2.37292	7.30541	2.822	3.38441	6.24102	4.06227	3.5087	3.68732	5.68975	2.93344	4.3861	7.34375	3.33989	5.82706	0.855402	0.368035
Kdm5b	48.3148	37.8923	48.8055	49.5622	39.9567	62.9708	49.7693	30.4042	42.8705	52.9875	39.5394	49.8676	38.1265	34.9209	45.2045	48.9978	36.2903	50.5086
Syt2	0.119528	0.461404	0.584964	0.902137	0.485956	0.591624	0.320771	0.786973	0.594052	0.610669	1.1434	0.837614	0.407927	0.751195	0.369731	0.810227	0.32058	0.294248
Ppp1r12b	4.33977	7.25917	3.35275	3.75871	4.93689	5.33054	3.5089	5.31088	3.6214	5.53909	7.01338	3.35904	2.96605	6.91938	2.26962	4.35753	4.38631	2.33252
Ube2t	4.71958	3.99552	2.47204	3.39769	2.98785	2.67286	3.03976	3.9656	3.92892	4.19056	3.46615	2.39892	3.66223	4.70485	3.11442	3.26317	3.0177	2.11455
Lgr6	1.00684	1.09977	0.793169	0.734985	1.2577	0.997048	1.74339	1.2325	0.676091	0.821678	1.19251	0.88403	0.93351	2.16592	0.755706	0.700058	0.943552	0.688903
Ptprv	129.46	5.54833	2.97266	87.0504	13.2808	5.74552	60.9852	3.50264	4.167	103.703	13.1243	3.96785	56.7158	3.96435	4.4123	96.2111	12.9526	4.06905
Ptpn7	304.036	127.917	183.508	259.265	118.159	119.538	300.819	115.558	208.143	291.469	138.297	151.397	276.59	111.829	229.009	272.18	122.036	157.75
Arl8a	65.7438	53.811	62.505	62.2491	58.2372	51.7902	65.7182	52.167	57.6053	61.4247	56.491	50.6844	61.6644	57.4873	56.044	56.9322	58.1101	48.4881
Gpr37l1	0.0447067	0.428468	0.478977	1.0512	0.467384	1.29682	0.134974	0.315374	0.666575	0.354424	1.30368	0.187974	0.542045	0.0871967	0.155575	0.477298	0.388494	0.445729
Elf3	0.0915106	0	0.108936	0	0	0.142204	0	0.0645542	0.0426381	0.580379	0	0.153906	0	0	0.318449	0	0.265071	0.152061
Rnpep	47.0923	27.7118	19.1596	33.8635	17.5178	10.6038	43.0611	24.6972	16.0957	33.357	14.1728	9.2186	41.7311	27.9887	16.0049	29.3149	15.2313	8.90675
Timm17a	20.2031	21.4011	43.0363	21.0693	24.1174	34.284	19.2711	19.9635	48.0368	20.6829	19.2917	39.9873	20.6204	20.8803	48.1968	21.0322	23.3908	39.2516
Lmod1	0.102776	0.184687	0.122346	0.0335638	0.0335769	0.292801	0.0517149	0.181252	0.0718302	0.162956	0.356788	0.194459	0.103842	0.100228	0.0894125	0.195938	0	0.0284633
Shisa4	0.755133	0.954904	0.749104	1.80845	1.69951	1.12999	0.675502	1.89402	0.664593	0.399101	0.757311	1.02307	0.7121	1.391	0.632618	1.79155	1.01265	0.743578
Ipo9	57.3054	61.3599	62.8932	47.609	54.4062	68.085	46.3494	53.7144	57.0754	61.0882	58.291	56.6647	41.5992	58.396	61.3989	55.4734	50.4648	54.2007
Nav1	0.679355	0.800946	0.564818	0.880395	0.612994	0.793166	0.417804	1.04976	0.844095	0.658259	1.18294	0.426196	0.867262	1.09367	0.56288	0.756542	0.520589	0.173213
Mir1231	0	0	0	0	0	0	0	0	0	0	0	0	0	0	0	0	1.20918	0
2610012C04Rik	0.793271	0.712752	0.354122	5.0517	2.0733	3.08178	0.0997901	0.139899	0	5.34553	3.44232	3.41878	0	0.580203	0	5.14197	0.765932	0.768927
Csrp1	94.6458	159.92	170.083	151.885	182.306	192.555	96.2399	175.238	169.05	133.702	180.756	197.208	109.199	154.254	171.267	132.249	211.51	260.711
Phlda3	9.82513	1.0913	4.18268	7.22473	2.12575	5.46004	9.36382	1.2852	4.66883	11.4516	0.632469	4.65088	9.6772	0.253816	4.90593	5.35888	2.32451	5.47811
Tnni1	0.169066	2.73429	2.28094	3.31275	1.73067	2.74399	1.19099	3.61767	2.04812	1.51902	5.51701	2.25104	1.95873	3.62724	0.555649	2.27772	0.761783	0.749155
Lad1	0	2.53771	7.20981	1.40305	3.97685	22.0068	0.18015	1.97838	4.89325	0.283831	3.48007	20.0963	1.2299	2.15307	9.2057	1.50162	4.00416	30.1425
Tnnt2	0.183198	0.924913	1.40196	0.56409	1.07732	1.61321	0.316053	1.05233	1.51207	1.05814	1.29012	1.03437	1.07886	1.88865	0.531262	0.898101	0.214789	0.463873
Pkp1	1.63547	3.28967	2.42761	3.13867	3.29821	3.11669	1.23949	4.38694	2.97283	4.64201	4.34579	2.22425	3.81895	4.56818	0.515261	4.37285	0.214447	0.178938
Igfn1	0.191693	0.432278	0.49666	0.824873	0.766253	1.2149	0.226957	0.58863	0.68301	0.750909	1.1587	0.369809	0.583323	1.03367	0.418557	0.67072	0.163312	0.149898
Tmem9	48.2266	40.7904	13.9095	59.1094	43.6199	15.613	53.0274	43.523	12.3102	45.962	33.2772	14.1441	71.2253	38.1038	7.89913	53.633	44.1932	15.4173
Ascl5	0	0	0.212973	0	0	0.370684	0	0	0	0	0.24843	0	0	0.348941	0	1.36431	0	0
Cacna1s	0.123896	1.02043	1.67767	1.43637	0.930968	2.29431	0.218198	1.59504	0.692729	1.5961	1.93548	0.963724	1.1767	1.66133	0.503003	1.13377	0.224298	0.411749
Kif21b	57.1888	98.6436	23.3206	57.0106	102.62	35.5874	42.4294	64.7925	21.3822	69.5414	95.9105	23.6501	47.3359	85.2844	15.114	72.2391	97.1799	25.4924
Mroh3	0.125622	0.978213	0.112157	0.738446	0.574571	0.162676	0.632107	0.974789	0.204861	0.497949	0.348879	0.105638	0.279234	0.245015	0.255006	0.574784	0.151615	0.104371
Inava	0.0203817	0.0976686	0.169839	0.0532489	0.0532697	0.126689	0.14358	0.172534	0.208924	0.129265	0.0283022	0.171394	0.230642	0.119258	0.189137	0.27977	0.0590377	0.090314
A430034D21Rik	0.450342	1.07902	0.402072	0	0.147127	0.116636	0.169953	0.079421	0	0	0.234506	0	1.77455	0.219589	0.391788	0.429281	0	0.0623603
Gpr25	0	0.225672	0	0	0	0	0	0	0	0.298677	0	0	0	0	0.109254	0	0.272823	0.104339
Camsap2	19.626	28.5473	52.6885	13.6617	24.1768	68.9964	19.8619	22.4753	46.5909	16.8097	30.4698	58.7424	11.3248	26.0787	42.1784	17.4147	24.904	54.1151
9230116N13Rik	2.65682	3.9955	1.85053	3.58135	3.06565	1.75685	2.01952	3.30975	1.55397	2.28552	2.43335	1.85389	3.7467	5.73317	1.77041	2.19848	4.03891	0.65752
Ddx59	28.4086	23.9098	11.9406	28.629	24.9142	13.9502	21.71	18.6105	12.6764	26.1981	29.479	13.5479	23.0736	22.6458	10.9578	28.6059	22.4212	10.3887
Kif14	0.920575	1.78332	1.20079	1.94454	1.57415	1.4001	1.27138	1.40934	1.4328	1.53726	1.87668	1.15296	1.40904	2.06292	0.89744	1.91188	0.520071	0.368864
4933409D19Rik	2.34542	3.82446	1.86136	5.78721	2.97987	4.18466	1.44244	3.95249	3.21774	6.40458	5.60906	6.5196	2.05378	4.82869	1.43588	4.6702	0.880674	0.433038
Platr23	0.748631	0.946683	2.07943	1.90154	0.815263	1.982	1.42308	1.23225	1.12396	1.25294	1.21282	2.20339	1.47917	1.86574	1.15785	1.52239	1.1244	0.737176
Zfp281	77.9135	117.438	196.848	74.562	103.295	213.328	78.9264	113.027	179.886	90.5668	117.749	200.963	66.0995	126.196	189.144	85.4885	124.845	218.737
Platr22	2.88573	4.43409	2.31504	4.2613	4.83682	4.93924	1.83084	4.86792	3.68293	2.18827	5.40093	4.00928	2.8903	3.0589	1.60091	4.49691	0.787425	0.833939
Nr5a2	0.825411	1.77167	0.880232	1.54996	0.674157	1.6924	0.674915	0.655052	0.624956	1.00881	1.38496	0.636263	1.34825	2.11299	0.378991	1.49494	0.415086	0.152396
1700006P03Rik	0.496037	0	1.18098	0	0	1.54165	1.24799	0	1.15561	0.786492	0.344401	0.417128	0.400945	0	1.43847	1.13481	0	0
A130050O07Rik	1.07379	1.68839	2.03722	3.94505	1.00857	2.08579	0.472773	1.8937	1.90746	1.75575	2.42299	1.66485	2.35971	3.20695	0.50601	1.84243	0.291595	0.483246
D130019J16Rik	0.7521	0.619447	1.39893	0.859657	0.798565	1.46092	1.04072	0.663192	1.1827	1.11796	0.913826	0.869628	1.06386	1.37523	0.708837	0.573541	0.907725	0.833166
Mir181a-1	1.16597	1.39683	0	3.04621	0	0	0	0	2.17307	1.84871	0	0	0	2.27413	2.70499	0	0	0
Mir181a-1hg	0.71858	0.860856	1.42568	0.234669	0.234761	0.279162	0.241051	0.0844845	0.753327	0.189891	1.12255	0.503557	0.822837	0.467177	1.18084	0.958964	0.433635	0.729696
Mir181b-1	0	0	0	0	0	0	0	0	0	0	0	0	0	0	0	0	0	0
Ptprc	496.79	371.248	894.598	451.43	394.529	937.456	444.977	309.061	802.933	445.924	393.304	850.599	377.98	362.736	867.617	409.816	372.97	858.088
A130071D04Rik	26.5189	15.605	38.5083	20.2923	16.6606	41.5768	21.0647	17.9628	35.6739	23.2315	15.4936	41.5458	21.1135	21.9645	39.2892	24.5894	18.1556	47.8123
1700113B19Rik	1.44914	0.86803	0.862539	1.5775	0.631246	1.00085	0.24306	1.02226	1.57548	0.382947	1.34152	1.82791	2.14744	2.82642	0	1.84182	0	0
Atp6v1g3	1.29017	0.579606	0.703927	4.07291	0.281	0.668292	2.54266	1.06181	1.9036	4.17649	0.373237	0.904108	4.47552	3.25031	1.12242	5.0833	0.467139	0.357308
Nek7	152.847	61.2893	38.5874	121.264	64.8431	48.8116	139.634	58.4613	29.8221	113.52	64.9682	39.6097	117.532	64.0543	28.5712	110.518	52.5836	32.161
Lhx9	0.0854768	0.384003	1.132	0.753691	0.446806	0.985139	0.193547	0.663275	0.50779	0.440465	1.26112	0.709807	0.431816	0.812737	0.198301	0.896272	0.0618982	0.28407
2310009B15Rik	14.0276	14.2357	11.1785	9.31356	17.5739	13.7516	10.1502	18.2372	11.2894	7.16876	13.6835	10.6263	11.7602	16.6193	11.1615	10.2552	17.0702	13.1637
1700019P21Rik	0	0	0	0	0.322535	0.255691	0	0	0	0	0	0	0.598491	0	0	0	0	0
n-R5s217	0.874479	0	0	1.14233	0	0.905939	0	0	0	0	2.42862	0	0	3.4112	0	1.33373	0	2.9062
Dennd1b	12.0893	16.7246	14.7211	10.9856	13.8654	19.0057	10.5252	15.847	12.5467	12.5136	19.7776	14.9921	10.6505	16.3923	11.6406	14.0539	12.8738	12.107
4930596I21Rik	3.96076	4.21776	3.6672	1.4372	2.30042	4.78713	5.09319	3.72538	6.15154	2.79111	2.13887	1.66534	3.91291	4.72092	3.82864	2.34922	0.849836	2.68136
Crb1	0.709908	0.985194	0.845088	1.18444	1.12979	0.604377	0.45978	1.19991	0.537094	1.04758	1.07363	0.857046	0.761301	0.932217	0.603336	1.17921	0.0814387	0.288097
4933436E23Rik	0.913047	2.07827	1.1956	1.19271	1.78976	1.41884	2.20526	1.417	0.935927	2.02676	2.7893	1.84272	1.18082	1.42466	1.05911	1.81032	0.528948	0.303438
Zbtb41	9.89036	8.53562	11.8312	7.39847	9.84744	14.4747	10.8162	9.0811	12.0299	13.2691	11.1682	12.1556	8.72643	9.49206	11.2344	9.35644	7.13589	10.5417
Aspm	1.14656	0.964644	0.854353	1.88647	0.926445	1.1606	0.907229	1.30892	0.725888	1.51262	2.09041	0.993603	1.86766	1.29737	0.578689	2.95009	0.380281	0.504177
F13b	1.36214	2.35177	1.52614	2.09336	2.3036	2.03371	2.37876	2.26093	1.04534	2.47736	3.28228	1.6508	1.39246	2.42233	0.882966	3.05515	0.154729	0.221906
Cfhr1	1.89116	0.881066	1.12563	1.85281	1.71623	1.90477	2.06179	1.85288	0.783251	1.74914	2.0425	0.750981	0.80677	1.74181	0.731229	1.84277	0.760825	0.0581943
Cfhr3	0.0992559	0.356725	0.59078	1.68555	0.778249	0.205653	0.199775	0.560144	0.554962	0.314751	1.10262	0.500798	0.802283	0.774361	0.345402	1.21106	0.383341	0
Cfhr2	1.00306	1.56738	0.363409	1.25332	0.797878	0.496981	0.70222	0.984466	0.77216	1.17551	0.968941	0.733471	1.12802	1.61614	0.556464	1.19726	0.210541	0.386494
Cfh	3.63019	4.11701	2.17513	4.96339	3.93748	4.12433	3.61676	3.84126	2.02972	3.64537	4.9737	3.0934	2.94405	4.50784	2.1616	7.03156	1.06321	0.57641
Kcnt2	1.13308	1.40963	0.951103	1.36628	0.854257	1.47483	1.18415	2.09049	0.852829	0.967375	1.61375	0.916182	1.02154	1.78498	0.623468	2.10479	0.364676	0.289663
4930590L20Rik	0.73374	0.659263	0	0.958481	0.239714	0	0.369205	0.517601	0.170938	0.872536	0.764158	0.462763	1.03789	0	0.851117	1.11908	0	0
	0.687726	0	0.818681	0.449186	0	0.356233	2.07631	1.94057	0.961308	0	0.954982	0.289161	0.277943	1.34135	0.797741	0.52445	0.332012	0
Cdc73	14.4733	12.7782	16.1117	11.7742	11.3121	16.6109	14.7509	12.7004	15.8326	13.4511	13.6197	15.8129	11.0563	11.7499	16.9355	12.6138	10.1041	13.3153
B3galt2	0.163824	0.183176	0.221021	0.342403	0.0713618	0.509151	0.637483	0.277358	0.519052	0.865835	0.318481	0.275525	0.158902	0.276921	0.405398	0.799549	0.137087	0.157284
Glrx2	12.1422	13.0917	11.5084	13.5954	13.6461	12.3874	11.2652	13.5742	9.39682	10.8912	13.8098	12.4764	12.4972	11.8863	9.45681	11.7816	10.8193	10.1715
Ro60	6.4536	4.98018	2.8224	5.09707	4.87676	3.85506	6.12019	4.12505	2.11032	7.11387	5.66923	2.94147	5.54299	4.64503	2.05957	7.94563	3.84958	2.34381
Uchl5	42.1594	46.3048	67.5503	35.2937	48.7406	60.5133	41.1347	48.8488	55.9534	40.8013	48.416	59.3994	40.0563	51.2742	62.7207	37.8175	43.9925	60.9378
Rgs2	29.5621	24.459	77.4074	24.8068	25.2551	92.6011	45.6808	26.7135	54.8355	26.6067	26.2146	80.2226	34	25.3653	52.9452	20.9867	26.1129	89.942
Rgs13	0.980684	1.028	1.60521	1.76146	1.20147	1.65094	0.986927	2.59426	1.08522	0.388731	2.12779	1.13393	1.23857	1.5541	1.13756	2.33705	0.236722	0.339496
Rbm6-ps2	0	0	0.157439	0.086382	0	0.0685064	0.0665484	0	0	0	0	0.055608	0.213803	0.644881	0	0.100856	0.0638485	0.219765
Rgs1	19.4644	2.48401	8.51737	26.5325	0.858684	7.4426	15.7382	1.42148	6.99406	27.2963	1.33824	10.1057	15.8274	2.56318	8.48584	32.1585	2.1571	10.0937
Rgs21	0.102958	0.0616717	0.0306408	0.268988	0.10091	0.186659	0.0777102	0.0726297	0.239859	0.326491	0.357422	0.194804	0.208052	0.251014	0.238857	0.70663	0.124262	0.0285139
Rgs18	0.349619	0.359008	0.178369	0.130487	0.326346	0.517424	0.150791	0.634195	0.6516	0.871104	1.04032	0.168001	0.242225	0.584488	0.289677	1.52351	0.0482243	0.221316
Brinp3	1.82513	2.13444	1.63812	2.13817	2.23366	1.77074	1.45774	3.26984	1.40382	1.51582	2.43382	1.70532	1.67429	3.50326	1.14256	1.87785	0.545452	0.465347
A230059L01Rik	0.718607	0.305477	0.413924	0.878151	0.333222	0.480296	0.279941	0.555984	0.388829	0.477808	0.515027	0.0974664	0.749481	0.813823	0.0806674	0.671742	0.134292	0
n-R5s218	0	0	2.2157	0	0	0	0	0	0	0	0	0	0	3.63026	0	0	0	0
Pla2g4a	2.95224	4.22131	2.49409	4.85172	3.71281	3.35442	3.59399	3.89647	3.07651	2.89412	4.29787	3.14996	4.06695	5.41756	2.72488	6.75401	1.4559	0.509908
n-R5s219	0.768481	3.68255	0	1.00386	2.00851	2.38838	10.8272	4.33687	3.58063	2.43693	3.20136	0.646232	1.86348	1.49886	0	8.20447	0	0
Ptgs2os	0.49197	0.926166	0.697203	2.2034	0.673524	0.995068	1.10808	1.15683	0.960568	0.631464	1.36631	0.866817	1.00361	1.18801	0.652195	1.6436	0.520255	0.311427
Ptgs2	0.0885935	0.451072	0.263658	0.405052	1.07091	0.504794	0.601813	0.624964	0.681101	1.43981	1.50702	0.484251	0.0358049	1.07996	0.539521	2.22949	0.449086	0.171749
Ptgs2os2	1.51142	2.78565	0.761209	2.12623	2.5069	1.3249	1.98905	3.60867	1.35428	3.1338	2.50238	1.56429	1.31565	2.72114	1.34862	4.16705	0.392897	0.515178
Rbm3-ps	7.19894	4.70416	5.71316	12.8235	9.12253	7.90991	9.00107	6.77111	7.92821	7.95541	7.27018	7.33786	4.58457	8.50965	8.85665	10.3142	5.05515	5.55825
Pdc	1.69571	1.77752	0.612789	2.80842	0.910125	1.50575	0.609464	2.05063	0.649002	0.768179	1.00914	0.560196	0.61189	2.1852	1.08886	2.12441	0.672448	0.0670885
2310030A07Rik	0.498883	0	0.19796	0	0.434629	0.344554	0.334706	0	0	0	0	0.839042	0	0.324343	0	0	0	0
Odr4	20.2137	14.5236	9.48372	22.5267	13.3855	10.432	21.2636	12.1126	6.617	17.9275	13.8111	10.382	18.4385	15.7797	8.60977	20.9051	13.7121	7.61945
Tpr	105.209	98.8542	112.472	97.9938	92.9675	120.878	88.673	77.9124	92.169	106.331	96.0091	100.492	84.3056	90.8946	91.1649	100.086	103.039	110.66
Prg4	47.615	7.80821	7.1099	40.496	4.61488	5.20534	46.8924	5.01577	3.62212	49.4914	5.72654	3.46791	35.2111	8.50567	2.33684	60.4031	3.63856	2.07418
Ska2l-ps	0.84533	0	0.335432	0.368083	1.10468	0.875741	0.56714	1.19264	0.262579	0.446771	0	0.947807	0.683277	3.29749	1.30741	1.71903	1.36033	0
Hmcn1	2.51792	3.38921	2.58709	2.78264	2.51474	3.54082	2.52913	3.701	2.41329	2.99801	4.17441	2.72118	2.87098	4.50018	1.57141	4.30021	0.508414	0.403019
C730036E19Rik	2.85356	2.86718	2.73946	4.20857	2.04496	1.62115	3.24227	4.41558	1.37247	3.35686	3.06773	4.02517	1.63689	4.48842	1.92196	3.22903	0	0
3110040M04Rik	0	0	0	0	0	0	0	0	0	0	0	0	0	0	0	0	0	0
Ivns1abp	363.615	178.675	433.564	242.541	169.342	400.285	303.664	170.581	435.075	271.515	195.182	409.343	260.945	175.352	513.751	217.566	146.222	421.456
Swt1	12.3636	11.5431	13.338	11.4124	13.0965	14.5809	10.9108	12.2592	10.5587	11.7893	14.2885	11.9218	11.2299	14.5177	11.9908	10.1258	11.6558	11.1893
Trmt1l	53.728	35.772	32.1926	47.7204	34.1777	34.6713	51.7202	37.3174	24.5215	53.2795	39.6281	29.2653	44.3169	32.4086	24.6339	46.1821	35.9043	28.74
Mir7682	36.7281	27.2382	39.5578	31.9852	25.141	32.6138	22.8812	9.87012	27.7067	13.8653	29.1434	26.4732	29.6872	34.112	38.546	37.3445	25.3302	9.68735
Rnf2	102.988	77.0016	136.058	107.273	80.2052	149.243	103.916	74.6621	115.67	116.215	88.5707	133.483	100.649	82.2175	127.304	108.265	71.6481	144.176
Fam129a	49.95	4.03434	3.07616	102.345	1.86808	4.81301	46.7407	3.58761	2.53613	135.6	4.56172	3.6872	47.5961	3.16344	2.29594	138.717	2.1898	2.17742
2810414N06Rik	4.77449	5.10384	1.74881	6.90856	3.83959	5.25064	7.02252	3.41988	1.57434	8.03605	7.54788	2.77959	6.05598	7.02	2.47092	7.73004	5.60286	1.13919
Edem3	26.8343	32.5664	40.3086	22.1784	32.325	52.5691	27.5491	29.045	35.6278	32.1877	39.2712	39.7036	15.7279	30.6339	35.147	22.088	29.8389	34.3583
1700025G04Rik	0.602373	8.44319	7.10929	1.94471	7.54572	8.62071	1.18643	7.61233	6.21477	1.28255	7.99417	8.11924	1.73891	8.17379	5.20058	2.37555	6.13186	6.12962
Tsen15	13.9283	11.9931	12.9247	12.5087	14.1252	12.6006	13.9196	12.1112	11.6048	11.1954	11.2151	13.38	11.7468	13.2528	12.0893	12.6499	13.1914	11.5722
Colgalt2	0.406236	1.40275	0.967182	2.2163	1.28034	2.12901	0.577161	1.38228	0.823924	1.62921	2.78733	1.22579	0.811241	1.8177	0.637535	2.11386	0.230727	0.158831
Rgl1	1.16023	1.2492	4.61553	3.51083	0.825272	4.15365	1.28586	1.80269	3.40779	5.8914	1.16245	2.24773	1.8875	1.51817	2.21467	6.49583	0.283607	2.22892
Apobec4	1.29552	2.87126	2.93021	2.36927	1.8623	2.75137	0.977828	2.19336	1.75053	3.18389	2.42862	1.52521	1.83254	2.90583	0.525969	5.03854	0.125088	0.574065
Arpc5	563.132	709.603	1077.14	620.165	767.064	940.259	535.409	726.336	1071.88	592.117	704.609	1016.62	549.492	719.768	1106.67	544.35	747.788	1037.58
Ncf2	3.03912	6.99502	4.92821	8.2682	4.08099	5.31766	2.3962	7.95093	4.4265	7.36081	7.95846	4.92014	7.14709	7.25774	1.88756	8.63165	1.32856	1.45802
Smg7	91.2172	91.0138	143.97	63.9667	71.4341	131.622	80.2386	66.5817	144.827	71.4777	74.4173	114.791	57.6578	74.9774	153.945	68.7802	66.7734	121.925
1700040K01Rik	0.463194	0.554905	1.37849	2.72281	1.21061	2.39929	0.466143	1.9605	0.215819	1.10163	2.89438	1.75279	0	0.451711	0	0.706451	0	0
Nmnat2	3.01809	4.07813	3.25858	3.94252	3.09563	4.49004	3.23155	3.54016	2.82883	3.8394	4.23968	3.54137	4.69465	5.71542	1.89293	4.76369	0.694635	1.34125
Lamc2	2.34703	5.65369	4.13083	7.58236	4.17193	5.85643	2.0064	7.56619	4.37426	5.50197	7.07891	4.50972	4.39596	6.32508	1.7418	7.79434	0.268038	0.838711
Lamc1	7.87285	3.21733	2.3211	38.9745	1.77881	3.09982	10.8725	2.21457	1.99982	51.4284	3.20136	1.88714	6.50237	2.91799	1.05263	51.6769	0.568338	0.815086
E330020D12Rik	3.59274	2.86939	3.06245	4.98289	4.86891	3.95175	2.49968	4.19275	1.81865	8.57988	5.35846	3.3942	5.19852	5.27714	2.10946	7.57667	3.4261	1.71975
Shcbp1l	1.06635	2.26015	1.62743	2.3216	1.57216	1.50127	1.12817	1.69734	1.65616	1.90751	2.12619	1.77043	1.19343	3.09306	0.919768	2.46039	0.791997	1.06012
Dhx9	14.8732	17.7927	37.5986	18.8078	15.9577	43.4779	20.7934	19.9109	40.3294	20.1319	18.9808	46.3599	20.6968	19.4285	39.1978	27.7429	20.4495	28.7749
Npl	1.47312	2.01104	1.91675	2.4166	1.43262	2.3779	1.31011	2.27169	1.4366	1.52092	2.56887	2.41993	2.21529	2.27183	1.27164	2.19451	0.529246	0.34156
Rgs8	4.26172	1.04632	0.864329	3.20278	0.247522	1.28636	5.94085	0.371153	0.872723	3.33688	1.5781	0.681359	3.73393	1.37509	0.488244	3.27401	0.142242	0.174855
5530400K19Rik	5.13551	3.74213	3.15124	4.70286	3.39015	2.46816	8.1519	1.94209	2.7135	4.533	4.55809	2.49319	6.29072	2.99459	1.65814	6.13683	0.920138	0.762449
C230024C17Rik	7.96439	0.25492	0.68755	4.64599	0.476698	0.535364	12.971	0.814869	0.453239	2.60271	0.54875	0.818005	7.12558	0.770765	0.458397	3.75539	0.293508	0.471449
Rgs16	328.258	0.4676	48.168	315.781	0.680095	50.0059	350.25	1.10137	88.224	317.205	1.26467	97.3012	262.21	0.338349	104.336	229.258	1.38185	100.747
Rnasel	12.8766	19.8911	6.1096	9.59755	14.6914	6.99432	14.1422	20.3437	4.02825	13.2719	21.3167	4.64983	12.6922	20.4374	3.7917	12.4637	20.8246	4.78868
Rgsl1	1.98253	1.62995	1.36512	2.31048	1.70179	1.71155	1.95603	2.11151	1.19542	2.0956	2.05123	1.43833	1.90097	3.07066	0.744014	2.57904	0.506702	0.129189
Teddm2	0.661787	1.16445	0.492377	0.540306	0.97293	0.74987	0.353812	0.787799	0.346894	0.360696	1.23486	0.452165	0.334325	1.04874	0.359838	0.757004	0.838661	0.389469
Teddm1b	0	0.865625	0.143358	0.104875	0.314749	0.499037	0	1.01943	0.0374074	0.0636476	0.334451	0.135026	0.324469	0.782942	0	0.489791	0	0.044469
Teddm1a	1.15535	1.66092	0.916898	0.905535	2.2144	1.99485	0.465081	1.84737	0.933084	1.22124	1.60433	1.36018	2.42805	0.150227	1.16148	1.52716	0.0743687	0.341301
Mir8114	0	0	0	0	0	0	0	0	0	0	0	0	0	0	0	0	0	0
Glul	7.18821	13.6883	9.77028	8.93444	15.3522	12.0872	7.4499	15.0231	9.59783	8.12268	14.0785	11.1872	9.71258	14.6478	10.1426	8.26335	12.5343	11.0234
A830008E24Rik	2.32139	1.89713	1.5638	2.86788	2.4457	2.19984	1.68422	3.27516	2.14647	2.08287	2.02406	2.33042	2.28365	3.15885	1.41943	2.90927	0.573379	0.239219
Zfp648	0.21446	0	0	0.280148	0.210193	0.0555438	0.377694	0	0	0.340037	0.223351	0.0901719	0	0	0.0621918	0	0	0.178182
4930452N14Rik	0.16548	0.39649	0.590973	1.297	0	0.171434	0.666136	0.700408	0.308413	1.04951	0.459575	0.278312	0.133757	1.93654	0	0.504773	0	0
4930532M18Rik	1.41964	1.08228	0.614532	1.68588	0.843268	0.802205	1.29879	3.0954	0.360796	2.04628	1.6129	1.08528	0.938854	2.51717	0.89822	2.36203	0.12461	0.571874
n-R5s220	3.38132	1.0127	0	0	0	0	4.25355	1.19264	0.787738	0	5.86916	0	2.04983	0	0.980557	0	0	0.936444
Cacna1e	1.83354	2.25919	1.63222	3.4719	2.08606	2.62847	1.53363	2.81377	1.55125	2.34613	3.32775	1.74135	1.99556	2.9566	1.5345	4.59944	0.516351	0.356344
Ier5	226.784	197.607	270.447	285.892	193.623	213.514	242.873	199.341	332.639	314.114	196.456	275.203	209.263	163.365	344.847	291.48	187.725	270.265
Mr1	28.3407	12.3942	1.41329	30.9951	14.8054	2.54772	22.1887	12.06	0.663802	26.6225	13.9894	1.99672	28.0485	12.7026	1.59355	28.5059	16.8179	1.54065
Stx6	98.9124	36.2962	104.385	93.1569	37.3745	98.7659	97.9105	34.1747	109.121	101.293	36.8934	99.1041	92.5999	34.3358	119.857	84.9415	36.6195	119.589
BC034090	0.370127	0.665116	0.381859	0.273981	1.1286	0.524038	0.161409	0.330725	0.436887	0.176057	0.531094	0.165999	0.149586	0.505332	0.286224	0.395156	0.50032	0.478358
Xpr1	11.619	10.7523	11.7109	12.7026	9.46022	14.4703	11.0707	10.9579	12.2496	14.3926	12.1874	12.7286	10.5656	11.1318	8.58152	14.632	6.48575	5.39869
Acbd6	17.4018	17.8718	19.4803	16.7973	16.619	19.1841	21.3251	16.8333	22.7642	15.3535	15.7166	21.1373	20.2283	18.3654	20.2038	16.8067	16.5137	18.4938
Lhx4	1.025	2.01129	2.0196	2.56248	1.45495	2.911	0.533547	2.34372	1.21866	1.59717	3.0675	1.59014	2.51408	2.75748	0.655983	2.53362	0.477774	0.509008
Qsox1	30.1713	21.5463	12.846	30.7341	25.6618	15.9832	29.132	19.2123	9.96478	30.5341	23.2586	13.6221	26.7212	19.2576	9.80675	32.6183	24.796	13.2419
Cep350	22.7379	24.452	18.9978	15.2242	22.1872	23.7913	21.7765	20.35	16.4624	23.3273	27.6518	18.8368	14.5672	24.5635	13.3266	19.8635	25.7487	17.7539
Tor1aip1	42.2196	46.083	42.6643	42.16	46.6884	42.1638	40.2223	36.4543	44.5365	43.1399	40.5434	42.7618	39.6468	42.4904	48.7776	39.2363	51.9068	49.5556
9430034N14Rik	7.39691	6.42136	8.77352	4.44617	7.24974	10.6061	5.50209	6.84389	7.11774	8.20123	8.33622	7.25692	6.86707	7.31807	5.09838	7.03054	5.69289	4.06741
Tor1aip2	21.1287	24.4024	34.2171	20.4558	25.8134	40.5854	21.684	27.077	32.4154	24.1658	28.9727	35.424	16.8647	26.2068	34.7461	22.2217	25.7131	39.9731
Fam163a	0.836184	0.97044	1.02652	0.546151	0.682956	0.568487	0.368159	0.995402	0.389608	0.745769	0.907134	0.835008	0.570278	1.27415	0.515285	0.677516	0.479374	0.521051
Tdrd5	1.50617	4.58978	2.68075	3.9732	1.77717	4.92344	1.51575	5.17836	2.5482	3.87197	6.01045	3.49228	3.45135	5.70418	0.780262	6.04399	0.381213	0.485973
A430050A11Rik	0.157027	0.188118	1.12157	0.205124	0.615612	0.488029	1.58027	1.5508	0.877975	0.995898	2.39854	0.660237	1.52309	0.306268	0.546441	0.71848	0	0
4930518J20Rik	0.274532	0.493332	0	0.0896549	0	0	0	0.290494	0	0	0.0953043	0	0	0	0	0	0	0
Nphs2	0.260435	0.195	0.11626	0.212628	0.255254	0.0337256	0.262093	0.321507	0.212356	0.3097	0.406848	0.0547514	0.210509	0.571452	0.151049	0.248255	0	0.10819
Axdnd1	1.36625	2.54607	1.66656	2.59996	1.54295	2.51626	1.18822	2.40352	1.44606	2.05928	2.71695	2.11342	1.96326	2.82924	0.860882	3.29286	0.586293	0.429761
Soat1	30.0765	17.3393	19.0426	30.8301	13.9589	20.1892	26.65	14.5295	16.3743	31.8028	16.7892	18.0171	23.892	15.014	18.195	25.4721	13.6447	16.8141
Csnk2a3	0.462315	0.876931	1.00897	0.503266	0.352424	0.878069	0.581572	0.380485	1.07704	0.733023	0.427983	0.842335	0.404828	0.450853	1.29599	0.64635	0.855565	1.10965
Abl2	4.4145	4.89472	12.1538	3.75445	5.00789	12.9026	5.50126	5.04884	13.3653	4.51239	7.21254	11.8081	4.50963	5.42254	12.6383	4.44083	5.20552	10.8419
Tor3a	71.0494	29.538	11.7591	73.507	26.6009	16.4708	70.8459	29.2338	9.20512	70.914	28.1937	15.6271	71.3965	27.095	9.1606	65.6695	27.3296	13.397
Fam20b	30.8714	18.679	21.356	26.0034	21.3731	22.7553	29.7176	19.8927	17.7524	29.5816	22.0686	21.9238	21.8025	15.4986	20.273	22.6336	17.6343	22.1159
Ralgps2	16.3596	25.3004	17.4963	14.9231	22.5086	20.496	14.1999	22.3942	11.9129	13.9876	23.4048	15.4653	15.1299	25.1139	12.161	13.4678	23.0575	13.5294
Angptl1	1.14258	0.684402	0.765082	0.93284	0.839884	1.4796	0.718657	1.05789	0.964917	1.18887	2.0824	1.26107	0.952403	1.67138	0.745513	1.36143	0.4137	0.474649
4930439D14Rik	28.2561	42.9904	24.2184	11.8115	23.6322	26.3454	15.0711	25.5138	15.5353	9.85634	27.8581	22.5731	21.2406	30.3112	13.4383	20.6858	35.1942	18.155
Tex35	2.2274	1.00066	0.773366	1.33359	0.848977	1.8268	1.40099	1.17845	0.345942	2.35444	1.54649	2.26329	2.47555	2.35319	0.43062	1.69859	0.0896099	0.205623
Rasal2	1.1148	2.63568	1.81045	2.50747	2.2576	2.83755	1.01788	2.44778	1.69243	1.90804	2.54245	1.67004	2.46457	3.0095	0.890637	2.67989	0.506113	0.327142
2810025M15Rik	2.23023	2.93037	1.6272	3.1013	1.2222	1.49062	3.54764	1.52252	1.00562	2.28138	2.79722	1.99644	4.24504	3.64829	1.50213	3.40149	0.694635	0.478184
Cryzl2	8.52669	3.98047	4.43183	12.1319	2.92954	2.73712	7.81553	4.63124	2.16364	10.219	4.16909	3.70296	8.18638	4.76275	1.99671	11.112	0.927642	0.798231
Sec16b	20.6067	1.52748	1.24996	8.05837	1.64171	2.79719	11.7558	2.48669	1.20563	6.77837	2.13503	1.40332	11.0941	2.12112	0.652496	7.52116	0.778479	0.332342
Brinp2	0.104135	0.138615	0.17906	0.211605	0.105844	0.347619	0.454126	0.261192	0.161735	0.183458	0.241006	0.184869	0.168345	0.519053	0.187902	0.405885	0.100547	0.102542
Astn1	1.67021	1.55626	1.20277	2.06058	2.04791	1.7837	1.4007	1.73096	1.20094	2.01067	1.94704	1.07506	1.5667	1.93043	1.37531	2.37439	0.457913	0.228424
Mir488	0	0	0	0	0	0	0	0	2.6017	0	0	0.782593	1.50446	0	0	0	0	0
Pappa2	1.84274	1.759	1.21999	2.26557	1.21049	1.41902	1.24954	2.22447	1.38662	1.57806	2.12097	1.35072	1.58507	2.19107	1.05162	2.72032	0.209322	0.261993
1600012P17Rik	0.234814	0.0937686	0.326114	0.102245	0.102285	0.445979	0	0	0	0.186155	0.163032	0	0.221432	0.305323	0.408566	0.119377	0.0755738	0.0867077
4930562F17Rik	0.84533	2.15199	0.754722	3.31275	1.93319	0.985208	1.59508	2.53436	1.08314	1.67539	1.46729	1.42171	1.70819	2.47312	1.34827	1.77275	0.714172	0.234111
Cop1	12.7871	12.0581	16.2423	9.58496	12.5554	18.1308	10.444	12.1416	14.8517	11.1382	14.6521	15.5012	11.4452	12.199	12.5352	12.0036	9.91402	13.3634
Scarna3a	1.44914	0	0	0	0	0	0	0	2.70082	0	0	2.43722	0.585666	1.41321	0	0	0	0.802666
Mir1843b	1.53696	0	0	0	0	0	0	0	0	0	0	0	0	0	0	0	0	0
Tnr	3.30327	3.55118	2.39315	3.61475	2.25624	3.16892	2.42777	3.92634	2.22602	3.8625	4.24758	2.36676	3.28814	5.04349	1.62778	6.93785	0.289256	0.331871
4930523C07Rik	52.7048	112.763	55.9775	38.6027	113.552	58.1777	42.1859	100.905	48.7247	45.9401	104.647	50.0102	41.9014	130.683	48.0478	45.8448	127.447	53.3153
4930562F07Rik	5.54129	11.3802	8.34653	2.95451	9.01479	8.66954	4.66611	6.86067	6.95528	2.51029	6.59544	5.42057	3.01647	13.8958	6.55891	5.5193	8.62602	6.13856
Tnn	1.56946	2.25625	0.851122	1.5718	1.29895	1.40913	0.789726	1.55	1.23503	0.967735	2.03408	1.14382	1.14173	2.55092	0.74844	1.99475	0.185212	0.40568
Mrps14	53.8956	69.3784	64.1954	64.3841	67.827	63.6404	59.2521	75.7315	66.7619	51.6872	62.172	67.0534	66.5409	68.8647	56.5942	46.6798	69.2339	66.9825
Cacybp	95.2853	108.101	235.195	88.6542	116.643	183.796	133.95	186.651	215.913	140.985	157.244	193.769	90.1926	112.667	237.697	72.8251	108.844	220.75
4933417C20Rik	1.46151	2.33451	2.19087	0.424258	2.12212	2.9721	1.36186	2.82568	2.42122	1.88817	1.20265	2.27595	1.4001	2.42825	1.82089	1.89882	1.67246	3.05818
Rabgap1l	37.6469	11.5184	5.63443	49.6912	10.79	6.10214	33.7428	11.181	4.95592	58.8672	11.3988	5.14783	28.8593	13.7708	4.76603	53.9883	9.44781	3.67128
Mir1927	0	3.3447	0	1.21569	3.64849	6.74883	3.74625	2.626	0.867235	4.42672	3.87688	1.56519	8.27455	9.07566	0	2.83877	0	0
9430087J23Rik	2.72971	1.68784	1.04822	4.48602	2.7617	2.00691	2.03816	1.73927	1.64112	8.51657	4.03505	2.8138	3.06051	1.71744	0.919272	6.31207	0.935225	0.390185
Gpr52	0.867534	0.890831	1.32779	2.99503	0.566849	0.834548	0.748334	0.69941	0.981665	3.53705	0.258143	1.35484	1.50263	0.846027	0.718796	4.63099	0.179493	0.686458
6720464F23Rik	9.14	7.4736	5.3884	13.342	5.00519	5.83159	8.38057	8.88339	4.54256	12.6517	6.20492	5.83162	10.6244	6.90435	3.39941	15.9315	1.73699	1.89646
Rc3h1	13.4448	14.5535	20.8042	10.6607	13.1366	27.3141	16.122	18.1041	21.2592	20.0642	21.5797	23.8665	13.3366	17.3549	20.8181	17.553	13.2729	19.0847
Serpinc1	4.68858	2.51694	1.83691	5.98512	2.15611	2.7176	3.54778	2.56223	2.44451	5.34494	2.88445	2.40556	4.34624	3.31061	1.07395	6.1371	0.469891	0.525969
Zbtb37	2.70664	3.28775	3.40174	3.20464	4.19936	3.51339	2.98431	4.20663	3.1955	3.48792	3.83333	3.20554	1.97858	3.50185	2.97075	3.98007	2.98297	1.97104
Gas5	99.5241	156.333	120.242	85.039	137.357	105.592	77.6228	166.411	122.284	74.6012	117.745	112.391	98.1739	157.806	131.968	72.5833	137.277	119.157
Snord78	0	0	0	0	0	0	0	0	0	0	0	0	0	0	0	0	0	0
	0	0	0	0	0	0	0	0	0	0	0	0	0	0	0	0	0	0
Snord80	0	0	0	0	0	0	0	0	0	0	0	0	0	0	0	0	0	0
Snord47	0	0	0	0	0	0	0	0	0	0	0	0	0	0	0	0	0	0
Dars2	12.3602	18.5269	8.20533	15.1513	14.2641	11.8541	12.4389	13.8571	5.73176	10.7122	18.3023	7.56968	12.5634	17.5951	5.95696	13.4908	14.1401	6.68399
Cenpl	12.0053	7.46856	11.4076	12.2389	5.81922	12.1604	10.8807	6.98621	8.71423	11.6074	7.07391	10.485	13.6344	6.35758	8.9464	10.4319	6.29453	12.6876
Klhl20	15.4445	17.7079	12.4262	15.2551	16.2929	15.223	13.3338	14.315	11.6846	17.9154	20.0429	11.4007	12.7135	16.5093	10.7161	16.0168	17.6187	10.7414
Ankrd45	0.841935	2.01727	1.42255	1.80937	1.06475	2.39158	1.01129	2.49065	1.24013	1.33493	2.41366	1.30181	2.43675	1.58915	0.661581	2.44392	0.445794	0.300865
Tex50	1.1063	1.93705	0.709135	1.66749	1.55693	1.41059	0.256926	1.80097	0.872328	0.944516	2.00891	0.858751	1.58208	1.49383	0.888424	3.76399	0.0821674	0.471364
Prdx6	97.7443	156.155	365.886	106.03	156.569	336.179	95.009	174.963	312.55	98.431	148.161	305.165	103.942	149.54	291.424	101.993	166.61	356.698
Tnfsf4	8.86632	0.593766	1.63892	2.4459	0.287865	1.19808	7.64808	1.32084	0.359229	1.13512	1.45295	1.57453	11.974	0.75187	0.894319	4.1156	0.265862	0.732073
Tnfsf18	0.490995	1.58817	0.818285	1.28277	0.513308	1.27165	0.840005	1.38545	0.823579	0.544948	0.88634	1.19737	1.07155	0.574587	0.341724	2.47121	0.474073	0.380742
Fasl	21.7333	16.2492	59.4738	12.7242	22.105	37.8689	15.6	13.8166	85.9395	10.0472	22.6888	54.7839	17.2283	15.117	94.1578	18.8499	17.647	50.1822
Suco	34.9948	35.1723	41.0769	31.5988	30.839	38.7374	28.4256	28.4053	40.1069	29.0761	37.5342	36.3931	22.3626	35.8114	38.8928	32.2838	29.4116	30.6232
4930558K02Rik	1.99924	3.64468	3.20773	2.49805	2.72621	3.33187	1.92449	4.41491	2.51104	2.34296	3.98318	3.58169	2.8104	4.06888	1.81491	3.04918	2.51783	2.11843
Pigc	27.4961	27.2214	21.0257	30.8359	26.1381	20.7952	22.9872	29.2295	15.5472	31.7134	29.1994	17.1207	23.9227	27.9782	14.2861	25.7005	27.0785	18.4557
Dnm3	1.34412	1.20272	0.913617	1.09468	0.981256	1.52141	0.897609	1.48665	0.958739	1.08532	1.71092	1.06402	1.45195	1.92574	0.543774	1.72733	0.33246	0.179231
2810442N19Rik	1.0931	2.2262	2.08199	1.5707	0.571387	1.92512	0.660034	2.15909	1.93539	0.866582	3.33935	1.10305	1.7671	0.426399	0.760777	1.33373	0.105543	0.242184
Dnm3os	0.870067	1.5635	1.09667	1.22013	1.03668	1.36531	0.824099	1.26364	1.04926	0.953502	1.49246	0.97913	0.992855	2.32089	0.742097	2.55643	0.234729	0.0708711
Mir199a-2	0	0	0	0	0	0	0	0	0	0	0	0	0	0	0	0	0	0
Mir214	0	0	0	0	0	0	0	0	0	0	0	0	0	0	0	0	0	0
Eef1aknmt	8.66506	16.7938	30.2757	8.14923	16.0054	30.2535	7.70356	17.0594	34.3758	8.04188	17.0362	32.6585	6.97869	18.1396	37.7283	8.54574	18.4021	32.2006
Vamp4	45.2423	34.7136	53.2753	46.1535	38.6505	53.2926	34.0359	36.367	45.2246	46.8596	39.1569	45.1086	37.8265	36.0159	45.4171	42.4994	33.0627	47.6079
Myoc	0.684741	1.58204	0.815129	1.4056	1.27832	1.87478	0.246107	2.48419	0.501357	1.47344	1.96959	1.43953	0.988347	1.14474	0.340406	2.31249	0.141673	0.108364
Myocos	5.86235	8.15177	3.48932	6.56396	3.14646	7.70001	6.00502	7.97555	3.02413	9.12907	7.26831	5.98615	5.07698	6.12537	3.64294	11.6553	0.303231	0.231937
Prrc2c	32.8991	44.5332	50.9226	29.4961	39.673	54.8562	38.7102	40.6173	58.3197	36.8411	43.4694	51.8219	34.9434	46.9911	54.7679	40.5818	48.1501	60.5302
Fmo4	0.738837	1.1146	0.358325	0.500442	0.893996	0.878812	0.853694	0.772143	0.586501	1.0413	1.13995	0.598292	0.862621	1.22755	0.793545	1.419	0.237791	0.181883
Fmo1	1.94705	1.90845	1.34088	2.79566	2.85983	1.63368	2.13757	1.72539	1.37954	2.09211	2.12273	1.44787	2.5753	2.44801	1.41857	3.06775	0.574859	0.320863
Fmo2	0.307447	0.714975	0.107644	0.425242	0.330873	0.337244	0.182003	0.484795	0.438179	0.401449	0.828735	0.16729	0.146182	0.564377	0.0839129	1.04815	0.122233	0.0200345
Fmo6	5.64993	6.39601	3.33204	5.55228	6.50277	5.4236	5.47724	12.4322	3.52611	4.43803	7.84554	4.79473	7.33205	7.27908	5.35123	7.7475	0.650622	0.401948
Fmo3	0.168155	0.151087	0.450393	0.878641	0.164809	1.00168	0.169225	0.355864	0.313398	0.199964	1.10913	0.600972	0.475717	0.491959	0.341346	0.384698	0.36531	0.13971
Mroh9	0.754963	1.64444	0.939573	1.65862	1.52473	2.27527	1.20872	1.50089	0.863421	0.761748	1.90609	0.606007	1.19273	2.07487	1.03496	1.30846	0.629543	0.190077
Prrx1	1.37502	1.41665	0.862072	1.7363	1.04219	1.99428	1.44835	1.47436	1.1532	1.07554	1.83299	1.33358	1.54117	1.5376	0.744323	2.09714	0.221271	0.0710837
Gorab	18.5114	18.1754	15.0574	16.8016	16.0188	16.6007	15.9475	17.4447	19.5017	14.3655	14.7027	13.8038	13.6129	15.8002	18.1755	17.395	16.7413	18.0663
Rpsa-ps1	0.343475	1.50876	0.817757	0.448679	1.49618	0.474442	0.691322	1.13072	0.533457	0.726129	0.79492	1.92557	1.48069	1.11653	1.46088	1.04772	1.32655	1.26832
Mettl11b	0.823373	0.591838	0.326719	1.6492	1.36292	1.70599	0.497169	0.774441	0.869581	2.3499	1.06712	0.369275	0.532424	2.03417	0.50938	1.25579	0	0.243232
Kifap3	13.3247	5.63397	4.51479	10.437	2.87459	3.22182	13.7912	5.06545	3.62847	10.4232	5.12601	2.87035	8.68573	6.26293	2.87422	8.638	4.02809	2.29676
Scyl3	50.9645	49.6192	51.5531	41.2466	45.6266	58.105	43.7232	43.6849	48.584	51.5334	49.7209	52.8253	42.0707	49.1725	52.364	45.6512	52.6687	60.5832
BC055324	4.27963	3.45705	4.2212	6.16548	3.67517	6.1817	5.53741	3.13974	2.66631	5.89376	3.56564	3.2698	2.98481	3.95889	3.8863	4.62497	2.17233	3.46764
Mettl18	29.0977	25.9434	24.1032	35.733	33.2938	21.9485	28.8781	29.9855	27.0528	31.147	26.0679	25.8783	31.3233	34.5223	25.431	31.597	28.3538	29.1888
Sele	2.12494	7.13621	2.6125	4.86901	5.18957	4.18623	2.20858	5.50449	3.50587	3.70059	7.69118	5.27283	3.94198	9.30816	1.45467	7.43812	3.39708	0.887563
Sell	16.0972	722.689	230.541	18.1134	711.07	267.087	11.6402	715.584	210.119	15.428	751.149	214.591	15.092	781.088	179.476	24.708	694.354	191.306
Selp	1.26426	1.62473	1.34082	1.92174	1.7723	1.405	1.6887	2.108	1.32807	2.18678	2.55354	1.85567	1.56071	2.2865	1.22653	2.87479	0.843385	0.662068
F5	1.25605	2.33889	1.59274	1.97962	1.30242	2.17815	0.755678	3.13971	1.19592	1.81835	2.35082	1.76805	1.98638	2.3433	0.839346	3.10258	0.619562	0.362982
Slc19a2	11.6293	8.70744	21.6152	11.6352	7.94403	22.5347	8.77752	9.54609	21.1815	9.80615	10.9737	18.9586	6.51588	10.0523	22.166	5.76444	8.29382	21.9008
Ccdc181	29.1194	8.5939	3.79535	22.9064	10.3466	2.53226	22.4598	7.49695	3.02056	19.378	9.51855	2.72575	17.9105	8.18758	2.58879	19.9368	10.2099	2.23687
Blzf1	16.9383	12.6853	21.793	17.6316	15.9243	20.2851	13.9851	14.5101	21.8429	15.1011	14.5717	21.1978	17.5634	18.3166	21.6546	12.7284	14.2804	18.2796
Nme7	7.82031	8.72757	5.85693	12.7413	8.77579	6.72454	7.03617	9.27969	5.51792	9.44332	9.90046	5.73426	11.1352	10.1012	3.90487	10.6898	6.86739	3.74832
Atp1b1	59.7575	104.721	40.8397	58.2339	128.216	77.9725	91.7807	102.89	38.106	56.2227	129.293	68.0538	61.2887	92.2141	32.5006	37.5107	136.218	66.8185
D630023O14Rik	3.20783	5.48996	2.64969	4.14762	1.7538	2.54329	2.3059	3.04798	2.62325	2.80259	5.18168	2.78011	3.59829	3.70289	2.05034	4.79265	1.58024	0.6527
Dpt	1.29447	1.76224	0.840526	1.38351	0.461352	0.731477	1.658	1.07919	0.932127	2.89209	0.735347	1.03907	0.903638	2.63952	0.819027	2.60248	0.0568118	0.130363
Xcl1	56.2475	0.697079	0.92356	8.86778	2.02771	2.61215	51.5306	0.273646	0	5.22799	0.26933	4.40377	38.7234	0.756594	0.224984	2.95818	0.561818	3.00808
1700029M03Rik	2.81365	8.69297	2.11542	5.22302	4.83802	7.51731	1.04321	8.56611	2.20797	3.05239	6.99158	5.72835	2.51366	10.3979	2.06132	9.7119	0.142983	0.164049
4930568G15Rik	0.477561	0.572116	0.601938	0.403658	0.403816	0.582049	0.480601	1.07011	0.497381	0.356328	0.702154	0.614198	0.885555	0.986233	0.130343	0.985432	0.0271237	0.0933591
Tbx19	1.27117	1.75129	1.3619	1.12086	0.996705	2.30458	0.895485	2.33148	1.00688	1.41086	0.661935	0.801716	1.10455	1.54957	0.442357	1.93876	0.767102	0.422456
Sft2d2	94.8038	95.1818	54.9986	66.9522	96.6431	70.09	104.323	88.0989	55.2881	87.3578	113.019	61.2617	74.6308	96.9122	52.3124	75.0772	83.532	53.6443
Tiprl	42.4256	33.9282	45.1206	39.9975	40.9578	50.8259	40.6065	42.3362	42.0569	38.7621	38.5801	50.9665	37.858	38.6083	41.5801	35.9574	42.1267	49.2159
Gpr161	0.94708	1.32661	1.47432	2.15077	1.10436	1.53965	0.982435	1.37731	0.936868	1.0627	2.44815	1.51932	1.01284	1.33567	0.895769	1.66668	0.492391	0.597215
Dcaf6	12.0009	14.5473	10.5266	11.8401	10.5034	12.1546	9.20102	11.8299	8.57879	11.6923	12.5642	11.0081	7.90066	11.5494	9.01185	10.669	10.825	9.81342
Mpc2	17.6801	16.2661	14.3545	20.6415	18.1948	16.3271	17.5007	20.8127	13.3864	14.9362	17.4157	16.7144	20.3978	16.1103	10.815	14.3253	18.3778	14.2762
Adcy10	3.04121	3.55992	1.98979	3.69979	2.82143	3.21075	3.00216	4.02869	2.24991	3.11037	4.352	2.73312	2.57079	5.16188	1.53496	4.14267	0.526759	0.424341
Mpzl1	1.20013	1.71161	3.06141	3.28475	2.09111	3.5227	1.20777	2.78171	2.68941	1.67634	4.04724	2.52304	1.68606	3.23247	2.32019	2.96351	0.248308	1.74099
Rcsd1	70.5401	111.832	27.4623	66.5362	101.355	29.1896	73.74	107.235	24.0544	68.4723	114.568	26.1524	65.7095	110.886	20.639	73.8211	108.539	22.4059
Creg1	31.9951	39.8735	35.0201	46.6758	42.4287	36.0826	36.3911	45.4435	34.978	36.5664	38.4055	33.8755	37.074	44.1434	34.2738	42.5755	45.9033	38.0128
Cd247	215.328	244.85	178.947	227.846	236.765	159.576	228.633	240.846	169.634	194.098	214.686	152.885	237.764	242.587	173.751	183.89	248.232	171.755
Pou2f1	10.2925	8.77914	8.28707	7.24146	8.50625	9.08613	10.0505	8.47646	6.68085	11.1541	9.08965	6.96421	8.57133	10.1804	7.59301	10.3192	8.7221	7.88786
Dusp27	0.050106	0.630281	1.72977	0.981798	0.491091	2.69924	0.176487	0.812962	0.793769	1.7478	2.67874	1.17978	0.83026	1.31932	0.494032	1.37556	0.532171	0.16652
Gpa33	0.887873	1.24095	0.57251	0.338282	0.435104	0.996466	0.186151	1.61802	0.655012	0.997169	1.79799	0.964399	1.16621	1.51526	0.0858256	1.18489	0.321478	0.409822
Mael	0.995079	1.68297	0.83616	1.07048	0.535449	1.2128	1.00141	1.15617	0.654555	0.464044	1.30049	0.689115	0.804319	1.94082	0.543182	1.78549	0.0565168	0
Ildr2	0.749947	1.32556	1.0391	0.915413	0.562315	0.776927	0.915563	1.17949	0.710311	1.05263	1.16089	0.734031	0.874489	1.05507	0.499132	1.36881	0.273022	0.0817161
5330438I03Rik	0.320898	0.51258	0.636672	0.698647	0.372757	0.517133	0.179412	0.553351	0.332262	0.113067	0.198045	0.62965	0.345842	0.417257	0.248155	0.543806	0.10328	0.118496
Tada1	20.5347	18.6278	26.0609	19.8926	17.9007	24.6486	22.4786	19.8831	25.2536	20.6623	18.5071	25.6531	21.7053	15.8376	28.5435	20.2519	19.4219	31.5247
Pogk	8.99474	4.50042	29.0362	5.61225	4.16243	25.313	9.08395	3.77723	26.1024	4.99996	5.61323	26.7227	5.50842	3.69445	31.9024	6.18141	3.82129	24.9341
Fmo9	1.02598	2.77543	1.81232	2.81016	3.20051	1.74862	0.566215	2.38139	1.17197	2.30892	2.02213	1.50288	1.97961	1.22647	0.499076	3.12959	0.0319555	0.293307
	1.52051	0.910781	1.55146	0.851242	1.56122	2.02527	0.874392	1.83876	1.11329	1.37762	1.96058	1.00463	2.45804	2.96562	0.75589	1.32516	0.524323	0.240628
Fam78b	0.128303	0.0768532	0.515478	0.104751	0.167667	0.731053	0.403499	0.543052	0.224179	0.432291	0.512218	0.256245	0.946326	0.719452	0.148828	0.48921	0.139366	0.266498
Uck2	22.6123	44.6152	71.0521	29.1988	44.907	67.8539	22.9991	38.1103	85.1173	28.5528	46.5322	74.6866	20.0331	41.9307	73.2834	26.4178	49.3661	72.8246
Mir6347	2.0087	9.62568	4.7824	14.4318	5.24997	5.20242	1.01075	4.25099	0	6.3698	4.18395	2.53374	2.43544	1.9589	2.33004	4.59543	7.75791	0
Tmco1	37.2839	31.3504	23.269	36.4931	32.6396	20.4266	34.2641	35.5389	19.6637	30.9589	31.3416	21.2719	34.9728	33.5563	18.3515	31.696	37.3148	21.2056
Aldh9a1	87.2566	92.571	60.7882	86.2118	91.5354	65.1719	94.0283	93.3664	53.6212	80.4425	105.718	53.7838	83.5929	100.241	59.6856	75.4585	102.402	53.3798
Mgst3	3.97621	23.4851	6.16436	4.71093	25.8598	7.18474	2.41952	24.6573	7.15212	4.10524	17.7198	8.78687	4.18562	25.6104	6.11396	9.59022	19.1066	5.53159
Lrrc52	0.354994	0.212641	0.105648	0.579659	0	0	0	0.500846	0	0	0	0.0746305	0.14347	0	0	0	0	0
Rxrg	0.220809	0.687773	0.630852	1.03839	0.115422	0.91501	0.222214	0.498447	0.288071	0.350104	0.36794	0.557048	0.285566	1.63654	0.153679	0.269417	0.426398	0.0978435
Lmx1a	2.41949	3.07747	1.81347	2.88744	2.57629	2.7541	2.07417	3.20285	1.39176	2.74693	3.02791	2.1602	2.07639	3.32079	1.3513	3.82682	0.461454	0.297809
Pbx1	2.49862	4.24861	2.42488	4.71883	2.77686	3.22615	2.08683	3.71128	2.25328	3.62477	3.7952	2.43387	2.48752	4.84477	1.47891	4.90602	0.488161	0.381504
Mir6348	0	0	0	0	0	0	0	0	0	2.68063	5.86916	0	0.683277	1.64874	0	5.15709	0	0
1700063I16Rik	0	0	0.988179	0	0	1.20396	0	1.4054	0.928268	0	1.1527	0.139612	0.939366	0.323812	0	0.253212	0.480901	0.183917
Mir6354	1.74896	0	1.041	2.28465	2.28555	1.81188	4.40023	3.70129	0	0	2.42862	2.94147	0.706839	0	1.01437	0	0	0
Nuf2	1.88769	2.0698	1.65679	2.92563	1.00346	2.70139	1.33624	1.89588	1.93798	1.82626	2.86562	1.39907	3.09043	2.05931	0.668035	1.70792	0.849534	0.513929
Rgs5	2.00826	1.76432	1.67347	3.00232	2.39113	1.89558	1.81894	2.07781	1.26842	2.33508	2.35489	1.70755	2.79564	3.48173	1.50125	3.40327	0.4309	0.29663
Rgs4	0.229205	0.70608	0.623657	0	1.06974	0.67843	0.691992	0.646751	0.54923	0.363416	0.727488	0.247813	0.105866	1.46886	0.379816	1.24849	0.284536	0.145091
Ccdc190	0.0585003	0.140166	0.13928	0.0764187	0.0764485	0.12121	0	0.0825356	0.163544	0.0927552	0.162468	0	0.141857	0.3423	0	0	0	0.0648058
Hsd17b7	4.78976	8.78574	15.1181	3.1414	7.24622	14.3509	3.8602	8.10359	15.6498	2.89911	9.16251	14.5736	4.32135	11.1251	15.9072	4.88024	7.82935	12.0211
3110045C21Rik	1.42998	3.5333	1.59589	2.21823	2.91986	2.68509	0.89943	1.51313	1.49913	0.99195	1.73748	1.87891	0.650167	2.78907	0.933041	1.2268	0.690351	1.18809
Ddr2	1.08404	1.8365	1.17314	1.77367	1.10182	1.83769	0.991761	1.63756	1.19385	1.16322	2.20474	1.3812	0.964731	2.64824	1.00342	2.45496	0.454617	0.206212
Uap1	21.8256	33.7517	84.6583	21.4077	37.5112	80.9323	15.5508	32.7195	94.8585	21.5332	37.2957	96.2552	19.3996	30.4839	110.157	20.6361	33.7711	110.832
Uhmk1	49.1107	67.2501	91.0623	33.3361	50.6454	86.0844	49.6754	70.5955	85.4503	39.4103	69.4127	85.0815	28.0463	71.0949	86.8884	35.1021	44.2505	70.1206
4930500M09Rik	0.973508	0.233252	0.695329	0.763013	0.169625	0.605118	0.326568	0.0915654	0.544311	0.308709	0.63085	1.03695	0.524589	1.01266	0.526979	0	0.939958	0.575167
Sh2d1b2	0.51877	0.621485	0.285025	0.364898	0.938675	0.909502	0.321275	0.506708	0.409054	0.31636	0.221652	0.469802	0.129022	0.155664	0.231445	0.547764	0.231181	0.26524
Sh2d1b1	0	0.191076	0.0949336	0.208349	0	0.123926	0.0802557	0.112513	0.111472	0	0	0.167655	0.12892	0	0.277516	0.425703	0.153999	0.0441719
Nos1ap	1.7492	4.29165	4.1479	5.02693	4.07798	4.49407	1.67584	5.38983	2.76453	3.35032	6.15982	3.64793	4.13982	5.34949	1.18495	4.39658	0.553964	0.527064
Spata46	5.26275	7.56571	3.13244	10.9995	4.29837	6.6788	4.76663	4.455	4.29118	5.00662	7.6733	3.983	7.44427	4.10582	3.96801	11.0366	0.254069	0.72875
Olfml2b	0.786607	2.15956	1.24852	2.65448	1.28493	1.76563	0.725647	2.9132	0.977356	1.66294	2.23009	1.04733	1.80147	2.7488	0.570276	2.69935	0.854435	0.72616
Atf6	21.3846	3.27803	7.9274	20.4701	3.57576	7.94627	21.764	3.73645	7.40377	25.4037	3.8759	7.10624	16.3613	3.85797	9.85337	21.1513	3.00271	5.77022
Dusp12	19.8589	15.772	16.8168	18.792	16.383	21.4162	14.254	16.6439	20.4014	18.9979	14.9949	18.1925	17.0981	15.1471	22.2636	16.9208	18.746	22.4091
Fcrlb	0.0790028	0.56787	0	0.103201	0	0.572914	0.159011	0.66877	0.0736204	0	0.767927	0.199305	0	0.616353	0.366563	0.240986	0.07628	0.875181
Fcrla	0.406921	0.417848	0.553607	0.455622	0.0759666	0.0602228	0.234006	0.738138	0.433369	0.368682	0.242166	0.342188	0	0.680284	0.269723	1.24125	0.112256	0.128795
Fcgr2b	0.875989	0.860534	0.479685	1.05276	0.412109	0.617102	0.211576	1.11231	0.473459	0.611127	0.973125	0.486181	0.877994	1.26432	0.528383	2.00405	0.219908	0.0970408
Fcgr4	3.71514	8.51443	4.80715	4.85307	4.85497	6.44255	2.27579	6.49495	5.11779	5.50638	9.30841	3.59955	4.50441	5.04075	3.18525	7.6371	0.467883	0.984161
Fcgr3	2.27888	3.0101	2.29547	4.42718	4.58163	2.54247	1.76415	3.38006	1.52465	3.33534	4.62501	3.04652	0.944623	2.1654	1.96563	6.50578	1.69257	0.712042
Mir6546	1.63612	0	0	0	0	0	0	0	0	0	0	0	0	0	0	0	0	0
Cfap126	3.43088	3.01413	2.51858	5.37808	1.86812	2.19182	1.95654	4.03373	2.13142	4.80518	4.20833	2.25999	6.28584	3.79193	2.12251	5.49431	0.552106	0.126689
Sdhc	57.7737	65.3239	61.0465	58.4675	67.4229	58.5911	68.8212	61.9145	65.0939	59.0398	56.4306	63.8326	68.6473	62.3378	49.2029	57.6008	71.3331	57.1893
Mpz	0.144159	0.287836	0.228812	0.941568	0.125591	0.64716	0.0967175	0.813548	0.223895	0.228571	0.467086	0.323269	0.310728	0.656061	0.11148	0.806178	0.324777	0.319393
Pcp4l1	0.0643244	0.231181	0.306292	0.336106	0	0.0666385	0.453137	0.0907525	0.059942	0.203979	0	0	0.467939	0.125459	0	0	0.186323	0.0712576
Nr1i3	0.482608	0.440504	1.06694	0.81055	0.630674	1.04756	0.48568	1.03755	0.749547	0.546571	0.606329	0.676392	0.631575	1.7481	0.719757	0.806161	0.488165	0.458251
Tomm40l	11.3984	8.89836	7.59572	10.064	8.31254	6.50794	9.34374	9.92202	6.36941	9.23994	7.37902	7.17638	10.842	8.36092	6.8744	8.79769	8.79299	6.39007
Apoa2	0.1889	0.226302	0	0.24676	0.493712	0.195696	0.190103	0.533023	0.352062	0	0.786926	0.15885	0.916126	0.736869	0	0	0	0.209261
Fcer1g	2.66946	1.80757	0.276328	1.36452	0.455017	1.20239	4.32169	1.14624	1.51419	0.920123	2.25634	1.1712	5.4412	3.39558	0.538521	1.41614	1.68095	0.128573
Ndufs2	169.811	164.029	121.225	177.94	175.431	123.762	174.644	158.276	123.872	170.99	152.613	128.747	184.76	159.015	117.006	162.071	191.441	136.762
Adamts4	0.421786	1.54116	2.23435	1.1846	1.40554	1.90078	1.61299	1.30918	1.13985	1.80566	2.16707	1.135	1.6535	2.30344	0.856204	1.38309	1.1403	0.537336
B4galt3	26.4964	29.453	31.6743	28.2132	27.3271	32.4282	22.9491	28.4296	31.1407	26.3601	29.9652	29.3184	23.5016	25.0433	29.6373	24.5073	29.6858	30.5239
Ppox	103.821	82.2542	41.5891	85.8747	74.81	42.7105	69.9335	61.7161	34.9431	95.612	70.5703	40.2991	80.8129	73.6184	34.9482	96.8711	82.8887	44.0035
Usp21	62.8772	55.1662	38.2375	53.8287	54.7138	44.3026	57.3532	42.4897	37.6445	57.2198	46.4399	39.9968	58.1849	46.5087	35.6266	46.095	59.1657	47.468
Ufc1	62.8729	43.0325	34.6516	51.0195	47.2611	31.8313	65.9856	47.3599	31.0985	54.001	41.7816	34.9864	63.3764	51.4217	31.8326	49.9266	51.1483	35.8291
Rpl27-ps1	0.745879	2.97853	2.36775	4.87169	0.974719	5.66656	1.75146	4.91087	1.62181	3.15368	8.63112	3.97243	1.00482	5.33417	0.288399	3.41278	0.240058	1.1017
Dedd	5.59034	6.92528	7.80862	5.38089	5.49608	8.14031	5.57367	6.34881	5.96751	6.77817	6.48902	7.93208	7.0228	6.07625	7.28768	6.28249	4.76265	6.99816
Nit1	26.7585	20.1801	22.8192	26.3032	21.5292	23.3318	25.7076	24.8684	18.6872	29.3173	24.7333	21.8618	31.1049	21.7426	21.9492	28.0754	25.6774	23.787
Pfdn2	58.6537	61.5463	103.674	57.4643	69.6001	85.1779	69.1987	65.0934	125.42	60.8642	55.0495	108.423	66.2042	61.8981	115.601	53.6742	66.8464	99.4941
Klhdc9	0.911524	0.234	0.697561	0.255154	0.680677	0.60706	0.327616	0.734874	1.09211	0.722633	0.271232	0.821271	1.05255	0.380968	0.151049	0	0.628649	0.649139
Nectin4	0.622827	0.356851	1.41838	0.389111	0.672363	1.48684	0.59954	0.573078	0.504691	0.214679	0.789657	0.81978	0.61287	0.739426	0.879517	1.19772	0.88897	0.869948
Arhgap30	171.978	212.041	139.169	165.287	198.465	135.67	160.703	196.758	129.101	185.4	231.908	120.442	142.111	185.92	132.815	169.3	180.12	118.456
Usf1	103.066	93.8932	40.4957	88.6391	94.9097	55.3158	106.087	92.3679	31.4646	100.194	92.2165	40.0065	105.107	94.9056	34.8052	97.7569	109.008	53.3032
Tstd1	10.0621	15.979	7.10326	12.8383	14.2194	7.15138	5.29854	13.0406	3.48894	12.0582	8.93574	5.60813	6.80913	13.0074	5.97156	11.2421	12.7654	7.77669
F11r	0.990397	1.18649	0.544148	1.49279	0.945803	0.749789	0.57502	1.23608	1.2069	0.603971	0.740532	0.512521	0.892905	0.742957	0.486044	2.49818	0.478132	0.126594
B930036N10Rik	0.515212	0.857253	0.817757	0.710409	0.785496	0.859926	1.03698	1.25187	1.60037	1.08919	0.437206	0.746157	0.948568	1.0607	1.82609	0.611168	0.939639	0.792701
Alyref2	12.0325	12.1238	8.63217	14.1566	14.1621	8.58542	15.2366	12.704	8.01971	10.7393	11.7291	10.0514	13.7836	14.9203	7.30219	13.7333	18.3115	9.18053
Itln1	0.622329	1.5976	1.5875	0.812945	0.697082	1.28943	0.53682	1.25431	1.32555	1.1277	2.0987	0.672852	1.2935	2.2542	0.309378	2.84747	0.34336	0.29546
Cd244a	2.99575	4.88489	3.04613	5.35366	3.61581	4.26735	3.68478	4.34399	2.17129	4.22215	4.93992	3.7263	4.20392	5.68066	3.08888	6.18724	1.08469	0.368739
Ly9	182.757	189.36	138.465	200.268	175.814	145.955	185.402	181.374	146.066	189.581	167.481	149.222	178.193	164.825	157.126	176.888	172.964	132.388
Slamf7	6.33859	1.46031	47.1466	5.61655	0.637177	22.6388	3.41251	1.62597	63.2807	6.43069	1.60033	30.3601	4.53229	0.778084	85.0173	8.82238	0.663371	39.7983
Mir7683	0	0	1.9796	0	8.69257	0	0	2.34618	4.64895	0	0	0	0	0	0	5.07255	0	0
A630035G10Rik	1.10863	1.94477	1.03693	1.81025	1.5005	0.984439	0.87661	1.67584	1.80792	1.4439	2.69404	0.732497	1.18413	1.46727	1.10227	2.83821	1.37626	0.657923
Cd48	339.724	335.443	182.809	496.049	390.104	168.284	370.134	444.396	156.302	537.433	454.803	150.948	380.727	370.406	158.736	477.671	402.071	152.446
Tma7-ps	7.28284	6.23201	6.19259	5.43631	6.79804	3.77242	6.80569	4.40359	4.36286	4.12404	5.77886	8.31154	10.512	4.05845	3.0171	13.4878	8.0364	8.06782
Slamf1	51.2965	18.0036	281.939	48.9056	15.8704	185.22	47.4939	17.2735	334.766	49.8241	16.6579	265.358	47.856	17.066	385.514	54.4862	15.4966	269.707
Cd84	126.055	61.6727	62.5341	90.4668	64.5266	52.7455	95.9165	58.4378	60.9794	91.0353	63.4678	51.1925	100.949	63.8783	64.9119	89.7393	65.4935	54.7175
Slamf6	311.061	62.4786	28.3717	130.724	63.7843	31.7343	270.726	65.2957	28.9991	138.194	67.1789	26.5311	308.474	83.5271	29.8947	128.689	77.9787	24.8151
Vangl2	5.38399	2.72951	1.67572	4.32221	2.95846	3.00683	5.73956	1.82223	1.447	6.12057	2.59956	2.18443	4.77414	3.0569	1.75069	5.97603	1.51329	1.75232
Nhlh1	0	0.345239	0.0980158	0	0.0537994	0.127949	0.207154	0	0.268547	0	0	0.242337	0.0998295	0.40148	0.0955088	0.0627893	0.0397498	0.045606
Ncstn	228.245	176.921	159.033	196.181	170.88	167.164	207.355	137.86	162.28	207.733	160.811	161.549	191.957	166.99	167.013	204.104	176.643	181.324
Copa	243.263	187.32	245.315	197.886	181.835	257.89	238.91	149.235	234.421	217.174	194.188	236.145	203.405	160.366	251.822	204.342	175.419	253.2
Pex19	67.4314	51.9225	42.4464	56.1995	54.6578	45.8645	66.7635	43.7791	38.3318	55.3551	42.6826	44.6302	58.9535	49.6827	38.1222	57.5864	53.7342	44.6547
Dcaf8	82.3318	68.888	39.9452	75.1563	70.9934	51.4124	76.3126	56.7908	34.5717	78.4634	69.4111	43.4849	67.1164	69.1011	35.9719	74.4755	67.0592	41.4871
Pea15a	56.2239	59.4244	56.1712	52.6814	67.9461	57.92	56.6612	67.3512	53.2993	54.7373	72.1264	56.0068	46.8897	59.0832	52.4792	48.0046	77.4213	61.2072
Casq1	0.415949	1.0589	0.804624	2.37717	1.69864	1.50819	0.837193	1.24704	1.30819	1.81365	3.89873	1.22423	1.597	1.82537	0.964977	2.61687	0.702824	0.345587
Atp1a4	0.442605	1.02734	0.823258	0.469765	0.686848	1.23229	0.751651	1.20988	0.85068	0.0877216	1.95905	0.62808	1.7217	1.4028	0.256704	1.89858	0.186966	0.245156
Igsf8	19.5024	11.7401	6.11069	24.5869	16.2875	7.57397	19.9396	16.1579	5.92502	25.9276	17.4961	6.3278	16.4552	13.3492	4.46579	22.3899	18.4548	5.94499
Atp1a2	0.144131	0.259003	0.480414	0.847251	0.357868	1.1348	0.0290097	1.19976	0.335779	0.297086	1.12079	0.751458	0.361153	0.674678	0.150469	0.571545	0.306161	0.319333
Kcnj9	0.14194	0.708513	0.0844838	0.185415	0.309146	0.0490153	0	0.233633	0.13227	0.412596	0.459897	0.159147	0.0956078	0	0.192087	0.108241	0.274096	0.262064
Kcnj10	0.356455	0.96644	0.759328	1.22536	0.465817	0.5442	0.490885	1.21756	0.821684	0.237969	1.09416	0.599501	0.834036	0.695235	0.544049	0.944243	0.633998	0.394875
Pigm	16.3157	14.6074	28.1027	13.5071	12.4946	25.5001	13.7979	13.4136	28.306	13.137	13.6869	26.8194	13.3291	15.0076	31.2937	12.2476	12.0971	24.6198
Slamf9	2.85854	3.42452	2.48317	2.42212	2.12018	2.56119	1.08849	1.962	1.72786	3.42989	2.7893	2.40381	1.49873	2.86301	1.6131	4.00627	0.149191	0.17117
Igsf9	0.567644	0.533001	0.748786	1.26257	0.240584	0.317873	0.293348	1.21212	0.457489	0.851378	0.809539	0.374134	1.36407	0.388996	0.249143	0.77216	0.162943	0.407888
Tagln2	326.926	609.605	151.089	251.463	569.15	107.512	370.684	718.746	147.423	245.737	617.09	107.14	351.051	592.978	144.003	234.15	623.602	118.418
Cfap45	0.567792	1.2754	0.549177	0.741704	1.0898	0.753655	1.3928	1.62718	0.628317	0.70333	1.47833	0.954936	0.846179	0.934394	0.205819	1.38016	0.462564	0.353808
4933439K11Rik	1.58392	1.69127	0.327917	1.43935	0.539966	0.963136	1.21283	2.33184	0.320871	1.63786	1.76912	0.579108	1.41944	2.21624	0.359471	2.04813	1.86179	0.381443
Vsig8	0.161958	0.194025	0.0642658	0	0.0705491	0	0	0.228499	0	0.513585	0.0749653	0.0453979	0.218183	0	0.250488	0	0.208502	0.11961
Slamf8	0.757749	1.49981	0.588286	1.93665	0.947177	1.02393	0.397864	1.02259	0.521918	1.985	1.64695	1.10819	1.11845	0.771092	0.229296	0.854212	0.127241	0.364967
Fcrl6	0.265152	0.635302	0.676375	0.148443	1.03951	0.824073	0	0.6413	0.176491	0.300294	0.788983	0.254825	0.244939	0.369398	0.307568	0.462174	0	0.293731
Dusp23	14.9641	7.75686	3.68261	15.9764	9.30753	4.09921	13.1046	7.71409	4.42474	16.1978	11.9881	2.35943	18.0269	11.0852	1.83594	12.6184	7.36313	3.0285
Crp	1.94396	1.37614	0.771377	1.7314	1.53963	1.70876	1.36351	1.53755	1.81152	1.44772	1.3088	1.26319	0.833265	2.35535	1.12747	3.36918	0.312828	0.195772
9430083B18Rik	0.235086	0.140816	0	1.38191	0.614423	0.121772	0	0.829182	0.21907	0.559111	0.489663	0.790754	0.475048	0.458515	0.681732	1.25491	0	0.130212
Apcs	0.104469	1.50184	1.24362	0.818805	0.409563	1.83987	0.315402	0.884346	0.876166	0.165641	1.45067	0.351401	0.759979	0.407517	0.969449	1.59333	0.302606	0
Olfr16	1.35756	1.94258	1.16715	1.57633	0.492795	1.40639	1.55595	0.532032	0.49197	2.15247	0.523642	1.49042	0	1.10325	0.918589	2.41559	0.582564	0.125323
Olfr1409-ps1	2.01269	1.92895	1.43757	2.62917	0	7.50635	1.6204	3.40754	2.25068	3.19122	2.79484	1.01551	2.60296	3.14047	0.933864	4.29758	0	0.445926
Olfr1408	1.96827	1.54853	1.25896	2.26414	2.34181	1.82604	1.74429	3.10853	0.657019	2.14264	2.20285	2.12454	1.13978	2.80759	1.09045	2.64351	1.10623	0.227806
Olfr1407-ps1	0	0.304954	0	0	0	0.131856	0.384261	0	0.474422	0	0	0.321089	0.617264	0.248243	0	0	0.12289	0
Olfr1406	11.4013	12.2928	7.46475	11.6251	9.39479	10.5319	7.55361	11.9748	7.11252	9.08885	11.5661	9.56093	6.73251	16.4926	6.90645	15.2636	5.99343	1.64894
Olfr218	0	0	0	0	0.109767	0.029006	0.084531	0.118507	0.0260913	0	0.0777587	0.141269	0.0452626	0.0546093	0	0.042703	0	0.0310166
Olfr1404	3.60515	2.27487	2.68637	3.37926	1.978	2.36635	3.29575	3.53327	1.48743	2.79262	3.66862	1.52739	2.20221	4.2404	1.37267	2.85417	0.74401	0.213405
Fcer1a	5.89528	5.47955	3.75092	6.506	4.25048	6.84447	5.83052	5.87955	3.50457	5.31828	5.78683	4.95747	3.94356	7.3351	4.95191	5.89087	0.0981399	0.225197
Olfr418	0.762877	0.636977	0.495351	0.845551	0.604201	0.886119	0.558352	0.65231	1.37872	1.31954	1.34825	0.680399	0.57926	0.856686	0.348603	1.05774	0.0892831	0.102437
Mptx2	2.68291	2.75496	1.52085	2.50334	1.16868	3.30884	1.41428	3.7852	2.38107	0.810265	7.27362	2.68585	2.58165	2.49181	1.18556	2.72793	0.740128	0.424584
Ackr1	0.360995	0.864941	0.171894	0.471566	1.03785	0.747963	0	0.611175	0.336401	0.801326	0.100256	1.03213	0.116716	0.70409	0.251246	0.770811	0	0.319924
Cadm3	0.251919	0.435931	0.399853	0.950679	0.402367	1.04393	0.281692	0.888556	0.639059	0.466003	0.855109	0.706148	0.407251	1.00999	0.194813	0.597676	0.0945923	0.279073
Aim2	47.1414	26.4847	20.626	44.4728	27.4514	23.1129	45.1088	33.2345	20.4123	41.8058	33.5553	22.3673	37.4719	30.7992	16.3678	42.6885	25.0104	17.5252
Ifi206	85.0312	244.839	72.8724	88.34	244.072	79.6597	62.4746	200.429	39.5262	84.6846	246.528	46.8969	78.691	235.489	35.1382	97.772	271.638	53.9789
Ifi214	3.49101	21.5257	27.3327	5.3612	17.9867	25.3421	2.85844	21.8197	16.9888	4.64241	17.879	18.8766	3.00382	30.3107	17.4026	5.83966	20.6591	19.1285
Ifi213	14.1481	47.9345	15.6594	14.8589	50.0595	17.5302	9.70109	49.5887	10.9592	14.0615	45.0999	11.224	13.9532	58.4003	10.5453	18.4796	59.926	13.6359
Ifi209	155.748	227.939	199.466	176.182	222.705	241.257	152.164	243.948	120.513	172.264	257.376	165.026	140.339	269.526	112.425	169.107	234.96	153.907
Ifi208	78.1729	172.048	61.6868	66.6078	176.757	71.9913	63.1383	165.273	38.8686	55.5804	185.813	46.6585	73.8064	175.95	33.2547	62.4971	185.232	43.0429
Ifi207	1.60074	1.1364	1.51738	3.09784	1.51079	2.08827	1.07395	2.63482	1.49168	2.91406	3.37537	2.16871	2.06061	2.48613	0.962791	2.39619	0.257596	0.295546
Ifi204	17.3196	1.8087	1.49206	4.13047	1.48904	1.62311	21.214	1.44684	1.27419	4.24564	2.17559	1.50915	10.5686	1.88904	0.693907	3.17159	0.357559	0.28401
Ifi203-ps	0.952484	0.285268	0.188976	0.311056	0.311178	0.246687	0.838729	0.503932	0.295864	0.377553	0.165328	0.200241	0.76989	1.00628	0.0920711	0.665822	0.191595	0.175858
Mndal	173.755	142.032	132.088	137.418	134.223	94.2903	115.503	137.736	119.51	136.069	139.722	102.762	122.453	144.572	142.701	130.5	141.42	103.423
Ifi211	15.0028	1.08929	0.744152	1.85588	0.594114	0.765353	16.814	0.561242	0.582529	1.89221	0.868044	0.621252	7.99262	0.88672	1.51616	2.42687	0.274352	0.818405
Ifi203	75.4368	68.0651	29.7117	60.327	64.9762	23.3653	49.4138	73.7565	22.2719	65.021	67.5942	21.3956	55.5466	78.9804	21.2839	61.2068	69.5946	20.8626
Ifi202b	1.43462	0.787723	0.78274	1.5617	1.09361	1.67201	1.98516	1.01202	0.445627	1.32689	1.41109	1.508	1.49781	2.56493	1.4561	1.36753	0.346294	0.397313
Ifi205	0.0971411	0.378217	0.0578192	0.222066	0.222153	0.22643	0.0733196	0.548209	0.113154	0	0.303505	0.10211	0.117778	0.236832	0.112681	0.333353	0.0703449	0
Olfr433	0.218915	0.196694	0.488625	0.107238	0.178799	0.708719	0.385539	0.154429	0.204	0.564038	0.721968	0.322157	0.28754	0.533718	0.444385	0.667765	0.0792638	0.0303138
Olfr432	1.96927	3.3779	2.82376	4.23868	2.45647	2.7356	1.80164	2.80992	2.52327	2.4837	4.31933	3.23672	1.62793	4.9757	1.4796	3.48129	0.367315	0.347061
Olfr431-ps1	0	0	0	0	0	0	0	0	0	0	0	0	0	0	0	0	0	0
Olfr430	0.296751	0.325881	0.32382	0.77529	0.290847	0.384284	0.174207	0.279116	0.230445	0.235257	0.206036	0.395112	0.159909	0.819951	0.344223	0.905194	0.214893	0
Olfr429	0.0808283	0	0.0481098	0	0.105627	0.0418681	0.203357	0.342112	0.263626	0.128157	0.392836	0.237896	0	0.394122	0.328155	0	0.468256	0.0447702
Olfr428-ps1	1.08841	0.782344	0.777396	0.284356	0.853402	0.451025	3.06694	1.22847	0.202851	0	0	0.183053	0.351902	1.69828	0.757512	1.66001	1.68143	0.723433
Olfr427	2.25654	2.16895	1.40559	1.1311	2.70884	1.79407	3.5912	2.85049	2.29842	1.74733	2.80554	2.0079	1.50583	3.37767	1.12614	3.04143	0.202677	0.0872012
Olfr231	0.214419	0.0233521	0.0464087	0.0254631	0.127365	0	0.137317	0	0.0181646	0.0309065	0	0.114742	0.110291	0	0.0226109	0	0.0188208	0.0431873
Olfr424	3.02712	2.59034	0.735417	3.14731	1.7761	2.88002	3.29508	2.6148	1.32409	2.93857	4.20349	1.55851	1.29831	3.01232	1.43321	3.29778	1.01403	0.20531
Olfr258-ps1	1.77636	1.12004	1.00166	2.32045	0.36653	3.0994	3.29307	1.71476	2.00383	1.92709	1.94737	2.04412	1.88925	2.73524	0.976039	1.99629	0.722165	0.10357
Olfr421-ps1	0.0966091	0	0	0.3786	0.126249	0	0	0.272603	0	0	0	0.0812406	0	0	0	0	0	0
Olfr420	0.746271	0.734381	0.444187	0.661505	0.835912	0.966398	1.12653	0.714456	0.273204	0.845179	0.814219	0.739618	0.732468	0.72777	0.494658	0.609746	0	0.206677
Spta1	3.91481	4.38896	3.12761	4.69001	3.31028	4.03396	2.81259	4.87344	3.02382	3.9002	4.31693	3.18642	3.5789	5.08353	1.66344	5.22042	0.859066	0.45223
Olfr419	0.377801	0.181042	0.269845	0.24676	0	0.0391392	0.0760412	0	0.105619	0.119805	0.0524618	0.12708	0.0305375	0.0736869	0.0438238	0	0.474215	0
Mptx1	11.4262	9.88619	10.4282	6.96548	7.79775	8.28611	10.7324	15.7625	5.79712	9.86363	15.8666	7.36656	10.3646	15.8478	2.50355	16.2652	5.27106	0.984496
Olfr417	0.0500524	0.0199875	0.0595833	0.217944	0.0436058	0.103706	0.100742	0.0470779	0	0.185175	0.254845	0.0841802	0.0674287	0	0.116119	0.0254462	0.289965	0.0184824
Olfr416-ps1	0	0.604598	0.600774	1.48332	0	0	0	0.356012	0.235146	0.200047	0.175199	0	0.815853	0.984325	0.146352	0	0.609102	0.279535
Olfr248	0.100435	1.08289	0.11956	0	0	0	0	0	0	0.31849	0.139465	0	0	0	0	0	0	0.111261
Olfr414	0.268952	0.886058	0.373526	0.0878325	0.0585779	0.162532	0.202998	0.252968	0.0208857	0.319827	0.0622447	0.320403	0.0724642	0.305998	0.12999	0.649479	0.0432804	0
Olfr220	1.7596	1.55326	1.10245	1.25009	1.12956	1.663	1.2116	1.82925	1.00685	1.56628	1.6718	1.24605	0.948188	1.62566	0.823596	2.44829	0.56632	0.239383
Fmn2	1.08321	1.46562	0.940558	1.49823	0.899288	1.34662	0.949034	1.24058	0.724403	1.17193	1.25641	0.750149	0.659242	1.78959	0.443468	1.65208	0.270698	0.169407
Grem2	0.0270867	0.0324497	0	0	0.212382	0.0280611	0	0	0.0504826	0	0.112838	0	0.0656822	0.0528303	0.0628394	0	0.0261532	0.120025
Rgs7	0.589863	0.625893	0.521622	0.528367	0.572621	0.419029	0.66146	0.57066	0.266986	0.721484	0.37444	0.425167	0.490407	0.788899	0.50828	0.796826	0.195269	0.112019
5730408A14Rik	0.389297	0.599626	0.331018	0	0.363382	1.32513	1.67903	0.706168	1.0365	0.176357	1.39006	0.795035	0.0899049	1.62705	0.516083	2.54462	0	0
Fh1	50.0918	39.8751	63.119	57.1527	42.3635	67.5084	48.8456	38.3529	67.3851	49.0289	39.1185	63.977	53.7839	46.9542	62.684	49.7617	47.0372	68.5437
Kmo	1.82522	1.46632	1.32923	2.41233	0.533165	1.5572	1.14533	1.93892	1.24064	1.32783	1.87853	1.17372	1.11083	1.92656	1.17069	2.45628	0.310998	0.285453
Opn3	10.7644	1.84224	2.52495	1.7317	2.28674	1.48322	10.2992	1.12219	2.61893	3.36304	1.10449	2.09578	5.35764	0.723965	2.33734	3.31585	0.665586	0.763645
Chml	2.12332	0.644644	1.52351	0.911897	0.532148	3.3297	1.7124	0.328296	2.7105	1.1299	1.05014	1.55318	0.869893	0.538944	1.90629	1.21996	0.2668	1.46609
Wdr64	1.01516	1.91544	1.0574	1.69077	1.26028	1.05168	1.55797	1.25321	1.08789	0.96575	2.14972	1.36587	1.45647	2.02948	0.942041	2.32243	0.294051	0.309258
Exo1	3.73382	5.90161	3.69923	5.22362	3.39983	5.14089	3.22426	6.16853	2.8509	5.02259	6.94097	3.56525	4.67309	6.41331	2.45896	8.04609	1.1048	0.760541
Pld5	1.38683	2.45601	1.37576	2.27107	1.87798	2.24878	1.36532	2.86404	1.04886	1.92801	3.32124	1.48735	1.54336	2.7441	1.41051	2.48301	0.174657	0.256052
Rbm8a2	0.909772	0.999077	0.631755	0.396143	0.792596	0.863959	0.228891	0.213926	0.918439	0.48083	0.105276	0.510031	0.245122	0.443608	0.263827	0.23126	0.51241	0.335944
Cep170	7.82898	6.14724	5.53298	6.81308	4.70051	7.03931	7.51683	5.40781	4.45697	8.225	7.36726	4.54185	4.76087	6.08379	3.81379	5.94027	5.1932	3.97219
3110062G12Rik	0.786353	2.22666	2.97847	2.1478	1.40129	2.44393	1.00718	4.0343	1.79864	1.81353	2.58094	1.68321	1.50234	2.928	0.414612	3.27088	0.897298	0.316767
Mir350	0	0	1.21975	0	0	0	0	0	1.90967	0	0	0	0	0	0	0	0	0
Sdccag8	25.2063	19.6605	9.73882	22.208	15.9562	10.2824	25.3915	19.3757	9.11174	25.787	18.8996	10.1644	24.5444	18.4001	7.80836	24.6177	21.7995	10.9135
Akt3	15.1843	12.475	12.184	10.9908	8.97715	10.8698	10.3002	7.73679	10.9029	12.1476	11.4909	9.10627	12.0014	10.2323	8.88702	11.0509	7.66498	9.58374
Zbtb18	2.41287	4.21711	2.59689	2.26679	5.07527	2.41406	3.65897	3.94049	1.43225	2.48934	6.05849	1.90395	3.11248	5.44746	1.53362	1.68878	5.84023	2.38001
2310043L19Rik	1.16263	0	0	1.13905	0.189917	0	0.146254	0	0.135428	0.691279	0	0.24442	0.469875	0	0	0.443303	0	0.160993
1700016C15Rik	3.69832	4.1141	4.87425	2.76062	4.66037	3.9682	4.91817	6.14955	1.84626	3.97905	4.03505	2.77678	3.30962	7.72849	2.60461	5.23767	2.42308	1.46319
Adss	75.2233	70.3504	120.942	90.1045	66.5881	130.509	71.3538	71.7321	108.131	82.1759	68.86	121.431	64.3496	76.5023	119.822	83.4855	71.7662	125.394
Catspere1	0.915466	1.23824	1.05463	1.85167	1.00338	1.4379	0.980732	1.12493	1.10077	1.03011	1.59928	1.39067	0.739968	2.53431	1.02766	1.62144	0.769862	0.261714
Catspere2	1.17639	2.0331	1.33152	2.19171	1.73893	1.71818	2.03782	2.5576	1.20407	1.43714	1.44609	1.58929	1.62116	2.10638	1.14088	2.29422	0.502752	0.448638
Desi2	21.1055	19.962	32.4573	19.6681	18.7637	30.8059	18.1515	18.0225	31.7057	20.6229	20.6151	30.8193	20.1849	18.9292	37.2432	17.6578	17.1155	37.2246
4930527J03Rik	0	0	0	0	0	0	0	0	0	0	0	0	0	0	0	0	0	0
B230369F24Rik	1.74349	2.51593	1.65095	2.4328	2.27841	3.81768	2.9509	3.52201	2.58477	4.02094	2.5861	3.36546	2.62635	3.70968	2.34414	2.78	2.29555	1.71194
Cox20	5.51427	4.40405	2.05134	3.30149	3.60304	2.97534	4.39325	4.052	1.49875	2.91438	5.42382	2.31853	4.17859	2.01658	3.06494	2.27776	4.32593	3.69063
Hnrnpu	345.274	323.366	606.911	285.207	297.455	566.759	344.849	265.455	644.814	299.059	323.35	602.553	272.969	290.42	673.447	283.402	295.933	585.97
Efcab2	7.62446	7.23114	4.91633	9.28943	7.88792	5.62027	5.60719	7.1024	4.57727	6.74193	7.73694	4.56208	5.29371	7.76908	3.42994	7.93877	6.11115	2.0845
Kif26b	0.400347	0.231538	0.164338	0.46887	0.712601	0.722236	0.270912	0.486924	0.289452	0.262663	0.824302	0.406314	0.31802	0.632752	0.168141	0.736928	0.0333232	0.15293
Smyd3	17.2969	17.612	9.71672	17.2996	17.8981	11.1565	19.2299	17.4688	9.99426	15.3412	15.6596	10.2263	16.8558	15.2092	8.09728	16.2395	15.0904	7.76971
Tfb2m	25.4684	25.9171	41.429	24.4321	22.5034	42.0505	23.3733	25.2649	43.32	26.0415	25.0674	43.1381	19.4749	24.202	44.6496	23.8911	25.1845	43.6027
Cnst	38.2102	43.7454	43.3188	40.2511	36.5708	49.2526	39.1102	31.2114	37.5063	43.5908	38.7806	37.1291	25.1098	36.671	33.8829	41.2323	36.9486	34.5403
Sccpdh	77.6424	1.88023	1.77253	81.6403	1.753	2.57094	64.8394	2.4982	1.38755	82.7158	2.16077	2.28993	67.4748	2.72102	1.10478	66.247	0.37561	0.505249
Kif28	0.970987	3.21601	3.12768	5.14819	1.64209	5.26628	1.06339	5.15736	2.68789	3.89415	5.31397	2.66571	4.17815	4.67887	0.728793	4.74766	0.413613	0.569459
Ahctf1	26.3195	31.5628	53.0123	24.2912	27.4489	55.7772	27.5338	25.9799	58.7333	30.3353	32.3355	54.914	17.2221	31.8449	58.2029	26.2222	21.7192	46.9907
Cdc42bpa	0.961512	0.931674	0.695738	1.13288	0.689848	1.14747	0.706752	1.22356	0.975065	0.926673	1.21081	0.665869	0.712422	1.27781	0.530326	1.45928	0.154729	0.172304
Coq8a	172.062	14.7629	5.17882	102.718	17.6315	8.21968	205.829	13.1139	6.64361	90.1578	13.9183	6.52703	136.32	18.129	5.31313	74.8573	20.6139	9.55374
Psen2	88.3498	44.8562	16.4464	124.679	53.6734	17.9515	89.7606	45.7234	14.7946	121.371	51.3104	15.438	102.586	43.2967	15.1294	119.713	54.1041	16.6018
Itpkb	124.911	72.2199	117.016	84.2578	61.2447	158.201	102.749	59.2547	129.818	130.063	77.4911	124.86	70.6147	75.4297	97.3004	145.678	76.5819	122.888
Stum	0.0412635	0.181256	0.114615	0.0898373	0	0.270737	0.0138421	0.0970283	0.0640872	0.109042	0.0190996	0.127231	0.0667064	0.026827	0.0478645	0.10489	0	0.0304741
Parp1	109.585	89.4958	63.2637	95.9089	88.2576	70.8997	126.252	75.8981	51.9881	94.2904	81.3011	61.8859	95.3774	79.4313	52.8867	87.4845	79.1431	62.4602
Mir6904	6.05609	9.06897	7.20928	5.93328	1.97853	7.84245	6.09464	6.40821	1.41087	0	0	10.1854	1.22378	5.90595	1.75622	0	8.77107	1.67721
Lin9	12.897	13.0013	9.60176	14.14	10.4856	12.5631	11.894	11.4588	9.00397	13.8546	11.4337	9.87975	9.62097	11.4438	9.71353	15.8899	10.465	10.2228
Mixl1	1.01705	1.48329	0.947515	0.635401	0.751222	1.74079	0.801018	0.811036	0.164828	0.490786	1.7193	1.63614	0.107227	0.948711	1.12845	1.61862	1.11008	0.636814
Acbd3	48.2661	46.6918	57.9199	38.3654	43.9526	59.7209	47.1279	47.0301	53.1479	50.837	55.6376	53.3204	41.5892	46.6026	58.6772	41.5078	46.1837	50.7005
H3f3a	281.506	258.482	327.977	316.3	289.336	317.606	327.844	282.925	308.162	289.361	256.072	327.992	328.324	276.616	298.768	273.661	320.888	364.507
H3f3aos	7.16475	6.82675	2.34053	3.74371	4.87744	3.97018	3.8567	3.99636	1.67692	5.28376	3.47059	2.04569	3.17845	3.96479	1.35294	5.53998	4.34375	1.14441
Sde2	77.4167	83.6419	147.161	67.7248	73.9764	126.403	82.1447	74.424	172.39	68.4869	85.9119	137.919	76.2767	77.0079	172.042	75.1946	85.2738	158.54
Lefty2	0	0.139629	0.508736	0	0.0507705	0.362237	0.234589	0.274065	0.072408	0.2464	0.701332	0	0.188418	0.0757753	0.180263	0.0592542	0	0.0860768
Pycr2	120.335	127.44	95.7716	110.291	123.285	89.6346	111.265	131.408	93.6658	110.052	113.05	96.3476	123.101	112.034	83.8943	95.7148	138.936	96.9115
Lefty1	0.461613	0.207379	0.274757	0.82913	0.754049	0.47822	0.522621	1.38395	0.215082	1.00638	0.721125	0.485225	1.44584	0.787796	0	1.40808	0.668557	0.383526
Tmem63a	53.0683	68.3641	30.3233	53.0394	74.839	38.4374	45.5884	66.0147	31.5236	60.9049	67.3255	32.5867	40.5586	61.4425	28.4737	60.8588	79.65	36.3487
2210411M09Rik	2.52416	8.31581	5.4462	8.6554	5.97868	6.37397	2.06393	6.45472	2.4992	5.00272	5.69573	5.83719	5.10067	3.69237	5.4899	4.09038	2.58949	1.9224
Ephx1	681.258	160.848	264.733	1195.85	184.839	319.686	770.927	142.456	203.552	1245.95	162.603	259.276	733.609	172.586	223.567	1209.62	198.851	299.662
9130409I23Rik	1.06891	1.60069	0.954337	1.53594	1.39686	1.27347	0.537857	2.78995	1.54393	2.62696	1.55851	1.43819	1.94399	1.04241	0.681947	3.99417	0.877261	0.177618
Nvl	22.8705	19.8125	26.2228	19.0984	16.8651	29.6147	17.5289	17.8259	25.3912	20.1524	19.3097	25.3479	18.474	19.8172	24.7146	19.4079	13.9567	21.1033
Fgfr3-ps	0	0	0	0	0	0	0	0	0	0	0	0	0	0	0	0	0	0
Cnih4	22.2561	16.7686	44.8165	29.2482	16.7498	41.2244	25.4471	20.6939	38.6061	20.8328	19.5483	43.1361	25.0987	16.6836	43.1725	22.5342	15.6378	44.6463
Wdr26	83.3083	33.9365	104.717	54.5723	36.5236	114.031	78.3634	29.4962	87.294	61.8382	32.9018	93.3733	78.8408	31.9296	81.0919	52.6214	35.0009	105.087
A430110L20Rik	2.34122	4.59403	4.66108	4.11292	3.16502	6.73271	4.10291	5.2964	4.66436	6.46422	6.67024	6.31368	4.86152	6.14097	2.38799	6.34119	1.94874	3.13017
Rpl35a-ps2	2.43699	5.839	9.06573	5.17306	6.36933	5.99606	3.67875	6.01692	5.96126	1.93198	4.23002	7.42876	6.89433	9.50628	6.36037	2.32301	2.05887	5.06186
Cnih3	2.47054	5.61017	3.77498	5.1058	3.9995	5.00423	1.3359	5.15033	4.467	5.028	6.29799	3.75195	6.13981	5.75353	0.769903	7.53599	0.783264	0.65357
2900069G24Rik	0	0	0.460547	0	0	0	0	0.218332	0	0	0	0	0	0	0	0	0	0
Ccdc121	0	0	0	0.145695	0	0.231092	0	0.0786788	0	0	0.154876	0	0.180304	0.108768	0.0646877	0	0.0538447	0
Dnah14	1.02322	1.81303	1.31288	2.19303	1.57735	1.85981	1.09756	1.88448	1.15334	1.7098	2.11	1.25203	1.41146	2.30641	0.689399	2.17734	0.425945	0.271499
Lbr	234.221	406.408	177.57	228.17	415.783	201.238	244.653	346.083	167.713	240.935	421.988	181.248	196.312	387.928	161.585	208.883	409.569	179.217
Enah	0.586356	0.951709	0.855624	1.56897	0.877483	1.06304	0.599606	1.34764	0.978247	0.742258	1.60874	0.854935	0.997587	1.30043	0.564968	1.49289	0.210023	0.125721
2700078F05Rik	2.25143	3.6712	2.34513	2.85934	2.57441	3.01272	3.39865	1.67646	2.2146	2.67732	3.2132	2.15623	1.26377	4.81816	2.90177	3.81536	0.845382	0.346403
Srp9	43.5159	42.8109	45.3514	47.9963	50.1921	46.5228	47.3855	46.6983	45.0039	44.3239	44.3603	45.153	49.2315	44.8116	39.1161	40.8212	48.7508	44.8398
Vmn1r1	0.350163	0.806719	0.609228	1.16113	0.668793	0.78133	0.542142	0.722044	0.552212	0.939571	1.60833	0.543617	0.522528	1.73368	0.531157	1.68434	0.182051	0.26855
Degs1	107.939	133.203	113.438	83.5667	138.855	94.6246	103.464	124.999	121.38	90.1336	144.992	108.283	107.088	130.958	128.112	76.9683	158.01	113.761
1700047M11Rik	0.605928	1.7507	1.2729	0.512161	0.186313	0.886203	1.1837	1.76004	1.46144	0.678163	1.93026	0.689375	1.03716	1.39037	0.909582	2.8268	0.481803	0.355362
Fbxo28	56.0798	41.3155	47.6846	41.8112	42.351	54.3032	57.4158	41.4441	46.0023	50.3562	52.0477	49.4203	45.2212	44.6445	46.1994	43.4057	38.9527	51.6435
Trp53bp2	36.6909	38.8118	34.1931	30.5631	44.5273	42.7682	37.04	36.994	33.0572	38.9534	44.9234	34.233	31.8842	38.2443	30.3356	32.0071	41.1904	34.3122
Capn2	75.5401	70.6353	17.2236	63.9055	72.6426	17.904	70.4059	64.0586	16.8647	72.7761	71.6842	15.259	63.1652	74.6495	12.6105	70.4193	66.8085	12.9287
Capn8	0.645769	3.38462	2.69057	4.25297	1.54714	3.98613	1.0019	4.0999	3.23453	3.62631	5.49241	3.23562	3.21883	3.6736	1.24845	3.65237	0.701453	0.655759
Ccdc185	0.148087	0.295679	0.117524	0	0	0.460243	0.347736	0	0.183997	0	0.205635	0.0830196	0	0	0.114518	0.677574	0.0476611	0.0546828
Susd4	25.4782	0.913479	0.751201	20.1616	0.309242	1.63435	26.0902	0.593538	0.686055	21.0531	1.67951	0.707539	25.8009	0.923092	0.304994	21.7753	0.203097	0.466037
Tlr5	0.254128	0.964075	0.252099	0.165983	0.304422	0.85563	0.468868	0.298782	0.296019	0.369356	0.558734	0.106851	0.239646	0.702179	0.221086	0.807478	0.0613425	0.0469199
Disp1	17.3985	15.0277	11.9276	10.9326	12.5609	13.1562	14.5194	12.6296	11.418	20.5665	18.686	10.9568	13.5295	14.1646	10.4287	17.9472	17.9051	11.0781
BC085271	0.886829	4.24967	2.67985	2.58426	3.2093	5.79508	2.60877	3.46483	2.28852	4.86731	5.96783	4.64661	4.1355	3.06021	2.13652	2.70513	0.922132	0.680134
AC122792.1	0	1.57143	0	1.14233	0	0.452969	0	0	0	0	0.607154	0.735368	1.06026	0	1.01437	1.33373	0	0
Brox	54.4655	46.8389	56.5695	53.6917	41.5678	58.9001	55.3013	45.2489	50.5285	50.4985	47.4875	54.5528	49.6869	43.361	55.4749	55.6472	41.7384	53.7418
Aida	10.3164	11.4538	10.1493	11.3519	10.6479	9.93877	8.59665	9.22437	9.70545	8.56932	10.037	7.8879	8.5512	11.7268	7.77459	8.89442	8.42235	8.95346
Mia3	106.669	103.86	118.255	87.1553	95.1475	135.07	101.887	88.1254	109.018	107.24	107.72	116.977	74.2452	97.8799	107.643	82.1509	96.7322	110.515
Taf1a	23.4124	30.1666	43.6103	23.0476	37.3638	43.4053	21.824	25.546	45.8713	21.1646	26.1371	47.0953	24.5061	33.016	53.9245	22.5422	29.5579	49.586
Hhipl2	0.0733475	0.307545	0.611199	0.383254	0.910583	0.645882	0.147629	0.310448	0.580978	0.407036	0.509255	0.215878	0.503936	0.929878	0.127621	0.671205	0.389508	0.203133
Dusp10	49.586	100.631	56.8448	50.6169	111.122	128.891	59.9692	106.42	50.7757	50.916	134.146	104.259	59.5678	116.355	47.3066	44.705	142.247	127.186
1700056E22Rik	2.55194	4.68135	1.1392	1.35427	9.79623	2.06543	1.36435	4.50053	1.4863	1.51734	5.4262	1.94479	1.99826	5.28843	0.832549	1.58118	7.39197	2.20859
2900092O11Rik	1.47793	1.28767	0.959646	2.10612	1.93136	2.78381	2.02818	1.70603	1.12683	1.49121	3.17168	1.80774	1.1946	1.57231	0.623401	2.86885	0	0
1700112H15Rik	3.39001	4.99842	5.89808	8.0051	2.72621	7.83439	7.08561	7.91005	5.58909	5.37503	7.4232	3.50859	5.79644	7.37485	3.93231	5.96579	0.88124	1.29995
Rpl21-ps1	0.633997	5.31668	2.76731	5.79731	3.03787	1.75148	1.9141	2.68344	2.56015	2.01047	2.05421	2.13257	1.19574	4.12186	0.245139	7.41332	0.612147	0.234111
4930488B22Rik	0	0	0	0	0.230944	0.244109	0	0.166222	0.329368	0	0.1636	0	0.0952303	0	0.204995	0.449224	0	0.195772
Hlx	0.534361	0.320081	0.212038	0.349017	0.290961	0.138396	0.582576	0.0628256	0.248978	0.211814	0.247339	0.262124	0.503909	0.694818	0.206614	1.29041	0.128986	0.246649
Mtarc1	1.4001	1.73142	1.98929	2.24193	2.71498	3.41562	0.727233	2.61255	1.22054	2.29154	3.70024	2.05091	2.95701	4.58066	0.628674	2.75535	0.741336	0.300196
Mtarc2	37.4449	56.4082	24.009	39.9989	57.2921	25.1586	40.9635	49.807	20.5912	38.0197	47.1303	21.76	35.3379	54.6779	18.2651	38.2989	59.5581	23.3765
Mir1981	0	0	0	0	0	0	0	0	0	0	0	0	0	0	0	0	0	0
C130074G19Rik	0	0.0800818	0.0795753	0.0436606	0	0.138503	0	0.0471554	0	0	0.324883	0.0281063	0.0540318	0.0651892	0.23262	0.0509762	0	0.222155
Mark1	0.838343	1.06013	0.942536	0.699662	0.334752	0.651377	0.539018	0.854232	0.716126	1.03385	1.45516	0.744146	0.790569	0.772139	0.756353	1.2431	0.292302	0.154784
4930433J02Rik	0	0	0.0871252	0.286818	0.382574	0	0.0736546	0.722812	0.136405	0	0.406522	0.184638	0.295791	0.285497	0.339587	0.669752	0	0
Rab3gap2	39.2609	22.2344	19.7569	29.005	16.5334	21.2513	29.2834	17.3065	19.2733	33.5078	21.0768	17.6687	28.2194	18.5392	19.208	34.3806	19.6703	18.0109
Snora36b	0.768481	0	0	0	0	0	0	0	0	0	0	0	0	0	0	0	0	0
Mir664	0	0	0	0	0	0	0	0	0	0	0	0	0	0	0	0	0	0
Iars2	36.9566	47.1462	26.081	34.6002	46.8778	26.3284	30.6658	40.3336	21.8847	31.7693	45.5793	24.4147	30.8225	41.7521	26.7515	32.7883	48.9442	23.0817
2010103J01Rik	2.09154	3.44527	0.933677	1.02456	2.39158	2.16678	1.57864	0.737715	0.730891	4.55983	2.90433	4.17719	3.59249	3.05953	0.303265	1.19623	1.76702	2.31697
Mir194-1	10.5982	5.44138	3.60464	3.95552	1.97853	4.70547	7.6183	0	0	2.40056	8.40954	6.36587	2.44756	2.95298	7.02489	0	2.92369	1.67721
Mir215	0	0	0	0	0	0	0	0	0	0	0	0	0	0	0	0	0	0
Bpnt1	20.5252	35.8043	29.875	10.7363	39.3435	27.8203	20.4347	38.9416	22.0348	10.0349	36.3745	27.2761	14.1037	31.8033	26.9186	9.78686	37.6837	25.8049
4930532G15Rik	1.68522	4.16803	2.20026	4.11875	3.05475	3.88592	1.53183	3.29797	2.077	3.01678	2.64207	3.51999	2.41674	1.59043	3.53127	4.06266	2.41447	2.77019
Eprs	31.7342	35.4798	90.143	28.1168	34.8211	102.355	29.9229	31.2134	95.1657	29.0098	36.8763	98.6621	24.7447	33.0077	112.597	26.3495	33.7787	107.997
9630028B13Rik	0.0892954	0.46356	0.141732	0.272174	0.233383	0.524211	0.179728	0.629915	0.221898	0.283165	0.619982	0.125151	0.818008	0.812761	0.241687	0.363176	0.229915	0.362707
AC131980.1	0	0	0	0	0	0	0	0	0	0	0	0	0	0	0	0	0	0
Slc30a10	0.233804	0.205403	0.0742197	0.203611	0.0814762	0.177624	0.125489	0.175927	0.101675	0	0.0432882	0.131073	0.0125988	0.182406	0.108482	0.0475454	0.0150497	0.0345339
5033404E19Rik	0.57149	0.456429	1.02047	0.373268	0.373413	0.59205	1.15026	0.806291	0.887593	1.05715	0.396788	1.04125	0.615912	1.11464	0.662912	0.435811	0.183932	0.21103
Lyplal1	0.257134	0.0770115	0.229573	1.42755	0	0.0665962	0.323464	0.36278	0.119808	0.4077	0	0.486517	0	0.626899	0.223701	0.196087	0.0620682	0.142425
A730004F24Rik	0.406222	0.486653	0.483575	0.45484	0	0.180358	0	0.818746	0	0.0920123	0.161167	0.390401	0.328348	0.792303	0.0673151	0.619559	0.112064	0.19286
Tgfb2	1.08604	1.78373	1.23028	1.46445	1.09877	1.17955	0.91667	1.75467	1.71395	0.694343	1.31349	1.39937	1.07606	1.57159	1.03626	1.4961	0.236783	0.232858
Rrp15	29.5017	37.7441	75.3464	23.0737	31.8001	62.6186	25.1825	33.7577	89.0419	21.6006	28.3111	74.7155	22.1501	36.8944	84.8989	24.2649	29.755	77.6447
A430105J06Rik	0.954725	2.57345	2.36775	2.70216	1.0397	2.80237	3.68308	3.92869	2.29834	3.15368	3.20387	2.47545	4.5659	3.41387	0.83059	4.24702	1.45955	1.14577
1700023G09Rik	0.83375	0.0832357	0.661674	0.544562	1.27114	0.143957	0.48945	0.882226	0.0647456	1.32195	0.192959	0.525838	0.673917	0	0.241781	0.529838	0	0.076968
D1Pas1	0.189489	0	0.0751902	0	0	0.0654352	0.0317825	0.178228	0	0	0.0438542	0.053115	0.0510543	0	0	0	0.030493	0.0699709
Spata17	1.09569	3.42978	2.44036	3.23195	2.21706	2.67299	0.675826	2.69279	2.04208	3.36246	4.17181	2.70472	1.82842	3.7226	0.942975	3.28832	0.443647	0.509008
1700007P06Rik	0.369767	2.36256	1.46726	0.966051	2.73821	1.14921	0.372121	1.73896	1.03373	3.12685	1.8827	1.03648	2.39106	1.6828	1.42973	3.38375	0	0.273082
Gpatch2	16.1057	14.6291	11.1106	16.5551	12.4902	13.7721	13.6574	14.4905	12.0806	15.1963	17.5616	11.9783	15.4724	17.1226	7.44223	19.3089	13.0269	8.93546
Esrrg	0.947728	1.82051	1.34216	1.45146	1.49474	1.52352	1.18398	1.89039	1.27906	2.27991	1.70175	1.27789	1.32077	2.2309	0.663392	2.41739	0.236655	0.162912
AC121143.1	2.19566	2.10431	0	0	0	1.36479	0.883855	1.23911	0.818429	2.0888	0.609783	0.369275	0.709898	0.856491	0.50938	2.00926	0	0
9330162B11Rik	0.458587	0.219754	0.327547	0.299525	0.119857	0.475085	0.0923013	0.258801	0.213672	0.654402	0.445759	0.424199	0.074135	1.4311	0.212779	0.139885	0	0
Ush2a	2.75237	3.93575	2.73969	4.45984	2.6096	3.66434	2.00965	3.85016	2.67946	3.63978	4.5701	2.85622	3.00576	4.58016	1.77295	4.67122	0.486269	0.395726
Kctd3	8.9722	9.31351	11.4531	10.2696	11.8717	12.863	10.3479	10.6162	11.3844	11.2778	11.3499	11.8578	10.026	12.0233	14.3013	10.8484	12.3981	13.2017
Kcnk2	0.430959	1.08174	0.61074	2.01057	0.536362	0.999227	0.74349	1.53453	1.10918	1.00869	1.51033	1.22527	0.8128	1.64107	0.4999	1.37717	0.138702	0.250072
2900042K21Rik	1.39809	0.558304	1.10955	0.40585	0.812017	0.64373	0	0	0.723802	0.738917	0	0.65316	0.878948	0	0.180194	1.18463	0	1.20461
Pdcd5-ps	4.52617	9.88779	5.70498	6.9559	4.17517	11.033	4.01911	8.26396	13.3978	7.17648	10.7216	10.7468	16.3556	6.75077	5.55906	8.52748	3.08484	6.1938
A430027H14Rik	0.138295	0.745547	0.246944	0.270982	0.451812	0.214906	0.278351	0.39023	0.128873	0.219274	0.768152	0.174443	0.0558918	0.8092	0.240628	1.16008	0.667645	0.153201
Cenpf	0.959643	0.811053	0.524241	0.970234	0.833182	0.599224	1.30972	0.843881	0.698261	0.896263	1.0405	0.608002	0.961627	0.769193	0.655696	1.28317	0.203084	0.262129
Ptpn14	0.105879	0.634212	0.432138	0.523599	0.365674	0.893173	0.129386	1.31241	0.761134	0.527611	0.861143	0.591452	0.464586	0.590023	0.245633	0.50752	0.328596	0.192692
Smyd2	7.35502	11.808	17.2	5.70617	6.63541	15.3553	5.29776	10.9563	19.4833	5.5053	6.89524	15.0072	7.33322	12.7433	22.3034	7.51641	8.79582	14.0208
Prox1	0.0604526	0.463501	0.417391	0.631752	0.458199	0.363239	0.401527	0.835843	0.653475	1.18855	0.671561	0.416854	0.488637	0.565958	0.168296	1.01421	0.0350215	0.0535748
Prox1os	0	0.146768	0	0	0	0	0	0.345693	0.570825	0.194248	0.170121	0.206045	0.495128	0	0	1.12111	0.354868	0
Rps6kc1	18.8383	3.75513	7.61153	8.35244	3.85124	9.45055	22.7101	5.81811	8.30679	9.90684	4.26585	7.74125	13.7371	5.11837	7.67051	10.9908	3.88114	7.69458
Angel2	87.0055	74.0862	67.6439	69.8425	74.4244	69.6812	73.566	65.7529	64.0904	77.7425	71.0761	63.7276	76.1672	75.844	65.9138	70.1621	77.7523	68.5479
Vash2	0.705421	2.28175	0.867738	1.5051	0.491652	1.26672	0.922885	1.82462	0.920306	1.26761	1.46933	1.2655	1.36846	1.42173	0.381858	1.61383	0.363259	0.599116
Flvcr1	17.8896	20.3988	26.8242	18.5314	17.3352	25.9018	22.3613	25.6819	25.0518	19.3863	24.1614	25.2102	18.1662	24.0767	32.4567	18.6181	16.9136	23.1606
A230020J21Rik	0.983656	0.589208	1.75644	2.08804	1.76749	1.40118	1.29927	3.20928	0.687481	0.779818	1.87813	1.70605	1.49079	1.4389	1.14101	2.53166	0.831036	0.40863
Spata45	2.00473	4.32299	3.10241	5.49943	2.88178	3.32297	3.22799	1.4142	4.10994	5.72149	8.07299	2.02299	0.972252	5.47409	2.09289	3.66908	2.32277	0.444163
Tatdn3	13.9452	9.29097	3.25078	13.0798	7.6606	4.30012	7.58494	7.03769	2.9519	8.94825	8.4435	4.71522	10.1829	6.53343	3.08316	10.5511	6.43348	2.98479
Nsl1	3.07972	4.05615	2.687	3.99804	1.84982	4.28044	2.82982	3.64336	2.35297	4.76174	4.06403	1.83377	3.47888	4.02937	1.30914	3.85104	1.53297	0.784049
Batf3	0.571669	1.06533	0.529298	0.746769	0.581047	0.460627	1.02277	1.43386	0.88787	0.604274	0.705622	0.320486	0.821473	0.867217	0.957839	1.74379	0.306649	0.281461
Fam71a	0	0.489578	0.216214	0.23726	0.178015	0.0470407	0.0456962	0.384378	0.0846272	0	0.189158	0.0763676	0	0.265688	0.105342	0.0692537	0.0876845	0.100603
Atf3	1.93084	1.12836	121.933	0.861253	1.78472	43.1284	1.04265	2.1926	148.507	1.86673	1.70026	70.7291	2.24587	1.46963	221.732	2.58573	0.181882	110.286
D730003I15Rik	8.95939	30.399	31.2805	5.57689	27.5024	31.1467	13.1313	33.3402	30.4262	17.0658	38.0747	28.1645	10.5955	24.1594	26.9232	11.9221	28.7967	21.249
Nenf	72.3201	18.6708	10.4156	57.6829	15.9003	8.92264	71.1295	15.4304	10.4466	40.101	13.6683	8.27734	74.7001	11.4657	6.97755	39.6165	16.4999	5.14918
Pacc1	37.1704	36.2516	24.4092	50.0895	29.2745	29.0094	45.2702	37.0855	21.8013	49.6262	35.1209	25.5984	35.6667	33.4741	22.4751	54.6248	36.151	27.1177
Ppp2r5a	89.4657	193.576	143.896	59.0619	198.574	146.645	77.6877	172.673	134.339	81.0968	201.913	134.307	84.9548	165.887	119.81	65.5601	191.126	119.801
9430037O13Rik	10.2647	10.7298	8.98478	13.4087	15.2551	10.5297	10.8364	11.6424	10.8783	12.1266	13.9742	8.63181	10.5745	11.973	6.30358	14.2741	2.72066	1.11481
Dtl	4.41009	3.15578	2.29901	4.30133	2.5528	3.03561	4.52008	3.43463	2.30305	4.0007	3.11332	2.27739	3.67232	4.73372	1.7338	5.16875	0.421524	0.459034
Ints7	62.9787	56.0383	57.8947	47.4349	52.1988	59.1134	57.0612	55.3382	48.7431	55.9273	54.6195	54.3587	52.3171	58.4979	53.2628	58.9765	49.3398	48.9474
Lpgat1	18.6617	9.80497	11.2187	10.5695	9.45874	10.5779	22.1207	11.4907	10.782	15.8513	11.5872	10.817	17.6916	10.7374	11.6275	17.1587	6.37084	7.90009
Nek2	0.49417	0.484374	0.53479	2.90489	0.499015	0.302514	1.60497	0.190146	0.209319	1.53145	0.405487	0.283335	2.08796	0.613351	0.7035	1.06202	0.325322	0.4479
1700034H15Rik	0.23285	0.557907	0.277189	0.651795	0.30429	0.775373	0.234332	0.821296	0.32548	0.23734	0.508102	0.531481	0.430199	0.616353	0.598077	0.65954	0.208766	0.423772
Slc30a1	5.66777	7.27662	7.36876	4.37152	7.53307	8.07605	5.99586	7.7235	5.62413	7.75971	9.29395	7.54775	7.88036	8.63987	5.40765	5.78255	8.42345	5.93581
Rd3	1.06919	1.23514	0.0227283	1.09739	0.374257	0.118677	2.30571	0.64649	0	0.544904	0.662807	0.0642218	1.69758	1.22888	0.0885879	0.698872	1.12452	0.148054
Traf5	75.8908	59.9902	12.5622	74.613	70.868	14.2926	66.8048	64.0985	14.3884	78.6928	69.0725	13.694	69.8182	63.7399	15.0756	73.3242	68.449	16.8092
Mir3473c	0	0	0	0	3.27313	1.29739	0	0	0	0	0	0	0	0	5.81071	1.91003	2.41836	0
Gstp-ps	17.5228	13.0961	7.08075	14.28	15.336	13.6566	14.3987	16.7839	5.8425	19.6268	21.4303	7.43525	19.8811	17.8723	5.22135	16.9179	14.2802	5.87689
Rcor3	6.93292	6.36079	4.99971	7.38328	6.13081	5.87084	5.86792	6.74504	4.23998	7.10793	7.06264	4.44611	6.32014	6.20186	3.50703	7.09848	5.28473	3.4565
Kcnh1	0.636505	1.49191	1.1695	1.681	0.976447	1.44782	0.765883	1.30798	0.9155	1.18473	1.92143	0.919234	1.19674	1.78121	0.561771	1.68831	0.146962	0.214599
Hhat	6.39679	6.14925	3.72164	8.47195	4.95477	4.7893	5.74578	5.8498	4.19438	5.27336	5.38808	4.03673	7.2405	5.60033	3.2278	8.31898	3.2969	2.40712
A730013G03Rik	0	0	0	0.189571	0	0.0501139	0	0	0.315546	0	0	0	0	0.0943488	0.056112	0	0	0.107175
1700065J18Rik	2.06493	4.94755	2.45813	2.36023	0.337307	3.20882	2.33783	6.1908	2.40531	1.63702	1.43369	1.51939	2.08634	1.00687	1.49703	4.33038	0	1.42968
Sertad4	0.974874	1.92545	1.59962	2.20276	0.895222	2.18366	0.556829	1.78431	0.957562	1.2115	1.71959	1.21861	1.27782	1.4389	1.03914	2.12981	0.407038	0.467006
Syt14	0.238041	0.336096	0.435173	0.755169	0.222195	0.642934	0.222445	0.707667	0.52287	0.485262	0.389572	0.371751	0.350457	0.580349	0.216952	0.920601	0.0246254	0.150685
Utp25	5.49917	10.0123	18.8993	5.49927	10.1096	20.4867	5.92501	8.2188	22.2207	7.80789	11.0229	19.425	4.16872	11.059	24.9209	7.84226	10.2893	25.056
Irf6	11.2216	21.1279	18.5173	9.42885	21.6029	23.5777	11.5386	16.1156	15.1775	10.5799	22.3774	17.3767	7.23777	23.8181	19.8248	10.4178	19.5361	18.7898
A130010J15Rik	10.3674	15.5666	21.0355	11.5265	17.5224	21.4569	8.64815	15.6346	17.8623	8.76698	16.1878	18.8119	11.6575	18.9626	22.4751	9.55755	13.1022	18.6055
Traf3ip3	174.118	271.107	169.406	201.873	261.945	227.851	145.75	236.506	144.913	204.232	255.315	179.008	157.007	258.38	150.559	206.158	269.379	199.738
4930570N18Rik	7.94406	9.15091	61.4689	10.3773	8.78421	55.7098	6.76469	14.2255	68.6187	15.9869	5.93987	78.8792	11.8544	8.93898	60.6055	12.5821	7.96529	73.7872
Lamb3	5.53837	6.1387	37.6402	7.87605	4.85178	31.7714	5.20308	6.53679	35.8986	13.3545	8.138	30.8467	6.44835	6.91216	37.1046	10.5295	5.65857	32.3931
Hsd11b1	80.3212	91.4504	34.0024	64.6497	117.968	28.8741	72.3554	98.1718	37.091	54.9368	110.01	37.5845	65.7721	84.1942	35.4302	44.838	102.068	36.0038
G0s2	0	5.02281	0	0	20.5463	1.08588	0	10.8447	0.868231	0	12.776	0.391746	0	6.1331	0.67547	0	24.2891	0.516065
Camk1g	0.183834	1.01307	0.744053	0.576339	0.384376	0.457074	0.407009	0.311236	0.548191	1.10762	1.27637	0.401933	0.445777	0.717105	0.639726	0.728984	0.0354997	0.162919
Mir205hg	0.0480301	0	0.171528	0.188224	0	0.447822	0.870045	0.609872	0.179031	0.152308	0.26678	0.323116	0.349403	0.187357	0.111427	0	0	0
Mir205	0	0	0	0	0	0	0	0	0	0	0	0	0	0	0	0	0	0
4930503O07Rik	0.702004	1.2615	0.626759	2.52182	1.14673	0.727259	0.529854	0.495214	0.327089	0	1.46221	0.147582	0.567428	1.3692	0.407152	3.21203	0.338905	0.194417
Plxna2	0.744229	1.20293	0.857818	0.864162	0.764156	1.36455	1.23044	1.25833	1.10083	1.25493	1.51736	1.22684	0.8164	1.84325	0.602928	1.55848	0.119763	0.196297
2900035J10Rik	0	0	0	0	0.249176	0.395071	0.19189	0.269016	0	0	0.794322	0.160343	0	0.371897	0.221178	0	0.368209	0
Mir3962	4.75498	3.79763	0	4.14094	0	3.28403	6.38033	0	0	10.0523	4.40187	2.66571	0	12.3656	0	0	0	0
Cd34	3.33957	4.90097	3.04788	4.07164	4.27325	3.87776	1.90447	4.86872	2.37294	3.7948	5.83534	3.35828	4.10529	7.62629	1.77549	6.34556	1.38384	0.770735
A330023F24Rik	6.02955	7.23636	4.2085	7.25306	5.56946	4.39275	5.3149	5.06432	4.66883	6.01808	6.03857	3.54744	6.31122	5.52049	3.03161	8.83222	2.60722	1.06919
9630010A21Rik	15.4242	7.37327	3.84202	9.41247	5.98318	7.15366	9.40408	6.98905	4.16164	13.0312	7.71264	7.29001	11.436	7.31962	2.56839	16.4844	3.65975	2.66071
Cd46	1.02734	2.07788	0.921192	1.15029	1.69124	1.07812	0.631068	1.54354	0.833015	0.676944	1.87121	0.403906	1.18628	2.34203	0.758342	1.18024	1.98386	0.295602
Mir29b-2	0	0	0	0	0	0	0	0	0	0	0	0	0	0	0	0	0	0
Mir29c	0	0	0	0	0	0	0	0	0	0	0	0	0	0	0	0	0	0
Cr1l	35.2181	34.6642	38.4238	34.3279	30.8572	36.7796	34.3967	32.5121	29.567	33.9579	33.3605	30.4729	30.4949	37.1649	33.6548	35.0567	32.5942	32.5751
Cr2	1.4696	2.46182	1.957	2.27764	1.774	1.80632	1.15308	2.6181	1.24181	1.63898	3.19939	1.60237	1.98314	1.96756	0.924577	2.1844	0.3367	0.593253
Fam171a1	1.07331	2.02449	1.11458	1.4319	0.984813	2.17654	0.367709	1.90092	0.915068	1.3035	1.87094	0.979386	1.40286	1.24714	0.423834	1.11455	0.220494	0.328873
Nmt2	13.7244	10.0096	18.8059	11.5208	12.3746	19.3796	11.1023	12.705	19.4075	12.0211	13.6434	18.9966	9.59256	10.8039	21.9504	14.3952	11.6379	22.7797
Rpp38	27.745	42.5684	75.9068	25.9425	51.9052	60.7135	22.9251	42.1659	82.7352	21.3009	42.1768	75.4789	30.3737	40.0635	75.885	25.835	41.3581	68.2651
Acbd7	1.32973	0.910293	1.3568	0.744438	0	0.983978	1.3382	1.07204	2.47828	1.50597	0.791347	0.479228	1.22836	0	0	0.579449	0	1.05218
Olah	3.84197	4.53397	2.66222	5.76782	4.27135	3.0297	4.21268	5.25867	2.5115	4.27324	4.22022	3.18257	2.3175	5.14475	2.12851	3.76068	0.941233	0.508189
Meig1	0.0920504	0.441104	0.109578	0	0	0.190724	0.277909	0.38961	0.428896	0	0.511288	0.309628	0.520828	0.179537	0.533879	0.842356	0	0
Dclre1c	13.9811	11.2445	21.8412	13.9394	8.90765	21.478	13.2593	9.60154	21.3389	14.4678	9.99445	23.0288	13.6685	10.5338	23.834	13.402	8.49489	22.3637
Suv39h2	2.30022	1.43294	5.72288	1.80286	2.40475	6.17189	2.12967	3.05056	5.87321	2.26121	2.93857	5.49341	1.37585	2.78156	7.44423	2.21018	2.5985	6.75259
Hspa14	65.6344	58.4107	107.986	68.3944	68.6498	109.363	63.2592	63.533	107.88	65.2944	66.142	115.727	59.2365	66.2749	122.162	58.3081	67.2351	125.89
Cdnf	1.76076	2.53908	1.16447	1.4056	1.70443	1.28363	0.623472	1.3341	1.0331	2.11968	1.94695	1.3984	3.05729	2.41667	1.36162	3.03358	1.70008	0.794668
Fam107b	234.607	283.641	406.926	325.352	281.047	438.635	258.008	287.06	317.454	346.196	310.939	368.482	238.536	273.671	340.688	332.87	274.102	405.572
Frmd4a	5.4463	1.57938	1.12687	1.99883	1.20316	1.68819	4.40653	1.86001	1.0795	2.54264	2.14879	1.40669	3.20384	1.49222	0.787187	2.65019	0.901475	0.454894
1700080N15Rik	1.24636	2.32265	0.494562	0.994956	0.814373	0.789063	0.975559	1.85612	0.83882	0.65872	0.9615	0.815179	1.06339	0.540203	0.722868	1.16167	0.267423	0.0767053
Prpf18	69.8615	53.5988	65.0624	81.6271	59.3407	71.2071	79.342	60.0228	54.5275	88.5364	68.2281	58.9247	67.602	63.3789	55.8197	86.2429	59.3564	66.7044
Bend7	0.435363	2.26011	1.32445	2.02209	1.07465	0.851936	0.60852	2.76406	1.14949	1.80242	2.6533	1.42374	1.77906	1.93415	0.505008	3.20935	0.163473	0.34832
Sephs1	23.284	38.457	35.7885	24.5339	36.9831	36.4485	23.6045	36.1838	31.6531	23.9967	36.8019	36.583	20.5917	34.6612	36.3824	24.8846	36.4003	37.4767
Phyh	124.75	77.6137	24.049	146.58	76.2598	31.9208	126.191	84.2219	20.5736	136.453	85.2005	26.9021	126.217	89.675	18.8342	129.459	89.5617	27.0099
Ucma	0.918005	3.71171	3.14183	4.64684	3.14909	2.37758	0	3.39983	1.49706	2.36526	5.73637	2.02642	4.08111	3.13336	0.798644	5.95049	0.221592	0.254238
Mcm10	1.70121	2.16443	1.3187	1.87774	1.30976	1.63945	1.56605	2.47459	1.31495	2.13279	2.16088	1.20879	1.46036	2.03199	0.933136	2.59464	0.585726	0.511319
Optn	19.8663	1.1657	2.99234	6.21416	1.66011	2.49212	21.4616	1.44909	1.53644	6.72835	1.38871	2.88661	14.6159	1.37066	3.07257	5.895	0.339266	2.15584
4930551O13Rik	2.38121	3.87964	1.24724	7.46535	3.11178	3.947	3.16321	5.77842	2.8403	2.41634	5.02598	2.64318	3.61848	4.64435	2.87262	4.93919	1.47145	0.633089
Ccdc3	0.0379923	0.864779	0.542721	0.496292	0.0496486	0.826542	0.573513	0.268009	0.141616	0.120478	0.633078	0.926508	0.552764	0.370504	0.22035	0.637394	0.220098	0.0420874
Camk1d	18.4386	30.0579	18.9742	14.3269	29.9857	24.691	17.3189	28.4615	17.0424	15.5055	32.4127	18.1241	15.213	29.6761	15.7639	17.019	26.7574	18.4288
Cdc123	54.8354	56.4282	59.3491	56.9376	58.2613	58.0826	52.6787	58.8089	47.469	52.5288	52.7157	53.7483	59.5949	61.0174	49.2346	51.422	58.8001	51.4976
Nudt5	22.6064	17.9362	21.9014	22.2553	15.5378	20.5024	21.7899	17.9227	21.5474	20.6628	19.3997	21.1546	21.4088	19.5591	22.9381	16.0583	16.6613	18.9773
Sec61a2	12.691	10.632	11.6477	12.0859	12.7285	14.2049	9.91379	10.4865	11.3716	10.3074	12.4161	11.3252	12.5716	14.5834	9.44526	12.2498	7.94774	9.56106
Dhtkd1	0.528581	1.59269	0.991518	1.79944	1.08846	1.69257	0.435229	2.37285	1.08962	1.09206	1.77938	1.06409	1.5148	1.18716	0.445919	1.36806	0.262915	0.354882
Upf2	27.1111	26.9289	26.7586	27.8624	24.1197	32.5595	22.9944	22.1708	23.9516	32.4084	26.4788	23.8424	23.157	24.8306	23.4087	27.4436	20.809	24.2237
Proser2	0.540983	0.762465	0.618741	0.526548	0.665373	0.890118	0.555101	0.942837	0.30643	0.353193	0.957428	0.356803	0.694495	1.11721	0.578306	0.825092	0.286774	0.305522
Echdc3	0.642262	0.271562	0.899482	0.937687	0.888682	1.21332	1.21666	0.69293	0.668917	0.898534	1.04924	0.540091	1.34365	1.84217	0.262943	0.633833	0.109434	0.167409
A230108P19Rik	2.02879	3.45129	3.38115	3.71028	3.02241	2.81638	1.87837	4.00727	2.53337	2.05872	4.00042	3.34386	2.427	2.37419	1.36494	3.52745	1.29286	0.494442
AL845275.1	0.248018	0.297125	0.442869	0	0.324112	0.899293	0	0.699837	0.115561	0	1.3776	0.104282	0.300709	0	0.287694	0.189135	0.838148	0.549502
Usp6nl	92.1125	17.1753	16.0028	47.9134	12.1064	20.2641	94.0922	17.8652	14.1459	49.774	17.3737	16.4276	66.1216	17.2587	14.7905	39.1053	13.5388	15.5195
Celf2	32.9824	23.5123	14.4203	24.9518	21.3254	16.1669	32.932	20.6403	11.617	28.8506	23.7651	13.9403	27.537	20.8291	11.1966	27.8954	22.6583	12.6248
1700061F12Rik	2.20017	4.85542	1.92988	4.84055	2.57255	1.31961	2.09764	2.614	2.2661	2.75407	4.18077	1.46066	3.93118	3.61369	2.41781	5.29838	0.559039	0.25656
Gata3	159.503	75.0896	26.4703	126.214	75.3449	59.413	124.976	58.7505	23.8817	136.942	74.9269	46.5541	138.119	68.6853	20.7352	128.966	86.1254	48.7007
4930412O13Rik	0.0734537	0.351989	0	0	0	0	0	0	0	0.465858	0.101998	0.247075	0	0.429796	0.0852041	0.336089	0	0
9230102O04Rik	0.108491	0	0	0.141722	0	0	0	0	0	0.172019	0	0	0	0	0.125847	0	0.104752	0
Taf3	22.117	24.8793	26.8199	23.7269	26.1638	31.071	24.5267	21.8629	26.2029	23.714	26.7653	25.5814	20.6363	26.0744	26.6127	24.2397	26.8889	28.9683
C630004M23Rik	0.904633	1.66175	0.717928	0.787812	1.26099	0.312393	0.485542	1.19122	1.0678	0.956228	1.25618	1.87646	0.682465	1.41153	1.1193	0.64387	0.698765	0.334046
Atp5c1	322.927	338.714	267.523	360.861	376.634	255.011	305.293	362.892	238.551	299.927	317.304	255.416	349.245	341.155	246.003	275.45	407.944	281.875
Kin	45.2165	52.8862	48.798	41.8125	51.1587	54.3627	40.1156	46.7543	49.5651	41.7895	56.1787	50.1309	33.9515	52.5664	47.7569	40.924	68.0722	53.781
Itih2	1.49941	2.12621	1.09281	1.87872	0.799769	2.09227	1.29339	0.949794	0.826947	1.50406	1.48721	1.49247	0.989361	3.04384	1.45531	2.66022	0.443184	0.576273
Itih5	3.56964	2.26127	0.657277	26.9884	5.97367	3.65816	4.63907	1.21377	0.526488	27.9532	6.5794	2.21355	4.57709	2.32911	0.774516	31.1776	10.2655	2.13367
Sfmbt2	5.08976	9.51904	5.47686	7.24392	10.2965	9.77437	4.27219	9.18782	6.46208	5.44465	10.3083	6.53227	4.14997	10.7074	5.42701	7.86445	5.95516	5.76147
Mir466m	0	2.89343	0	0	0	0	0	0	1.12534	0	0	3.04652	0	0	0	1.84182	0	0
Mir466f-1	1.07914	0	0	0	0	0	0	0	0	0	0	0	0	0	0	0	0	0
Mir669f	0	0	0.997979	0	0	0	0	0	1.56246	0	0	0	0	0	0	0	0	0
Mir669e	1.70487	3.06363	0	0	0	0	0	0	0	0	1.1837	0	0	0	0	0	0	0
Mir669b	1.04577	0	0	0	0	0	0	0	0	0	0	0.879409	0	0	0	0	0	0
Mir669d	0.838343	0	0	0	0	0	0.84368	0	0	0	0	0	0	0	0	0	0	0
Mir466f-2	0	0	0	0	0	0	0	0	0	0	0	0.907475	0	0	0	0	0	0
Mir669l	0	0	0	0	0	1.07234	1.04169	0	0.964578	0	0	0	0.836666	0	0	0	0	1.14667
Mir669d-2	5.89765	0	0	0	0	1.22196	0	0	0	0	0	0	0	0	0	0	0	0
Mir466f-3	0	0	0	0	0	0	0	0	0	0	0	0.907475	0	0	0	0	0	0
Mir297a-2	1.12711	0	0	1.47233	0	1.16765	0	0	0	1.78708	0	0	0	0	0	0	0	0
Mir466o	0	0	0	0	0	0	0	0	0	0	0	0	0	0	0	0	0	4.01333
Mir467c	1.04577	0	0	0	0	0	1.05243	0	0	0	0	0	0	0	0	3.18995	0	0
Mir466b-1	1.23707	0	0	0	0	0	4.97977	0	0	0	0	0	0	0	0	1.88674	0	0
Mir669a-3	3.72255	0	0	0	0	0.964118	0.936562	0	0	0	0	0	0	0	1.07951	0	1.79713	0
Mir669k	3.19495	0	0	0	0	0.827471	0	0	0	0	0	0	0	0	0	2.43642	0	0
Mir467a-1	0	0	0	0	0	0	1.39843	0	0	0	0	0	0	0	0	0	0	0
Mir466b-8	0	0	0	0	0	0	0	0	0	0	0	0	0	0	0	0	0	0
Mir669a-1	0	0	0	0	0	0	0	0	0.974522	0	0	0	0	0	2.42612	0	0	0
Mir669g	0	1.976	0	0	0	0	0	1.16355	0	0	0	0	0.666612	4.82559	0	0	0	0
Mir669j	0.838343	2.00866	0	0	0	0	0	1.18278	0	0	0	0	0	0	0	0	0	0
Mir467a-2	0	0	4.36466	0	0	0	0	1.7243	0	0	0	0	0	2.38373	0	0	1.18004	2.70779
Mir466e	1.20761	0	0	0	0	0	0	0	0	0	0	0	0	0	2.80159	0	0	0
Mir669a-4	0	2.79366	0	0	0	0	0	0	0	0	1.61908	0	0	0	1.35249	0	0	3.87494
Mir467b	2.77917	0	0	1.81521	0	2.87915	0	1.9605	0	0	1.92959	1.16853	0	5.42053	1.61187	0	0	0
Mir466c-1	1.20761	1.44672	0	0	0	3.75317	0	0	0	0	1.6769	1.01551	0	2.35535	1.4008	0	1.166	1.33778
Mir669a-5	0	1.39683	1.38799	0	0	1.20792	0	0	1.08654	0	3.23816	0	0.942451	0	0	0	1.12579	0
Mir467a-3	0	0	0	0	0	0	0	0	0	0	0	0	0	0	0	0	0	0
Mir466c-2	0	0	0	0	0	0	0	0	0	0	0	0	0	0	0	0	0	0
Mir669a-6	0	1.39683	0	0	0	0	0	0	0	0	0	0	0	0	0	0	0	0
Mir467a-4	0	0	0	0	0	0	0	0	0	0	0	0	0	0	0	0	0	0
Mir466b-4	0	0	0	0	0	0	0	0	0	0	0	0	0	0	0	0	0	0
Mir669a-7	0	0	0	0	0	0	0	0	0	0	0	0	0	0	0	0	0	0
Mir467a-5	0	0	0	0	0	0	0	0	0	0	0	0	0	0	0	0	0	0
Mir466b-5	0	0	0	0	0	0	0	0	0	0	0	0	0	0	0	0	0	0
Mir669p-1	0	0	0	0	0	0	0	0	0	0	0	0	0	0	0	0	0	0
Mir467a-6	0	0	0	0	0	0	0	0	0	0	0	0	0	0	0	0	0	0
Mir669a-8	0	0	0	0	0	0	0	0	0	0	0	0	0	0	0	0	0	0
Mir467a-7	0	0	0	0	0	0	0	0	0	0	0	0	0	0	0	0	0	0
Mir466b-6	0	0	0	0	0	0	0	0	0	0	0	0	0	0	0	0	0	0
Mir669a-9	0	0	0	0	0	0	0	0	0	0	0	0	0	0	0	0	0	0
Mir467a-8	0	0	0	0	0	0	0	0	0	0	0	0	0	0	0	0	0	0
Mir466b-7	0	0	0	0	0	0	0	0	0	0	0	0	0	0	0	0	0	1.27697
Mir669p-2	0	0	0	0	0	0	0	0	0	0	0	0	0	0	0	0	0	0
Mir467a-9	0	0	0	0	0	0	0	0	1.1389	0	0	0	0	0	0	0	0	0
Mir466b-2	0	0	0	0	0	0	0	3.49065	0	0	0	0	0	0	0	0	0	0
Mir669a-10	0	0	0	0	0	0	0	0	0	0	0	0	0	0	0	0	0	0
Mir669a-11	1.16597	0	0	0	0	0	1.17339	0	0	0	0	0	0	0	0	0	0	0
Mir467a-10	0	0	0	0	0	0	0	0	0	0	0	0	0	0	0	0	0	0
Mir466b-3	1.25234	0	0	0	0	0	0	1.76687	0	0	3.47802	0	0	0	0	0	0	0
Mir669a-12	0	0	0	0	0	1.20792	0	0	2.17307	0	0	0	0	0	0	0	2.25158	0
Mir467e	0	0	1.38799	0	1.5237	1.20792	1.17339	0	0	0	0	0.98049	0	0	2.70499	0	0	0
Mir466p	0	0	0	0	0	0	0	0	0	0	0	0	0	0	1.3221	0	0	0
Mir467d	0	0	0	0	3.1191	0	0	0	0	0	0	1.00356	0	0	0	0	0	0
Mir466	0	0	0	0	0	1.43957	0	5.88151	0	0	0	4.67412	0	0	0	4.23871	0	0
Mir297c	2.07019	0	0	0	1.35267	0	1.04169	1.46037	0.964578	1.6412	0	2.61131	0	2.01887	2.40136	0	0	2.29333
Mir669c	2.79191	0	0	2.43138	2.43233	1.92824	0.936562	1.313	1.73447	1.47557	2.58458	3.13037	0	0	1.07951	1.41938	1.79713	0
Mir669a-2	1.04577	0	0	1.36608	0	1.08339	5.26213	0	1.94904	0	0	1.75882	0	0	2.42612	1.59498	2.01946	0
Mir297b	4.65319	0	4.43139	6.07844	8.51314	1.92824	3.74625	0	1.73447	2.95115	2.58458	3.91296	0	7.26053	8.6361	4.25815	0	0
Mir466d	5.28331	3.79763	5.03148	2.76062	4.14255	2.18935	2.12678	1.4908	2.95402	1.67539	4.40187	0	0	2.06093	3.67709	11.2811	0	2.34111
Mir669m-1	7.24568	4.96017	4.9288	5.40857	1.35267	1.07234	0	1.46037	1.92916	1.6412	1.43735	4.35218	0	6.05661	3.60205	9.47221	0	0
Mir669m-2	4.14039	9.92034	2.4644	4.05643	2.70534	4.28934	3.12506	2.92075	3.85831	6.5648	0	2.61131	0	0	0	3.1574	2.99827	0
Mir466n	2.15829	6.46405	1.28463	2.81936	4.23069	3.3539	2.17203	3.04504	0	1.71104	0	1.81495	0	2.10478	6.25888	3.29176	0	0
Mir669o	3.16999	5.06351	2.51574	0	1.38085	3.28403	2.12678	5.9632	0	1.67539	1.46729	0.888569	0	8.24372	6.12848	4.83477	0	1.17055
Mir466g	3.80398	0	1.50944	0	1.65702	2.62722	0	0	0	4.02094	0	2.13257	0	0	4.41251	0	0	0
Mir466h	2.50468	3.0006	1.49081	0	1.63656	1.29739	2.52062	5.30062	0	5.95695	1.73901	7.37183	0	2.44258	8.71606	5.7301	0	0
Mir297a-3	4.97253	9.53131	0	3.89735	2.59925	2.06057	2.00167	4.20932	0	7.88419	5.52391	2.5089	0	0	1.1536	9.10075	0	0
Mir466l	4.19172	6.02599	0.997979	2.19025	4.38221	5.21102	2.53104	0	0	3.98771	3.49239	0.70498	0	0	0.972453	6.39309	0	0.928704
Mir297a-4	8.28078	19.8407	12.322	6.76071	8.11603	8.57868	8.33349	11.683	14.4687	13.1296	11.4988	9.57479	11.7133	10.0944	6.00341	15.787	6.99597	2.29333
Mir669i	7.98737	19.1377	5.70498	10.4339	11.4817	6.61977	3.21528	7.88832	9.67616	17.7301	11.0913	8.06009	10.9755	18.6944	8.3386	14.6185	3.85605	0
Mir669h	3.24607	8.74974	8.6944	9.54072	5.30247	7.5664	6.53346	14.8841	6.04983	10.2936	5.63439	8.18905	11.807	14.2452	6.58934	7.42621	5.48484	0
Prkcq	232.977	263.694	180.784	199.28	287.719	250.174	252.222	255.391	165.135	223.119	291.149	212.504	222.184	273.15	162.251	198.651	304.993	219.033
8030442B05Rik	0.196018	1.29156	0.466688	3.84087	1.53695	1.42149	0.887698	1.52105	1.27865	1.24319	2.58583	1.31869	1.98051	1.72043	0.909502	4.03599	0.757052	0.108573
4933403L11Rik	0.814412	1.30088	0.646327	0.354621	0.591266	1.0312	0.182133	0.127669	0.590277	0.143477	0.502622	0.456571	1.024	1.41195	0.419864	1.24212	0	0.501219
Pfkfb3	18.9168	11.7329	22.1036	17.543	12.1148	20.0004	23.5737	10.0888	21.3286	18.847	13.5066	22.7556	13.8156	9.13231	23.3435	14.5894	10.3371	22.3974
Rbm17	125.65	138.148	234.682	124.851	128.814	220.009	111.339	123.479	244.752	124.925	123.289	235.62	104.699	126.196	259.356	106.337	128.569	256.005
Il2ra	5.95031	1.80871	148.201	27.7967	2.04263	115.78	4.62968	2.05491	150.408	33.4292	1.52921	143.421	5.39826	2.00933	182.053	41.394	0.823199	162.667
Il15ra	19.3935	9.89468	14.2593	23.5752	7.57325	12.5984	16.6698	12.4575	17.7108	24.5272	10.2017	12.8549	20.8211	12.6382	18.579	21.7837	8.56951	14.6343
Fbh1	73.5957	60.8215	26.4647	77.9775	55.2535	32.8929	65.5222	50.0279	23.7477	82.95	56.1512	24.7152	67.0533	56.8599	20.9799	66.1802	52.9068	28.0329
Ankrd16	43.3078	47.6376	34.6617	40.5177	44.4482	39.2443	30.3362	32.5551	30.579	46.2211	44.5446	32.5895	35.5452	44.5712	31.7498	44.6699	47.9471	34.5122
Itga8	2.20281	2.95234	1.86837	3.54295	2.05104	3.03799	1.82889	3.39922	1.86029	2.59767	3.4412	1.96817	1.92519	2.84637	1.26163	4.01061	0.372207	0.320282
E030013I19Rik	0	0.193458	0.0640783	0	0	0	0	0	0.125403	0	0	0	0.0435093	0	0.093659	0	0.0779599	0.0298151
Mindy3	16.5681	16.1221	20.7015	17.369	16.9757	19.0509	13.154	16.7129	20.5758	13.4415	17.6355	20.1533	13.2096	18.8608	23.4062	14.1095	15.4214	20.0501
Pter	1.12662	0.41529	0.464246	2.20756	0.424696	0.561132	0.697721	1.03929	0.262467	1.71762	0.481366	0.182193	0.647961	0.591604	0.125659	2.04874	0.648494	0.288013
C1ql3	0	0	0	0	0	0.124366	0.0402703	0.0564563	0.0745788	0	0	0	0	0.234141	0	0.183092	0	0.221643
Rsu1	25.0026	28.5808	13.817	21.7026	27.7554	16.2623	25.2606	27.3028	12.3205	21.7759	30.841	12.2739	23.1281	28.0849	10.2369	18.4178	30.4395	11.8307
Cubn	2.22101	2.96996	2.11029	3.45138	1.92607	3.43377	1.80452	2.77897	1.56335	2.99383	3.31047	2.31891	2.21247	3.59004	1.38663	3.79142	0.649241	0.594408
Trdmt1	9.91912	13.0555	5.32143	12.4045	14.1376	5.83675	9.52973	14.5916	4.31356	8.13624	11.1292	4.82677	9.8563	13.6199	4.05007	10.0856	11.4416	4.01438
Vim	86.7893	161.545	18.0509	42.1585	128.705	9.57166	84.9096	168.795	18.0766	46.5252	131.386	11.3305	75.113	142.161	14.637	38.3602	131.149	12.6991
St8sia6	14.7183	90.6833	47.3631	19.6414	93.9383	46.3603	13.773	86.1987	39.0745	20.3355	101.932	42.2506	7.8099	97.479	39.688	26.566	98.8765	42.3746
Hacd1	0.287364	0.401638	0.627153	0.187691	0	0.347319	0.43379	0.135143	0.580204	0.0759384	0.0665061	0.402751	0.387126	0.653893	0.38889	0.511327	0.0924869	0.212225
D930036K23Rik	0.0511804	0	0.0609261	0.0334284	0.100324	0.0795324	0.0772593	0.0722082	0	0	0.142139	0.193674	0.206845	0.149735	0.267155	0.117088	0	0
Stamos	3.47762	3.71751	1.46486	3.63424	4.61449	2.27249	4.09203	4.22708	0.997137	3.98701	4.309	2.74444	1.9028	5.42625	2.79273	4.81437	2.47958	2.37074
Stam	11.3826	13.3175	11.4477	10.6975	11.5079	13.346	10.8221	10.5639	9.55882	12.4474	13.0849	10.406	8.87788	11.2774	12.5721	10.4052	13.151	11.7653
Tmem236	0.194063	0.631035	0.165012	0.470793	0.434747	0.402089	0.390597	0.352023	0.103338	0.175827	0.731439	0.0932524	0.605034	0.81108	0.289424	0.676525	0.107071	0
Mrc1	0.668727	1.77394	0.890835	1.49752	0.665826	0.725775	0.801172	1.01087	0.756704	0.908829	1.10548	0.656071	0.630618	1.27324	0.406321	1.33562	0.245974	0.246935
Mir511	0	1.53828	0	0	0	0	0	0	0	0	0	0	0	0	0	0	0	0
Slc39a12	1.86097	2.91853	1.61115	2.78457	1.23807	2.48876	0.953432	2.72103	1.07204	1.5558	2.02034	1.96327	1.53156	2.1118	1.2952	3.45756	0.751402	0.337345
Cacnb2	2.00149	2.64582	1.89879	2.68466	2.03432	1.94638	1.9988	2.79136	1.55785	1.95758	3.58858	2.17319	1.94012	2.34823	1.1386	3.84794	0.392426	0.280338
2900092N22Rik	2.4478	1.89747	1.37125	3.47968	2.06981	2.01377	3.11545	3.25034	2.07976	2.9679	3.89889	2.24003	1.51301	3.0892	1.41969	2.52547	0	0
Nsun6	12.8066	11.361	13.7014	10.8528	9.9567	12.5536	10.5226	11.6929	17.1081	11.952	12.9154	14.7908	10.4989	11.9753	17.2763	12.3313	8.90218	14.8604
Arl5b	4.5428	5.03437	46.4703	5.22263	5.41535	35.7754	5.00245	5.84654	50.4551	6.43165	8.23979	45.0972	4.55256	7.09586	62.3314	5.96419	4.78071	39.6561
Malrd1	1.64098	2.52499	1.20074	2.34026	1.82966	2.07433	1.83323	2.61255	1.61336	1.74253	2.63407	1.73441	1.72797	3.49422	1.29227	3.28346	0.668656	0.383583
Plxdc2	5.84077	2.06418	1.2863	3.68136	1.33573	3.41875	4.81992	2.28674	1.66007	3.84325	2.37233	2.65228	3.78866	2.73406	1.28727	3.78598	0.239678	1.24554
Nebl	3.66208	2.17762	1.26026	3.52258	1.62711	1.74516	3.89981	2.51758	1.30919	2.04808	2.44089	1.63494	2.38418	2.85703	1.08128	3.40196	0.379302	0.390928
Mir6419	15.2608	33.3385	16.0295	30.489	17.5967	12.0899	13.5511	22.7974	9.2019	7.11671	16.2051	18.1174	20.3169	17.5088	10.413	26.0137	9.53433	6.96117
H2al2a	3.556	5.82957	2.22796	2.44483	1.22289	3.10225	1.31844	4.75295	2.26729	1.48374	2.85878	1.88862	1.96663	4.01539	1.51968	6.5653	0.180708	0.621992
A930004D18Rik	0.57056	1.15121	0.214486	1.37296	0.902582	0.124439	0.48353	0.804979	0.139918	1.23794	1.00078	0.176767	0.267	0.40999	0.0696666	2.29001	0.695869	0.133065
Skida1	0.0617655	0.517964	0.46567	0.75305	0.430483	0.277279	0.683745	0.609996	0.594761	0.718171	0.600377	0.311639	0.332832	0.682655	0.477641	1.13044	0.496974	0.342115
1810059C17Rik	1.45806	1.74675	2.47958	0.272094	1.0888	1.29473	1.25772	1.1755	0.582312	0.330262	0.57848	1.05096	1.852	1.62505	0.724847	2.85917	0.603349	0.461492
Mllt10	27.8886	38.0804	29.131	28.0633	37.4548	32.3255	23.037	27.9837	26.3726	28.862	33.7424	30.0516	22.6117	35.1688	27.7484	23.4151	36.5444	28.84
Mir7655	0	0	0	0	0	3.62375	5.28027	0	0	5.54612	0	0	0	0	6.08622	0	1.68868	3.87494
Dnajc1	30.0897	14.9676	17.8267	25.1122	12.891	18.5716	26.2946	12.0871	21.1921	26.988	12.4526	18.6844	26.2778	13.1435	19.5522	24.4863	15.4006	19.8011
Commd3	132.437	88.9786	42.2903	136.946	107.642	48.2146	111.111	96.4349	36.2292	118.316	81.3118	40.3082	138.368	86.1027	29.745	112.748	110.891	47.7466
Bmi1	74.8927	36.023	100.488	53.1174	31.9896	86.6573	71.5419	37.8139	108.848	52.7356	32.6806	99.2335	60.7625	37.8871	112.722	48.1969	34.1348	83.2761
Spag6	0.747638	1.11063	0.818802	1.44542	0.937937	1.08435	1.35432	1.1392	0.58523	0.711251	1.86872	0.804742	0.749349	1.69152	0.555032	1.68761	0.259874	0.265031
Carlr	0.669958	2.03012	0.328395	0.617762	1.59651	0.653233	1.34845	0.333605	0.807937	1.31219	0.985034	0.994203	0.222981	0.230594	1.0057	2.10371	1.36984	0.174628
Pip4k2a	236.546	225.608	311.248	137.922	202.102	275.22	224.547	194.115	277.333	132.713	207.056	255.883	190.327	202.174	275.334	107.102	193.014	269.638
4930426L09Rik	1.7346	2.07805	2.80827	0.815725	1.36007	3.88153	0.907735	1.37047	5.30188	0.330036	1.34886	3.61749	1.17774	1.89459	2.81692	1.05823	2.27776	2.53647
Armc3	7.0255	7.2571	2.17616	9.55196	7.11992	3.93619	8.36883	8.90055	1.67012	6.64947	8.11313	2.62238	8.9816	5.523	1.41367	9.40304	4.77605	0.595618
4930447M23Rik	1.0281	2.53175	1.42785	2.98446	1.26889	1.47929	1.72441	1.61167	0.904835	1.81123	1.8242	2.11335	1.43119	2.22803	0.927554	4.0072	0.275742	0.126546
Msrb2	33.5185	36.7132	7.62943	26.7522	36.4858	15.5687	36.1042	42.301	9.19886	36.0921	37.849	10.8409	39.9546	40.0871	6.92158	29.0999	44.7397	10.9354
Ptf1aos	0.110742	0	0.395487	0.578646	0.434154	0.344178	0.557234	1.09369	0	0	0.307554	0.279375	0	0.431985	0.513829	0.1689	0	0
Ptf1a	0	0	0	0	0	0	0	0	0.188054	0	0	0	0	0	0	0.102595	0.0649493	0
1810010K12Rik	0.0443161	0	0.263773	0.28945	0.347475	0.275462	0.312187	0	0.206484	0	0.184613	0.260864	0.143282	0	0.154216	0.270359	0	0.196371
4921504E06Rik	2.25618	3.70985	3.1071	4.04522	2.54371	3.16229	3.42807	4.80593	3.00941	2.59529	5.22158	3.49692	3.14671	5.26333	2.82236	2.83381	1.495	0.784113
Otud1	36.6071	64.7957	36.7554	25.875	67.8724	72.2486	46.1763	52.3548	33.7459	31.9176	56.9507	59.4287	40.9098	56.0992	31.785	29.3911	70.1721	59.7975
Etl4	1.79033	1.91904	1.4657	2.15817	1.74035	1.96537	1.29598	2.55249	1.61567	1.58367	2.32905	1.79078	1.53344	2.63423	0.910847	3.39165	0.175896	0.215728
Arhgap21	5.85375	4.87617	3.97265	6.23173	3.43165	4.82881	6.49664	4.24518	4.39455	5.63825	4.99869	4.43489	4.73157	4.86567	2.91914	5.84074	1.11984	1.57572
Enkur	6.3684	6.69512	4.09996	5.85726	3.82145	4.77983	3.40066	4.49245	3.02782	2.98801	5.1435	3.87988	3.04651	5.19656	3.9951	6.1449	0.564697	1.36777
Thnsl1	4.91767	5.80118	3.19585	2.88421	6.36087	4.44477	4.36823	7.18593	4.5125	4.25665	4.98218	4.19867	4.40083	4.69788	3.43425	4.59202	7.31609	3.89123
Gpr158	0.136577	0.475982	0.502532	0.53523	0.502988	0.488785	0.46232	0.683177	0.485949	0.64965	0.551715	0.407197	0.301077	0.363248	0.518483	0.927898	0.059941	0.0687719
Myo3a	1.57083	1.88184	1.36825	2.00191	1.56878	1.85225	1.56797	1.74774	1.22579	1.64017	2.2522	1.52499	1.74454	1.96778	1.08142	2.41526	0.431578	0.155622
Gad2	0.966749	1.40634	0.842576	1.80408	0.970074	1.82421	0.816543	1.55879	1.30307	1.28648	1.55818	1.82916	1.01864	2.22227	0.801	1.60611	0.150016	0.248613
Mir3967	1.49176	1.78712	1.77582	0	7.79775	3.09085	1.50125	0	1.39013	4.73052	0	3.76335	7.2347	2.90955	0	0	0	0
1700092C17Rik	0	0	0	0	0	0.247851	0	0	0	0	0.332217	0	0	0	0.277516	1.09467	0	0.265031
Apbb1ip	32.0573	44.0103	16.9227	26.4877	43.5913	22.9908	26.795	39.0511	17.5185	28.8093	47.3839	19.2834	29.9374	50.9167	14.3473	33.8682	47.3337	17.7487
A130006I12Rik	4.7239	8.9356	3.55163	3.24779	5.52341	3.60599	2.50209	4.91087	2.54857	5.12473	4.83343	4.1815	3.81831	5.33417	5.76798	3.79198	5.28127	5.78392
Pdss1	6.35191	9.61208	11.6264	4.3047	8.11348	12.5671	3.91711	8.92795	14.6199	4.77061	10.1135	12.1287	5.25004	10.619	14.5422	7.75749	5.55659	10.8458
Abi1	122.246	88.7922	121.055	143.355	97.35	129.302	121.176	83.5557	110.705	134.47	97.1555	125.521	101.78	101.771	120.556	126.855	91.482	124.971
Acbd5	22.2908	17.9769	20.7045	21.5134	19.2706	27.2425	21.6181	17.2326	16.8846	22.5419	23.1284	20.0712	19.821	22.2846	15.6127	25.1339	15.5006	19.1983
Mastl	2.31782	2.71363	2.27841	3.1195	1.9734	3.23798	0.936562	2.74986	1.47266	2.36649	2.8528	2.42161	2.41282	3.15079	0.936935	3.05301	0.779887	1.0504
Yme1l1	42.9747	48.6006	68.1653	46.5415	51.2106	72.4298	43.1081	47.7294	57.338	47.2934	51.3561	64.0648	38.4833	50.1232	64.5265	47.2503	46.8623	65.6925
Potegl	0.911134	1.3341	0.361543	1.85144	0.859932	1.15367	1.6301	0.928402	0.18868	1.20387	1.40579	1.31955	0.490978	1.48091	0.58716	1.38964	0.439866	0.112149
Nxph2	0.117999	0.801051	0.280936	0.565184	0.102801	0.488975	0.554166	0.277466	0.293226	0.748372	1.69316	0.297683	1.04916	0.920586	0.319375	0.299947	0.189887	0.130717
Spopl	9.03878	11.3013	9.7967	10.6859	10.5224	12.2161	8.62958	9.25804	9.02987	10.1071	13.3324	10.9035	9.74667	10.0849	9.84373	10.3242	8.7368	8.10006
Sh3d2c-ps1	1.45875	1.61315	1.60295	3.66455	1.46639	2.44122	2.48438	2.53304	1.98677	1.42334	2.49309	0.754891	0.907005	2.84518	1.30162	3.25171	0.975102	0
Hnmt	0.4014	0.480876	0.546096	0.44944	0.37468	0.415841	0.28854	0.970831	0.801543	0.81828	0.637014	0.530429	0.741601	0.44737	0.266064	0.874578	0	0.254094
Tbpl2	2.50105	2.02687	2.01405	3.07492	2.78774	2.13378	2.36891	2.07566	1.78227	2.68257	2.96224	1.11345	2.49726	2.43904	1.10926	3.14138	0.355125	0.0814889
Il1f8	1.00023	1.69754	0.992239	3.48424	0.544625	2.76322	2.76813	1.64637	1.55347	0.925113	1.8519	1.82241	1.14535	1.46314	2.12709	2.16115	0.0804795	0.184673
Il1f9	0.677084	0.958625	0.659466	0.723659	0.482628	0.956513	0.309725	0.694741	1.08983	0.87836	0.341893	0.0517613	0.398026	0.600271	0.285599	1.59595	0.416022	0.477314
Il1f6	0.114881	0	0	0.150068	0.150127	0.119013	0.924895	0.32416	0.642323	0.182149	0.319048	0.966055	0	0.224065	0.266516	0.525638	0.221843	0
Il1f5	0.135463	0.10819	0.215011	0.560358	0.118016	0.350842	0.249931	0.445946	0.441821	0.501163	0.501615	0.398699	0.0912456	1.32105	0.340456	1.06746	0.414184	0.0250107
Il1f10	0	0.451763	0	0.246301	0	0	0	0.798049	0	0	0.261821	0.31711	0	0.36775	0	0	0	0
Il1rn	1.96098	3.77636	2.39984	5.67387	1.55673	1.6518	3.13541	1.57726	1.77615	6.45094	2.67214	1.58738	2.56275	2.43067	1.42433	6.45685	0.371602	0.142116
Psd4	108.248	108.801	95.7561	105.01	115.185	101.843	103.445	95.9171	106.022	117.988	119.096	98.2869	93.646	100.268	111.557	120.452	101.467	110.152
Pax8	0.100419	0.380953	0.318774	0.327941	0.218713	0.554833	0.437917	0.566705	0.280732	0.743021	0.371846	0.422221	0.432896	0.522288	0.116483	1.04656	0.0807982	0.185404
Cacna1b	1.03052	1.44235	1.29962	2.01257	1.44002	2.20917	0.523672	1.82819	0.779657	1.14861	1.8702	1.66453	0.973165	2.04974	0.792967	2.05412	0.236436	0.361692
Ehmt1	40.8833	47.7951	31.8107	42.238	42.6465	49.3073	37.5839	41.3515	27.7902	44.6287	50.8699	37.9637	32.0861	46.6589	30.7215	35.5138	43.7946	36.567
Arrdc1	251.578	249.681	116.859	321.983	277.799	123.218	174.196	228.131	97.3908	342.18	257.588	109.806	232.782	238.129	106.838	333.896	291.411	130.147
Zmynd19	8.83459	16.6483	43.9506	11.6677	14.4075	33.3067	12.6382	12.7734	45.7901	11.5766	15.4108	48.5251	16.9967	14.8102	54.7117	11.5441	13.6294	42.113
Dph7	66.5255	54.673	50.6509	58.719	53.1368	53.4998	50.4167	48.5931	56.4374	56.9902	47.2312	48.8371	56.4072	54.7955	54.3805	60.8384	59.7187	53.407
Mrpl41	118.118	117.966	153.256	136.539	134.204	140	130.825	133.286	148.925	126.062	100.886	151.873	127.699	128.112	140.193	127.882	142.503	151.982
Pnpla7	50.5844	71.2349	43.2696	59.3431	81.9492	51.9556	48.7547	63.0431	40.8203	83.2725	78.9048	42.9927	40.5372	73.4545	39.3217	80.3285	76.7111	44.3137
Nsmf	93.0484	9.4072	11.6908	86.0395	9.55766	14.5098	65.4922	7.74631	13.882	91.5552	5.09236	13.8861	68.6794	5.69787	13.0981	98.7495	6.96168	14.2303
Mir7664	14.4914	0	0	4.20667	2.10415	0	12.9632	4.54339	0	2.55298	4.47174	0	1.30148	0	5.60318	7.36728	0	3.5674
Entpd8	1.98022	3.9389	2.66863	5.27112	4.15018	4.25774	1.39122	6.27289	4.59587	4.20606	6.53714	2.19933	2.89921	3.13353	0.650093	5.64146	1.62337	0.248339
Noxa1	13.9268	3.00616	2.98715	36.9586	1.47564	3.11952	4.67181	2.21269	3.1568	34.5149	2.61335	1.26609	9.33009	1.22356	0.291074	28.7994	0.847996	0.486464
AL732309.1	1.58739	5.15297	5.05942	3.41141	2.54283	6.89629	1.49443	6.791	4.48546	4.22188	6.96833	4.95194	5.54624	6.19216	0.653375	4.29541	0.642739	0.737432
Nrarp	0.510734	2.25916	0.327377	0.975093	2.72106	0.447706	0.474447	1.38572	0.219664	1.37042	1.90941	0.231262	0.0317557	0.919517	0.45572	0.958716	1.4794	0.565783
Tor4a	312.616	221.107	72.6874	297.415	219.383	85.8921	355.149	204.595	59.7068	323.186	219.675	65.3013	300.327	199.587	49.7616	322.642	228.377	74.7566
Nelfb	220.229	187.314	178.318	227.723	187.834	176.465	229.632	175.727	158.87	226.869	191.138	164.292	220.703	168.622	177.152	207.681	198.341	180.282
Stpg3	0.104308	0.562323	0.682936	0.272514	0.340776	0.486272	0	0.294327	0.291605	0.413464	0.0724215	0.307002	0.126468	0.305166	0.0604971	0.636351	0.100713	0.462204
Fam166a	1.98371	1.94439	1.3954	2.70909	1.88532	2.42872	1.54262	1.52658	2.18466	1.7156	0.876461	2.04726	0.947478	2.28626	1.35971	0.825135	0.261183	1.39842
Tubb4b	181.454	212.667	597.647	209.49	248.49	473.353	246.511	286.85	573.419	221.614	286.779	503.89	212.641	213.768	674.33	175.312	274.129	614.608
Slc34a3	0	0.103074	0.102422	0.168588	0.0562179	0.267402	0.216466	0.182082	0.160354	0.341047	0.119474	0.0723517	0.208634	0.335622	0.199605	0.0656119	0.0830734	0.381249
Rnf224	0	0.105125	0	0	0	0.181815	0.132464	0	0	0	0	0.147582	0.283714	0.085575	0.203576	0.200752	0.0423631	0
Cysrt1	0.152541	0.182743	0.272381	0.0996316	0	0.474085	0.383779	0.107607	0	0.483722	0	0.0641373	0.246596	0	0.530828	0.465302	0	0.253473
Rnf208	1.21667	0.910976	0.543128	2.08599	0.198743	0.157555	1.45399	0.214568	0.637749	2.41136	0.105592	0.191835	2.21271	0	0.264618	3.82723	0.073421	0.75814
	0	0	0	0	0	0	0	0	0	0	0	0	0	0	0	0	0	0
	23.6779	24.6797	25.786	17.509	25.2628	27.3213	17.3554	21.4123	23.1016	22.1341	23.7301	24.3409	16.5532	24.2098	24.6627	19.992	25.3965	25.9027
Ndor1	0	0	0	0	0	0	0	0	0	0	0	0	0	0	0	0	0	0
Tmem203	27.201	38.5633	18.382	29.0157	40.8241	25.1032	27.9718	32.6789	22.0272	22.2235	23.0918	22.774	30.5315	34.2877	17.774	32.4281	46.1046	19.0798
Tprn	27.5395	22.8376	31.8363	29.06	29.2974	32.5804	24.6857	25.4799	32.0791	28.1411	26.9517	35.3197	28.1607	24.9673	32.4667	27.5971	26.557	29.7413
Ssna1	134.511	138.191	103.532	127.006	158.118	106.324	145.127	136.836	92.3802	135.124	137.769	107.23	149.593	134.277	76.631	123.067	168.331	95.9047
Anapc2	177.291	152.249	169.934	155.819	145.606	186.17	165.5	125.461	156.103	161.865	134.972	154.882	169.913	135.365	150.422	157.812	159.638	168.478
Tmem210	0.195829	1.17301	0.932475	0.511622	0.767732	0	0	1.10515	0.547463	0	0.54386	1.31742	0	0.381949	0.227156	1.79204	0	0
Lrrc26	0.25573	0.714848	0.101475	0	0	0	0	0	0	0	0	0.0716829	0.0689019	0.33252	0.197759	0	0.329222	0
Grin1	0.0836615	0.751696	0.224082	0.765006	0.382652	0.281681	0.14734	0.118034	0.194904	0.464273	0.275911	0.23744	0.185964	0.469127	0.291135	0.287096	0.0706809	0.162188
Grin1os	0	0.0840707	0	0.0916707	0	0	0	0	0	0.111268	0	0	0	0	0	0	0	0.07774
Man1b1	35.8265	31.4236	36.8471	26.9395	27.7123	39.1622	28.3854	21.1848	37.9798	35.4433	24.6132	31.1558	27.8634	26.9011	33.3509	25.1971	24.872	36.4572
Dpp7	34.2894	24.0353	9.04671	37.565	16.2077	5.95199	30.8673	24.489	10.5661	40.1009	21.359	8.33343	36.8073	23.8344	9.41476	41.402	23.0697	10.2709
Uap1l1	48.9132	16.7167	3.61881	51.0705	19.049	4.36257	49.9518	17.2963	3.52944	46.5406	15.1551	3.45737	51.8223	16.5725	2.68804	42.7541	19.3193	3.03637
Sapcd2	0.521838	0.347311	0.24158	1.66632	0.265199	0.0901019	0.700213	0	0.0540318	2.3443	0.483086	0.0487583	0.867034	0	0.0672574	0.751677	0.0839756	0.160579
Entpd2	0.047669	0.171322	0.056746	0	0	0.296303	0.431752	0	0.133264	0.0755816	0	0.0801716	0.385307	0.0929743	0.165884	0.65433	0	0.211228
Npdc1	6.96001	0.186673	0.494646	1.96763	0.135752	0.564994	5.35778	0.329762	0.55662	4.32359	1.04581	0.567811	7.03219	0.911748	0.271122	3.20833	0.526578	0.287694
Fut7	10.3809	0.877244	0.153829	9.11534	0.956921	0.35699	7.45591	1.33697	0.0401395	8.60532	0.897196	0.325997	9.08715	1.26019	0.499647	14.8472	0.457486	0.524886
Abca2	138.863	88.9808	8.55098	115.966	83.9113	17.2126	90.3429	58.8174	12.3569	176.428	87.5775	12.5102	79.0755	68.9604	9.13589	140.624	73.4518	12.6969
Mir3087	0	0	0	0	0	0	0	0	0	0	0	0	0	0	0	0	0	0
Paxx	63.8293	75.3497	25.133	64.6515	83.6692	25.8399	45.5085	65.6009	23.6093	56.5189	67.4982	21.0573	69.7697	63.7791	20.8451	58.3356	86.5658	26.38
Clic3	12.3291	16.2112	5.25024	11.3917	13.6229	4.46524	8.97786	10.7479	2.98905	15.5752	17.5379	4.63601	9.39844	9.97067	3.72069	10.7015	15.8723	3.22018
Ptgds	0.184547	0.958044	0.366148	0.321431	0.0803892	0.701017	0.557166	0.78111	0.687898	0.487682	0.427107	0.310379	0.397784	0.599907	0.142713	0.187644	0	0.0681463
Lcn12	0.128404	0	0.152855	0.167734	0.1678	0.266048	0	0.18116	0.119656	0	0.534911	0.215956	0.207578	0	0	0.195839	0.371938	0.711223
C8g	24.5955	27.6746	16.985	24.9399	23.7066	17.7377	15.6581	22.4309	19.3109	24.9928	21.4167	15.5979	20.3198	21.7329	13.7134	23.2121	25.6503	20.4726
Fbxw5	160.336	144.459	86.3726	151.918	143.681	95.2755	127.941	111.792	93.1348	142.077	123.829	82.8431	135.697	119.021	76.0671	142.648	148.135	94.1476
Traf2	71.8886	55.0563	62.2597	90.0631	65.1764	75.2165	75.5883	60.0692	62.0616	99.7313	68.8145	75.1854	68.7323	54.1458	66.8955	88.6543	67.1454	84.726
Edf1	271.122	229.484	304.319	305.668	265.224	287.977	331.758	270.585	325.287	287.725	235.515	313.035	307.241	222.637	284.384	264.668	293.385	327.99
Mamdc4	2.03755	1.94229	1.64311	2.23235	2.54816	2.79178	1.54341	2.41104	3.71581	2.918	3.55952	2.45038	1.27506	2.05114	1.82981	1.26978	1.73464	2.16009
Phpt1	16.8121	16.9726	7.08342	18.0135	16.7862	9.29557	15.3983	20.2549	5.36894	12.7292	15.4762	7.70424	19.6967	18.2375	4.71106	15.1256	22.6164	7.84729
Ajm1	0.202071	0.387328	0.288659	1.4782	0.977049	0.900164	0.366043	0.0855279	0.696725	1.37769	0.280597	0.492784	0.49	0.551771	0.562551	1.17113	0.643852	0.873019
Rabl6	34.8415	40.597	36.6677	33.6105	42.2269	38.6814	33.767	32.1502	40.7367	31.3909	36.9649	37.7771	27.5582	31.512	39.9355	27.1396	45.2024	42.0673
Fcnaos	4.64226	4.88502	5.67558	4.91688	4.01702	4.74427	3.59855	6.10702	4.26753	4.476	8.36273	5.96116	4.15798	6.60721	3.56566	6.21913	4.11884	4.58666
Ccdc183	0.133693	0.280286	0.0397876	0.349285	0.174711	0.103877	0.403632	0.188622	0.124585	0.0529943	0.185647	0.281063	0	0	0.03877	0	0.0322714	0.0740516
Tmem141	4.24925	4.54903	1.722	5.31457	10.5151	0.842959	4.36728	4.84709	1.1795	2.58028	6.40272	0.684246	3.50773	4.76108	0.314617	3.03358	9.60231	0.300463
Fcna	0.885935	0.79601	0.263658	0.96441	0	0.458903	0.0742979	1.97905	0.137596	1.17058	1.53777	0.993335	1.25317	0.431985	0.256915	0.675602	0	0.327142
Lcn15	0	5.56784	1.92439	1.58378	3.69694	0.837361	0.610071	4.84658	1.31813	0.961181	3.36717	3.22859	1.47	3.5471	0.234396	2.77374	1.36575	0.447702
Lcn8	0.934927	6.9069	5.37928	6.10645	2.64716	4.68138	1.56813	6.81508	6.67944	5.43537	7.57311	6.28959	7.55698	8.20573	1.98823	8.08024	1.05316	0.517849
Lcn5	0	1.24004	0.684555	1.50238	0.150297	3.81275	0.231486	2.10943	1.2861	0.547067	1.59705	3.67517	0.743703	2.24319	0.800455	3.33282	0.222094	0.891851
Lcn6	0.0625784	0.974592	0.148989	1.63492	0.327111	1.03727	0.0629767	1.14776	1.22461	0.892991	0.347587	0.15787	0.404655	1.34259	0	1.62253	0.181265	0.277294
Lcn10	2.20122	3.40619	2.62037	2.87544	1.31843	3.70567	0.461507	1.8116	1.28203	3.05388	4.96703	1.46542	2.22405	5.72439	0.425558	6.01505	0.0885566	1.11764
Obp2a	0.136343	7.67693	6.97915	9.61766	6.9488	6.77993	0.96048	6.54028	7.11506	8.431	9.27706	4.58616	6.28174	9.83928	0.316309	14.5563	0	1.35935
A230005M16Rik	0	0.205046	0.0679165	1.19244	0.0745567	0.0591051	0.516742	0	0	0.542759	0.158447	0.335837	0	0.222553	0.0661793	0.34806	0	0
Bmyc	27.8623	22.2526	14.4956	96.2484	22.5207	13.2564	18.2777	21.5476	14.136	82.6276	17.912	9.11167	25.6073	17.5106	5.62598	73.6578	24.2119	11.0887
Obp2b	2.63299	2.49025	1.4847	1.62922	0.543286	1.86633	0.418382	2.54169	0.387412	1.31834	1.73188	1.28187	0.784089	3.24343	0.964482	1.26814	0.267605	0
Lcn3	0	1.24367	0	0	0	0	0	0	0	0	0	0.124711	0	0	0	0	0	0.328577
Lcn11	0.777911	3.72773	1.48166	3.25178	2.23647	0.483538	0.939435	0.878017	1.01488	3.20688	3.67273	0.523329	2.26362	2.73105	0.721883	0.711869	0	0.172352
Glt6d1	0.0723019	1.29926	1.1189	3.02232	0.283454	1.57296	0.873146	4.48834	0.539008	1.4903	2.61037	2.00641	1.46103	1.97426	0.251604	1.98491	0.20943	0.240285
Lcn9	1.81358	0	0.287856	0	0	0.25051	0	0.682321	0	0.575104	1.34312	0.101672	0.488637	0.235816	0	0	0.233477	0.267874
Sohlh1	1.33784	0.471389	1.0305	2.77562	1.33693	0.733747	2.9303	1.77647	0.880018	3.2442	3.27835	0.860306	1.84469	0.920943	0.365142	1.08023	0.607873	0.348714
Kcnt1	0.160185	0.383801	0.254249	0.376647	0.293062	0.354021	0.193445	0.888924	0.13932	0.372505	0.311407	0.242465	0.284849	0.499883	0.173422	0.456044	0.195908	0.21294
Camsap1	27.2388	22.6406	33.9553	26.8884	19.4217	32.4635	29.2544	22.4903	33.7876	41.9969	30.0135	32.804	24.0454	21.7757	30.4151	34.2964	16.6204	27.9187
Ubac1	53.2635	92.3436	80.7942	54.8769	91.111	86.882	59.5756	88.7411	73.2309	60.1919	81.1335	80.3763	53.3642	88.2504	78.5936	61.8381	88.4544	80.2666
Nacc2	1.58357	15.1303	2.78132	0.712146	12.4335	1.69433	1.6459	18.954	2.2982	0.946709	15.2305	1.62637	1.66819	20.3799	1.52071	1.2472	15.7412	1.16471
Tmem250-ps	21.6524	19.4302	13.0336	18.4116	24.0245	14.9401	22.2014	21.3263	11.8018	18.0076	19.4016	14.9099	20.1103	26.3746	11.7525	20.4373	28.4403	17.9218
1810012K08Rik	4.24137	3.17572	1.26225	2.77024	4.84982	3.84471	1.60064	2.24399	3.62305	1.68123	3.43561	3.12083	1.99984	5.51496	4.71487	2.15628	2.90077	0.783089
Lhx3	0.133254	0	0	0	0	0	0.569934	0	0.0620878	0.158461	0.185038	0.14007	0.457762	0.324876	0.0386426	0.101618	0.160827	0.147617
Qsox2	18.5667	21.5101	23.0382	19.574	18.8966	21.2486	17.278	16.549	25.6473	18.2172	20.3828	23.5666	16.0138	18.9158	30.2022	15.9577	17.1465	22.6489
Ccdc187	0.258063	0.902744	1.15508	1.28101	0.31026	1.44368	0.384365	1.00489	0.384771	0.982014	1.67707	1.21526	0.784305	1.32879	0.275398	1.51139	0.119601	0.205833
Gpsm1	28.1536	12.0553	18.9332	23.3856	13.9137	19.1124	24.4451	10.3954	18.2981	22.3493	16.0669	18.0811	22.4366	12.6435	19.4326	23.3089	17.7037	22.0446
Dnlz	42.4404	38.6744	52.4682	36.8992	31.413	52.3282	34.2385	36.7608	52.678	39.5475	34.7319	57.6875	38.4097	30.2609	56.2105	37.7232	33.7899	53.6047
Card9	3.45063	4.76981	1.00059	3.29397	3.0062	1.19159	1.33561	4.30661	0.577148	3.22657	6.02018	0.85563	1.03698	3.53765	0.461841	3.84589	4.01513	1.32319
Snapc4	43.3515	56.3393	64.499	34.2981	51.2871	69.8424	33.8229	40.9337	72.5309	42.6018	48.4139	72.0989	30.5463	44.5475	81.6667	38.6198	58.778	74.2933
Entr1	90.976	111.394	147.553	87.6997	118.408	143.703	82.818	90.3706	147.288	97.9284	114.392	142.377	72.9642	98.4558	165.79	87.6001	122.054	178.632
Pmpca	114.445	108.327	158.798	103.607	106.124	140.945	101.823	98.9651	153.184	110.28	105.234	144.309	97.7332	98.6936	172.268	102.576	104.188	144.574
Inpp5e	64.3166	55.9446	25.7177	58.3833	52.0569	34.1337	47.6841	40.629	28.308	61.5154	55.6431	26.2592	44.2661	51.0149	22.0232	55.1801	49.9396	26.3101
Sec16a	123.617	110.27	158.077	80.8269	99.3528	169.83	110.973	82.2037	173.976	116.309	112.317	149.653	76.4253	104.856	156.992	99.1347	92.3904	147.165
0610009E02Rik	1.23775	0.60661	0.736722	0.808436	1.10284	0.815998	0.509577	1.42879	0.314571	0.80285	0.703127	0.283869	0.545712	0.768134	0.522094	1.37294	0.814838	0.810234
Notch1	84.9677	47.0658	45.1391	61.19	41.3184	41.1731	78.766	42.7379	56.1579	82.3852	51.7535	42.4955	64.6521	47.0295	53.418	91.0753	51.5456	47.1222
Mir6996	0	1.9922	1.9796	0	0	0	0	0	3.0993	5.27336	0	0	0	0	1.92896	0	0	0
Egfl7	0.19829	0.882331	1.18024	1.44314	0.518253	2.14228	0.513135	0.959174	1.02949	0.943197	1.45541	1.09576	0.870077	0.939246	0.887184	1.1665	0.711123	0.407945
Mir126a	0	0	0	0	0	0	0	0	0	0	0	0	0	0	0	0	0	0
Mir126b	0	0	0	0	0	0	0	0	0	0	0	0	0	0	0	0	0	0
Agpat2	38.4327	20.9957	28.8566	42.7391	27.3836	26.6422	39.5401	27.1451	24.0094	40.1716	23.5428	28.9548	45.2695	24.5222	22.76	37.8429	28.0956	26.0621
Dipk1b	10.2013	3.63198	1.3168	17.6073	4.0154	1.90993	11.6681	2.48547	2.29068	19.4876	4.32365	0.930198	14.8687	3.67571	0.855413	13.4968	3.16457	1.18001
Snora43	0	0	0	0	0	0.756035	0	0	2.72025	0	1.01338	0.613688	0	0	0	0	0	3.23376
	0	0	0	0	0	0	0	0	0	0	0	0	0	0	0	0	0	0
Snora17	2.30544	12.8889	6.4037	3.01159	4.01702	5.57289	10.0539	4.33687	13.6064	0	12.8054	1.9387	1.86348	5.99543	8.02274	1.17207	7.41997	12.7697
Snhg7os	0.0257004	0.584991	0	0.738591	0	0.346125	0.362096	0.145038	0.622687	0.407493	0.32119	0.280956	0.373924	0.250633	0.0894352	0.117593	0.0744441	0.0569411
Lcn4	5.76659	18.3699	12.6372	6.33446	17.2981	15.3424	4.08869	17.9358	12.9458	6.02621	22.2027	14.1069	6.56794	25.8176	11.0978	5.99662	11.1357	8.7111
Abo	2.53599	5.75974	2.13838	5.52125	1.65702	6.84172	1.27607	3.87608	3.00325	4.02094	6.6028	3.73199	5.42351	5.35842	1.59341	6.68811	0.714172	0.52675
Surf6	43.4065	53.9709	88.8091	44.3653	54.7049	84.4118	48.4472	58.4279	99.0565	46.264	58.4061	92.7412	40.2816	55.4036	105.412	41.348	55.3835	89.4072
Med22	73.371	62.0062	67.1606	74.2115	62.0993	71.0673	81.0694	57.8169	63.3504	68.4917	76.3543	68.0014	70.4906	58.6322	58.0195	71.1919	57.0208	59.4515
Rpl7a	149.682	308.757	307.008	154.384	296.831	245.168	165.652	363.377	351.576	139.254	254.829	294.225	185.808	301.717	327.961	140.901	324.022	311.566
Surf1	120.42	101.767	64.3386	115.502	110.329	66.1227	103.075	100.418	56.0269	110.467	93.1298	65.011	135.642	107.672	63.4314	117.116	108.671	70.6419
Surf2	40.8378	71.0674	106.476	39.2709	82.8511	92.3536	36.3948	73.4901	117.134	47.1469	78.8617	102.649	40.8042	65.4273	130.373	43.3087	75.182	116.99
Surf4	284.006	253.16	293.111	287.112	239.427	269.368	297.077	229.615	280.013	279.223	256.39	278.917	250.278	231.859	290.348	272.881	258.158	296.705
Stkld1	1.94453	5.10279	3.63755	5.98744	6.59481	4.79639	2.93536	7.90375	4.44384	4.11086	5.59325	4.16585	3.14351	3.97324	2.57782	4.09555	3.88913	2.41056
Rexo4	57.9773	72.3769	78.2174	62.1299	69.2492	73.0629	60.7717	64.4455	78.4985	61.0058	68.0066	79.549	55.6623	64.347	79.8477	62.5695	73.0699	86.5354
Adamts13	0.102984	0.296099	0.318745	0.349773	0.161497	0.405419	0.145096	0.435889	0.21113	0.261259	0.343212	0.173203	0.233077	0.482069	0.238917	0.439793	0.039774	0.273803
Cacfd1	46.1266	46.015	28.8444	43.8218	41.3249	31.7304	41.0038	35.985	24.6947	51.8875	46.7031	26.8468	32.1648	39.5446	27.6052	47.3732	45.9352	31.1044
Slc2a6	34.2133	0.340616	0.488889	15.6817	0.577971	0.163639	53.4748	0.267425	0.235512	20.136	0.658018	0.0531315	26.3522	0.308081	0.14658	11.1783	0.0915075	0.314967
Mymk	0.067134	0.562984	1.03893	1.40315	1.05277	0.90414	0.405368	1.7049	0.938404	1.916	2.0509	1.46781	0.542642	0.916575	0.155747	1.74065	0.129641	0.0743701
Adamtsl2	2.96971	0.866618	0.921567	0.7626	0.364864	0.999219	3.5378	0.805737	1.00525	1.36832	0.845899	0.608314	2.48247	1.13863	0.0883274	0.871022	0.110283	0.154649
Fam163b	7.61054	0.533901	0.326477	2.01519	0.582394	0.14206	3.34649	0.0967332	0.0638923	0.597909	0.666454	0.115313	0.803584	0.601772	0.357892	1.20257	0	0.303814
Dbhos	1.43832	0.151149	0.330425	1.25258	0.197853	0.261415	1.90458	0.534018	0.658408	1.08025	0.420477	0.148537	0.938231	0.295298	0.146352	0.500315	0.219277	0.0838606
Dbh	2.18555	2.43771	3.58857	3.741	1.62501	3.90375	1.32726	3.98728	2.10688	2.86783	3.55812	3.13706	3.89864	3.23379	0.874197	4.13794	0.363832	0.584408
Sardh	2.03551	2.68463	1.91181	1.04896	3.02608	1.81855	1.50347	4.68976	0.64388	1.2732	2.33383	1.30341	1.76606	3.16879	0.584868	0.541153	1.94733	0.661993
Sardhos	0	0	0	0	0	0	0	0	0	0	0	0	0	0	0	0	0	0
Vav2	11.1048	5.81699	3.52749	25.0073	8.07064	4.74154	9.41871	4.03583	4.53847	35.7029	8.71844	4.05851	12.1182	4.60647	2.45033	34.2315	7.05364	3.7214
AA645442	4.983	29.848	9.74518	11.1587	6.04668	15.8555	3.22375	24.606	7.29694	18.6233	17.2986	12.8702	19.2756	17.3552	0.412866	19.5427	2.40563	3.94292
Brd3os	4.97043	0.384165	2.35403	3.77004	1.04764	3.4882	0.860571	0.980252	2.54002	1.35585	2.30066	2.47189	4.53598	0.833928	2.97577	1.2227	0.309621	3.19713
Brd3	28.9412	28.6582	26.2219	24.4211	27.8821	27.2463	24.5333	22.5717	23.5162	24.5773	29.1474	23.0466	26.5115	27.3742	22.9207	23.325	29.9064	27.7104
Mir7578	1.23707	0	0	4.84793	0	3.84471	1.24494	1.74533	4.61115	0	6.87121	3.12083	0	0	0	0	4.77774	0
Wdr5	54.4998	58.7682	111.79	60.2486	59.8666	99.7994	52.7176	58.4645	113.271	51.9278	71.2917	108.194	49.9803	61.5116	132.032	53.9516	68.4461	122.311
Rxra	15.5949	6.61317	3.23777	4.79332	3.44917	3.6847	9.13471	4.83641	3.16445	5.43525	5.43058	1.59697	10.0166	4.14344	1.92284	6.08738	4.89485	1.83634
2810430I11Rik	0	0	0.17675	0	0.0776123	0.0307637	0.149422	0.083792	0.276723	0	0	0	0.0240027	0.231674	0.103337	0.0452906	0.028672	0.131585
Col5a1	0.402961	0.908698	0.663104	1.285	0.635008	1.1787	0.310108	1.12032	0.861459	0.732874	0.954536	0.936844	1.16873	0.947754	0.233711	1.59069	0.263197	0.210068
Fcnb	6.74243	8.80347	6.94412	10.6879	8.91005	7.84831	5.64176	11.6503	5.57712	6.84671	5.68068	6.1795	5.14372	7.97899	3.7787	6.23935	1.82867	2.09808
F730016J06Rik	0.117953	0.0176634	0.0175517	0.0577805	0.0770708	0.122196	0.163218	0.166415	0.137396	0.0701327	0.143317	0.0867905	0.154929	0.143786	0.0513082	0.157411	0.028472	0.130667
Olfm1	1.42752	0.20522	0.135948	0.671314	0.0373098	0.295775	0.890696	0.322244	0.505501	1.08643	0.475744	0.432155	0.807702	0.723907	0.0331176	0.740253	0.358364	0.0948831
Ppp1r26	0.686012	0.41092	0.150434	0	0.117958	0.392751	0.399693	0.254701	0.185053	0.686973	0.175479	0.0455433	0.0291843	0.528162	0.0209409	0.715881	0.104585	0.219987
1700007K13Rik	0.420475	1.13339	0.750811	2.05974	1.09896	0.980103	0.634727	1.48307	0.587743	0.666684	2.04356	1.32595	0.424836	2.25528	0.975477	1.76357	0	0.582245
Mrps2	43.4046	40.5913	70.4924	43.3983	46.0492	65.415	42.6317	45.009	74.3534	39.1763	37.5433	65.0509	41.7691	50.2926	83.564	43.8856	50.0623	71.8357
Rpsa-ps9	3.43863	6.04188	5.32143	2.24593	4.34383	4.74978	2.53771	4.36627	4.37929	2.18085	4.45658	2.79523	3.79856	5.14185	4.78645	2.62225	4.75884	4.69809
Gbgt1	0.303484	1.99965	0.180636	0.29733	1.09064	0.471603	0.152708	0.856345	0.35351	0.120297	0.842841	0.638015	0.613263	1.62778	0.440041	2.19861	0.146512	0.420244
Ralgds	48.7773	13.3303	8.54519	47.1773	13.8307	9.24186	51.8069	14.5034	7.1511	57.3388	12.0103	8.28155	40.7834	11.2255	9.42077	53.7654	13.4914	9.05007
Cel	0	0.40431	0.860899	0.06298	0.189014	0.649313	0.776314	0.476149	0.584065	0.840881	2.00846	0.851405	0.974255	0.282105	0.111851	0.441196	0.139653	0.534093
Gtf3c5	32.5674	28.1691	22.2444	31.7036	26.2216	20.9256	31.4315	25.579	22.4298	31.1094	26.1023	23.664	28.1582	24.6878	23.0689	29.9926	22.875	22.4007
Gfi1b	0.554314	0.863286	0.857826	1.59302	1.08657	1.89505	2.17559	3.28465	1.96289	1.40623	1.30853	0.652588	1.07532	0.864915	0.257195	2.02902	0.107042	1.0439
Tsc1	24.5433	26.2602	25.4818	22.4191	21.9461	28.508	27.5552	21.9398	23.2787	29.3322	26.3673	24.4741	24.5294	28.7085	21.1011	28.542	25.9572	21.0065
Spaca9	1.49376	0.488049	0.80827	2.30606	1.41967	0.984768	3.27985	0.191589	0.88581	1.50718	0.754269	0.799355	1.64645	1.58915	0.630077	1.44979	1.31116	1.05303
Ak8	0.920701	1.42741	1.93415	2.6884	1.9817	3.19811	0.981065	1.75744	1.61501	2.40441	3.15863	1.45739	2.2326	2.74644	1.00516	3.05626	0.366046	0.539967
Mir3088	0	0	3.26366	1.79068	0	5.68048	0	0	2.55483	2.17348	0	1.15274	0	0	0	0	0	0
Gtf3c4	14.1707	21.2121	33.4875	13.3426	16.8498	35.6546	19.0192	17.6174	32.111	23.5139	23.3013	31.6434	13.5521	20.4964	36.1301	17.5684	19.8867	34.2715
Ddx31	35.1623	51.2025	64.9565	40.9079	45.9127	63.8443	37.4082	49.8114	76.0455	38.1841	50.5007	72.4131	26.1246	45.0676	70.9863	36.1609	40.6851	67.6974
Barhl1	0.155861	0.0311201	0	0.0678668	0.10184	0	0.0261422	0.0732992	0.145242	0	0.0360717	0	0	0	0	0.0396192	0.0250816	0.258991
Cfap77	1.23707	0.787313	0.874373	1.21198	0.606228	1.08133	1.86741	1.30899	0.684468	1.40978	0.966264	1.36536	1.2499	1.5834	0.672638	1.6509	0.671869	0.214126
Ttf1	35.823	36.9233	27.8682	31.1309	36.9315	32.2438	34.3731	34.5733	24.2325	38.2133	40.9038	28.9771	32.9035	36.0353	24.1663	34.8316	34.8323	24.665
Setx	60.5696	120.766	90.9699	41.2202	112.677	100.675	54.7026	104.093	81.9109	63.5012	140.835	84.3057	42.5817	125.055	74.3948	59.2069	101.851	75.3434
Ntng2	3.91521	0.456858	0.423704	4.21774	0.598023	0.579437	4.22157	1.00433	0.236914	5.44187	1.30622	0.769648	4.74698	0.644622	0.265414	5.73872	0.638229	0.591438
6530402F18Rik	10.5102	5.00562	4.55764	12.5994	7.09594	7.57036	15.2822	8.15436	4.15096	19.6414	7.20785	4.72098	11.471	3.80549	3.05323	13.8121	7.67767	4.62869
Med27	31.6577	36.1635	27.5439	28.3836	35.243	31.5584	29.1144	30.6988	29.1868	28.0372	33.151	31.4924	29.2055	33.2937	27.7281	31.6904	28.4954	28.8911
Mir133c	5.07198	3.0381	6.03777	1.65637	3.31404	10.5089	2.55213	7.15584	16.5425	14.0733	5.28224	6.3977	0	14.8387	2.94167	0	3.67288	4.214
Rapgef1	122.215	69.505	70.1785	64.3873	57.9482	72.081	80.0861	43.2123	76.2543	90.314	63.1187	59.9341	90.1214	43.9841	49.8492	81.356	72.702	63.5355
Trub2	17.9238	19.1637	22.0824	14.1196	17.9869	22.0128	14.3527	17.6743	18.4388	13.6238	18.1985	20.3667	15.2796	17.8553	24.0327	16.3874	23.2143	24.3214
Coq4	5.34206	6.72155	9.84092	6.54948	5.53803	9.18252	5.43614	5.51583	9.78937	8.1862	5.80182	9.68721	6.75437	6.28648	11.7009	5.27999	5.27322	11.6043
Slc27a4	23.9114	19.9969	25.4539	20.6334	25.2084	29.7021	25.1974	19.2682	19.7756	18.1544	19.3475	23.4718	20.6098	19.3275	22.8293	16.0253	19.602	24.1964
Urm1	14.7592	16.7149	18.6994	16.8311	18.9152	19.1249	11.4622	15.701	20.7852	13.9581	15.7499	19.894	15.6315	16.0594	16.9826	14.4761	16.7478	21.0815
Mir219a-2	1.04577	0	0	0	0	2.16678	0	0	0	0	0	0	0	0	0	0	0	0
Mir219b	0	0	0	0	0	0	0	0	0	0	0	0	0	0	0	0	0	0
2600006K01Rik	0.649329	0	0.171772	0	0	0.0747431	0.145214	0.20358	0.268929	0	0.100185	0	0	0.140718	0.251067	0	0	0
Cercam	1.79911	1.32911	0.928065	1.17508	1.84168	1.52213	2.86672	2.11523	1.2574	1.94926	2.49825	0.832098	1.69658	1.81299	1.28693	2.10369	1.07121	0.631124
Odf2	36.1313	38.8622	35.0616	33.6919	36.3379	40.1115	29.795	28.7128	35.7568	37.2947	36.1416	37.4699	31.1226	29.3413	33.8326	34.9699	32.9112	36.355
Gle1	59.5439	52.5666	36.4826	55.1635	61.0869	39.4148	58.7657	52.9722	38.5134	54.5902	56.4643	39.4351	52.4935	53.5334	38.6037	47.5296	57.4274	40.6515
Sptan1	73.8271	97.5288	82.5356	56.4433	93.9806	110.3	67.3196	67.6211	82.7116	65.6834	93.2144	82.8828	46.8481	74.6851	71.1906	60.2333	79.0272	79.902
Mir6997	2.85745	3.42322	3.40156	0	1.86707	1.48012	0	2.01573	5.32556	6.79595	1.98394	3.60434	2.30967	0	0	6.53716	0	0
Wdr34	7.48219	2.98788	3.58325	8.14495	1.8544	4.5439	7.18362	4.06478	3.00536	5.86351	2.20933	2.82052	10.9487	2.34836	3.19232	5.83698	3.94432	2.19125
Set	197.67	185.959	331.202	179.881	188.485	297.864	192.332	173.674	350.011	168.069	170.901	326.372	180.063	169.023	323.743	150.797	182.291	325.082
Pkn3	13.6127	1.71362	1.64602	6.38415	1.27733	1.062	11.0362	1.61448	1.99943	4.46036	1.52281	0.982333	12.3713	0.97646	1.10615	3.41786	0.966776	1.29407
Zdhhc12	49.1001	39.2145	34.5692	37.1919	41.0682	33.2634	35.2294	31.0287	31.2447	37.4837	32.67	27.5262	46.5318	35.1363	27.6204	37.5298	39.781	38.0243
Zer1	87.0489	58.6381	26.9923	69.2752	54.9405	38.4846	65.0762	40.2845	25.1104	78.3804	43.4788	24.4382	71.3921	54.8009	15.454	71.6163	59.543	27.186
Tbc1d13	6.08336	3.99158	3.7872	4.43666	2.78102	5.81229	4.30493	4.67048	4.16655	5.79411	4.59682	3.56105	5.24729	4.77958	3.06697	5.57346	5.52087	3.97676
Slc39a1-ps	0.104685	0.250824	0.373856	0.410248	0	0.325353	0.210702	1.03387	1.07308	1.9918	1.59903	0.792285	0.761547	0.204179	0	1.75629	0	0.115968
Endog	30.5368	44.8142	18.403	31.7874	44.7692	29.065	29.8669	47.1222	24.7215	31.3202	34.453	26	37.5642	43.3668	18.9285	34.6394	52.9798	29.3883
Spout1	56.9544	51.9607	77.9896	52.1676	61.5245	75.9712	42.8012	45.7403	83.4113	42.6407	54.0509	83.4039	48.978	46.1429	95.4626	38.4469	57.5297	97.8506
Kyat1	13.1181	18.9998	7.02307	15.6401	24.3536	10.2824	9.08046	17.6754	6.0475	12.3256	25.6854	5.80747	10.1825	24.435	3.70351	11.3798	20.7414	5.65134
1700084E18Rik	2.98143	4.84736	2.78862	1.85458	6.30805	1.98558	2.64322	4.40667	3.57211	2.25105	3.74575	3.58164	1.20494	3.46133	2.38792	4.00586	4.66072	3.46006
Lrrc8a	1.41281	3.13119	2.32653	1.38416	3.84638	2.41499	1.99052	3.95332	1.86512	1.34405	4.08716	1.9207	1.2752	3.03112	1.33836	1.43652	3.56944	1.56509
Phyhd1	0.839921	1.00622	0.22724	1.19693	1.34707	1.02834	0.691583	1.29274	0.426926	0.0605335	1.96154	0.481573	0.246875	1.34034	0.487142	0.931654	1.84312	0.296053
Dolk	43.7289	38.4672	44.8816	33.6943	48.0095	48.7484	44.1529	38.9762	42.5019	45.2547	39.031	47.4759	35.9695	40.9052	49.8854	37.7223	49.158	50.6855
Nup188	43.0561	40.891	65.9212	30.9777	43.6279	65.771	31.553	35.1772	71.5364	27.4978	40.4456	55.9299	32.4111	37.6931	57.41	24.9881	40.7405	63.812
Sh3glb2	105.075	92.6203	22.2142	110.259	89.6702	27.4179	73.8391	64.2052	15.2809	123.954	78.0554	21.7426	83.74	72.2968	16.7506	112.332	93.8933	21.9959
Miga2	16.5089	13.5156	13.1789	15.6281	9.05807	14.2271	16.516	11.955	13.8715	16.1635	12.7358	13.1455	14.958	10.8914	13.1996	16.3403	10.9714	13.7747
Dolpp1	36.9613	38.7163	22.8588	37.6668	44.2009	25.679	34.8599	38.1586	22.9231	39.401	40.7809	22.9285	31.3974	39.2884	21.2186	40.9154	43.9277	23.2185
Crat	8.39681	5.52588	3.18249	9.17339	4.7238	3.25721	10.2692	3.08121	2.98253	10.8359	4.33978	3.26138	10.8198	4.92053	2.90455	11.3996	4.96262	4.81778
Ptpa	104.451	87.7232	83.1416	101.068	83.3238	84.0022	105.253	78.8687	82.2661	99.0819	79.3083	81.6524	111.706	76.9202	80.6975	102.555	79.7443	90.3881
Ier5l	44.16	0.0905883	1.21521	20.3482	0.049408	0.430853	34.7767	0.213368	1.12744	41.4833	0	0.349731	51.2802	0	0.394708	28.0824	0.0730105	0.418834
Cstad	10.3998	2.96642	1.86685	6.79262	2.15723	2.73624	22.178	2.91124	1.23064	10.7312	2.63611	3.67863	16.6121	2.09279	2.39355	5.0354	2.47051	2.01156
9330198N18Rik	3.8233	3.80068	1.74306	4.35678	3.08283	4.29794	4.83002	1.60676	1.74351	4.77225	2.37214	2.53103	3.74789	7.61569	3.3026	5.08679	5.26241	2.88368
Mir3089	0	0	0	0	0	0	0	0	1.12534	0	0	1.01551	0	0	0	5.52546	1.166	0
1700001O22Rik	5.63957	0.566648	0.216563	3.89735	0.190189	0.188466	7.98228	0.153999	0.135622	6.74964	0.353665	0.0611927	6.55829	0.212894	0.211024	6.77007	0.281043	0.20153
4930527E20Rik	0	0	0	1.13256	0	2.09579	0.872524	0	0.269312	0	0.40131	0.243027	0.467198	0	0.335233	1.32233	0.837125	0.320152
Ntmt1	34.5141	27.2756	51.962	34.2404	27.9526	45.9717	32.2893	27.2116	60.6767	28.914	28.5948	58.8399	33.8171	27.5773	59.5063	33.84	33.0096	69.3999
Asb6	44.761	52.2605	72.0448	46.9474	59.6881	66.8133	40.7665	50.3632	69.9362	54.6179	47.8597	68.3958	46.6573	48.0891	82.6416	53.2207	63.9632	85.0599
Prrx2	0.0517285	0.185912	0.184736	0.135145	0	0.160768	0	0.510871	0	0.164036	0.143661	0.0434996	0	0.201784	0	0.394474	0	0.057304
Ptges	0.335465	2.13309	1.75097	2.08996	0.674443	3.3684	0.311631	2.14803	1.10616	1.63661	2.22165	2.3002	2.16924	3.47281	0.299331	3.38471	0.34882	0.343037
Tor1b	36.733	23.7254	39.1713	33.5566	28.0204	37.0681	36.3728	29.6873	36.3599	37.258	29.4306	39.4567	35.7403	26.8157	44.3984	36.1587	29.418	47.2529
Tor1a	98.3379	97.0975	104.11	97.5061	101.132	98.7677	100.96	84.6505	106.659	107.548	95.2481	104.458	101.104	93.5198	102.096	102.444	109.088	105.163
BC005624	80.0383	69.7282	77.3866	75.4661	60.744	78.4963	83.3178	56.5486	74.8736	80.0265	62.8716	76.1482	81.1183	61.4057	73.47	59.8097	72.0244	79.9289
Usp20	28.4958	19.4207	9.82971	23.9685	17.7151	10.5124	21.6692	13.6657	8.55444	26.9341	15.1842	9.12909	20.5506	18.0142	7.94711	24.227	19.4106	9.94498
Fnbp1	137.343	72.3572	84.577	110.619	70.8009	81.6718	117.342	64.6522	79.8074	125.896	81.0611	75.6072	97.7052	69.6122	90.9308	114.685	73.5505	93.3381
D330023K18Rik	28.3446	15.1784	12.2786	19.415	13.3729	11.4428	27.5442	13.0627	11.1255	18.0282	15.1123	10.5177	27.1123	12.0389	8.85563	26.3842	8.93961	10.8864
Gpr107	36.4327	18.1915	23.6384	35.3644	19.2415	24.3418	34.7455	14.8879	23.6359	35.3147	20.0377	23.3336	26.4169	18.0863	23.3472	32.4308	16.595	24.1366
Ncs1	2.70331	1.67151	13.9623	1.59479	1.39599	7.1595	2.06233	1.47638	11.9862	2.69618	1.63474	7.16813	2.53751	2.08352	13.7822	3.12551	0.420991	6.9554
Hmcn2	0.467027	0.877049	0.856475	1.75603	0.997945	1.47764	0.546216	1.14864	0.923349	1.16078	1.19187	0.976525	1.62732	1.09554	0.578341	1.64598	0.475306	0.405503
Ass1	83.5805	84.7246	45.721	98.6414	98.3505	42.14	58.1049	85.5499	43.8575	94.677	78.1906	38.1636	64.9425	75.8942	33.6818	85.8803	107.722	45.2007
Fubp3	29.5194	21.0006	20.3369	27.9853	17.1474	20.4349	24.2353	13.092	18.7011	33.5328	16.6488	17.4529	24.6923	18.2661	16.5935	26.2389	15.9817	15.657
Mir6998	3.16999	5.69644	0	4.14094	2.07128	3.28403	1.59508	0	10.3391	2.51309	2.20093	2.66571	2.56229	3.0914	0	12.0869	1.53037	1.75583
Prdm12	0.287364	0.295081	0.0977382	0.26813	0.214588	0.425289	0.0413133	0.115837	0.0382552	0.32545	0.513047	0.241651	0.0663644	0.0800685	0.285715	0.0626114	0.0396372	0
Exosc2	40.358	52.725	76.9774	36.1099	56.3663	69.8288	37.0094	48.1681	81.8615	35.0301	48.1401	88.3449	44.0629	43.5022	92.6504	34.0175	53.5163	93.8908
Abl1	31.9032	28.0755	18.9214	25.3227	26.8873	22.9735	28.8843	15.1559	17.2574	28.1008	25.6793	20.0457	24.062	22.8458	16.2457	25.0027	25.7951	22.6471
AL929275.1	0	0	0	0	0	0	0	0	0	0	0	0	0	0	0	0	0	0
Qrfp	12.3031	1.86832	0.57758	0.905432	2.9438	0.538549	8.82391	1.66244	0.161477	1.59354	1.9731	0.816014	11.7373	3.98808	0.562807	1.11	3.07851	0.652663
Fibcd1	1.81485	0.255786	1.01667	0.58571	0.585939	0.464506	1.5041	0.361482	0.238759	0.473948	0.830157	0.53864	1.2771	0.499725	0.445802	0.553592	0.30923	0.402093
Lamc3	0.716122	1.23699	0.852485	1.00073	0.718197	1.69081	0.519561	1.12783	0.481101	0.633739	1.68819	0.966324	1.15768	0.909503	0.2125	0.863608	0.321601	0.38743
Aif1l	0.100634	0.0602798	0.179696	0.36151	0.230142	0.625529	0.177231	0.248467	0.187557	0.159561	0.314419	0.169251	0.0610069	0.343488	0.0875498	0.0767425	0.170041	0.278703
Nup214	68.6101	55.8239	61.5217	44.7645	56.7906	68.4454	61.0673	41.5467	61.1759	64.7746	60.8852	55.6291	42.9024	50.3892	49.4837	56.5577	49.7982	55.8899
Fam78a	30.043	163.945	19.7721	19.4117	152.691	23.4528	26.1836	122.846	15.0189	24.3963	132.535	12.2391	26.9055	140.611	10.3818	19.7632	157.795	14.4488
Mir7674	0	0	0	0	0	0	0	0	0	0	0	0	0	0	0	0	0	0
Plpp7	0.146448	0.175444	0	0.31884	0	0	0.245633	0.0688723	0	0	0.135572	0	0	0.190423	0.11325	0	0.801271	0
Prrc2b	54.8901	45.0509	37.3139	33.3569	42.1038	39.7792	62.8719	41.8726	35.4797	51.3275	45.8151	33.9256	50.3958	43.5507	31.3235	55.8845	48.5891	38.9944
Pomt1	9.21176	8.33804	7.25433	9.05067	9.01305	8.84169	8.57313	5.26524	7.46896	8.76342	7.21573	6.6473	7.03854	7.21742	6.1555	5.95603	7.41951	6.2449
Uck1	93.4011	96.433	92.7943	89.0143	97.1445	93.5524	92.9937	92.2897	88.5841	102.723	97.0299	89.6747	100.77	103.276	101.67	98.0241	103.391	99.8737
Swi5	51.3137	40.3694	41.8761	47.4802	37.9942	41.3464	51.6403	43.2367	37.5492	43.9254	35.1198	36.4507	50.738	38.6004	34.9757	40.4968	37.7059	35.123
Golga2	73.184	50.0238	36.8853	52.5703	48.855	45.3411	54.4579	33.2031	41.8676	61.0013	42.5653	38.7119	52.0881	36.728	37.8245	64.4168	51.2156	39.7188
Dnm1	0	0.231519	0.276065	0.252448	0.555603	0.340353	0.175037	0.218124	0.234115	0.39834	0.268356	0.341276	0.359277	0.113078	0.269004	0.412646	0.167935	0.14986
Mir199b	0	0	0	0	0	0	0	0	0	0	1.28054	0	1.49079	0	0	0	0	0
Ciz1	56.7679	57.2028	38.5256	62.3123	50.6428	44.7031	53.0715	50.6331	35.0252	69.9318	55.9412	41.9177	54.5192	48.7265	35.0375	65.3448	54.1854	39.2993
1110008P14Rik	34.265	20.9758	10.7129	40.481	23.127	10.0252	34.5589	19.4966	9.61427	33.672	21.8558	12.0323	32.0182	19.6821	11.0067	35.9503	27.7398	12.1383
Lcn2	0.0386731	0.602293	0.276223	1.01037	0.353768	0.400644	0	1.14581	0.0720767	0.490545	0.0537018	0.260168	0.46889	0.452572	0.0897193	1.0617	0	0.085683
Ptges2	14.9011	15.3527	15.7808	19.2294	15.9085	16.5383	15.8032	17.2317	15.6987	19.0156	15.484	16.7806	17.9127	15.0597	15.9588	15.3245	15.8592	16.3517
Slc25a25	16.3991	27.5137	40.8253	19.9894	25.6963	38.5495	14.8155	24.1744	37.2247	18.6573	26.6061	40.8719	16.4362	25.0898	39.9906	21.4693	26.3733	41.2645
Naif1	18.7827	16.9872	14.8802	18.1524	14.9666	17.673	19.1657	16.5892	14.0675	20.7878	18.024	15.5563	18.1443	14.594	14.0694	20.1293	16.0712	16.2397
Fam102a	169.969	400.513	185.672	146.469	387.982	293.473	179.6	373.269	155.366	166.591	425.529	229.597	158.309	389.404	134.465	150.607	443.216	233.175
Dpm2	130.827	92.2992	113.832	114.627	99.1355	98.051	100.687	90.1831	97.3582	118.976	85.2591	103.48	125.132	106.202	114.921	111.384	117.125	114.996
9430097D07Rik	0.135163	0.242886	0.3218	1.05937	0.0883156	0.770138	0	0.190695	0.251908	0.857229	0.563064	0.568305	0	0	0.391962	0.412293	0.391513	0.374328
Pip5kl1	0.691448	0.584719	0.435766	1.22202	0	0.294957	0.777715	0.745997	0.113707	0.12898	0.282397	0.581453	0.526019	1.03129	0.75488	0.124068	0.117815	0.225287
St6galnac4	41.9717	22.985	57.8069	50.2892	25.4407	51.4096	39.7506	24.3532	69.6496	47.8642	20.0576	67.4051	36.2278	21.4271	82.3051	42.7238	23.33	74.4416
St6galnac6	5.70927	2.14529	3.43583	10.0449	1.40408	2.59721	4.51592	1.24837	2.92518	8.11704	1.08241	2.53339	3.89958	1.35598	2.85919	7.16531	0.976385	2.82392
Ak1	0.352085	0.609261	0.605407	0.613236	0.715721	1.17531	0.354326	0.220774	0.510374	0.496221	0.597554	0.427665	1.04349	0.0763013	0.589923	0.596656	0.377723	0.260023
Eng	2.73145	2.64183	0.805434	1.17845	1.47364	0.986506	2.34534	1.20207	0.303575	1.47011	1.77467	0.863984	2.36986	1.80841	0.377883	1.3759	0.725866	0.694005
Mir1954	0	0	0	0	0	0	0	0	1.09917	0	0	0	5.72046	0	0	0	0	0
Fpgs	16.1951	28.7669	31.0305	8.92229	30.5429	27.3917	11.4114	25.484	33.714	9.34905	24.7116	30.8274	13.1767	27.1119	36.8908	11.3125	34.0561	34.9356
Mir8093	0	0	0	0	0	0	0	0	0	0	0	0	0	0	0	0	0	0
Cdk9	111.009	105.527	136.521	110.899	109.103	129.749	112.889	100.75	145.965	115.666	100.688	138.083	113.93	98.1309	145.967	118.375	109.924	148.393
Mir2861	0	0	0	0	0	0	0	0	0	0	0	0	0	0	0	0	0	0
Mir3960	0	0	0	0	0	0	0	0	0	0	0	0	0	0	0	0	0	0
Sh2d3c	139.375	144.909	29.1678	114.911	146.368	31.609	130.333	108.083	19.6536	116.425	132.462	21.0608	124.941	130.362	20.8441	119.383	152.577	22.2255
[truncated: 25,791 more rows]

## Sheet: Table 2
Table 2. Anergy-related genes differentially expressed in anergic WT cells relative to naive WT cells ex vivo. A paired differential expression analysis comparing samples from the same chimeras was performed with edgeR. Genes with FDR < 0.05, logCPM > 1, Log Fold Change < -2 are shown. CPM = counts per million. FDR = false discovery rate.
gene_name	Log Fold Change (naive WT/anergic WT)	LogCPM	PValue	FDR
Cd83	-8.84152	7.13839	1.05731e-18	1.78849e-14
Lag3	-6.51589	4.70813	5.1497e-18	4.35549e-14
Tigit	-9.00127	5.37905	1.08427e-17	5.34023e-14
Il1r2	-7.92409	5.25308	8.18934e-18	5.34023e-14
Tiam1	-5.1375	5.90495	1.10495e-17	5.34023e-14
Ctla4	-6.8188	6.5106	1.98594e-17	7.46515e-14
Gpm6b	-5.67782	6.60621	3.05667e-17	8.90717e-14
Cyfip1	-5.55664	7.27859	3.42269e-17	8.90717e-14
Ces2c	-9.5472	4.91918	2.98355e-17	8.90717e-14
Foxp3	-8.15539	6.66453	4.15335e-17	1.00366e-13
Art2a	-5.06108	5.16107	6.87401e-17	1.45347e-13
Myo1f	-5.48563	6.58336	7.52001e-17	1.49653e-13
Tox2	-8.43895	7.33723	8.08898e-17	1.52032e-13
Abhd4	-4.56931	5.69739	8.58913e-17	1.52936e-13
Fam129a	-5.25862	5.96252	1.05926e-16	1.70647e-13
Eea1	-6.03607	7.1966	1.75778e-16	2.65515e-13
Baiap3	-5.78452	6.47549	2.37252e-16	3.34437e-13
Cd22	-6.30663	4.33352	2.71271e-16	3.67095e-13
Cpne7	-7.68015	5.16069	3.06812e-16	3.99221e-13
Angptl2	-7.60591	7.94267	3.22534e-16	4.04135e-13
Nrp1	-4.96996	7.80716	3.46572e-16	4.18746e-13
Lrrc32	-7.17506	5.36107	5.20022e-16	6.0665e-13
Nt5e	-5.05333	8.56429	5.85036e-16	6.59745e-13
Sostdc1	-7.12204	7.82684	6.7702e-16	7.38847e-13
Ascl2	-9.41692	4.13604	7.77619e-16	7.58365e-13
P2rx7	-4.281	6.80181	7.36448e-16	7.58365e-13
Nrbp2	-7.69211	4.81645	7.84482e-16	7.58365e-13
Anxa2	-4.17983	5.94366	7.8457e-16	7.58365e-13
Ybx3	-5.30732	5.94665	9.3461e-16	8.783e-13
Vsig10	-5.97271	4.35091	1.2741e-15	1.13432e-12
Ecel1	-8.43089	4.15027	1.41482e-15	1.19662e-12
Cst7	-5.0994	6.34339	1.58784e-15	1.3102e-12
Il2rb	-5.17937	8.5835	2.69888e-15	2.12339e-12
Ptger2	-5.62662	5.86481	2.68139e-15	2.12339e-12
Spock2	-5.5796	4.80065	2.97451e-15	2.23624e-12
Serpina3g	-6.55872	4.87579	3.09027e-15	2.27276e-12
Tjp2	-4.8445	5.63572	3.50411e-15	2.5186e-12
Cxcr3	-8.02298	5.8809	3.57344e-15	2.5186e-12
Endod1	-4.97306	6.53512	4.16141e-15	2.77615e-12
Stx11	-5.61716	6.6486	4.20701e-15	2.77615e-12
Itgb8	-5.4114	5.09511	4.68126e-15	2.98814e-12
Ptpn5	-5.2929	4.97403	5.70743e-15	3.5757e-12
6330403K07Rik	-5.90349	3.7339	7.01271e-15	4.29288e-12
Bmp7	-5.61062	4.83221	7.76397e-15	4.60812e-12
Tnfrsf4	-5.53809	7.52274	8.02433e-15	4.68054e-12
Mmd	-3.67602	5.50218	8.49285e-15	4.86986e-12
Synpo	-4.93729	5.77531	9.09425e-15	5.12779e-12
Rgs16	-7.87239	6.48976	1.01583e-14	5.63389e-12
Cxcr5	-6.74678	7.15095	1.05809e-14	5.68193e-12
Axl	-5.94947	5.70193	1.04583e-14	5.68193e-12
Tnfrsf9	-4.74854	7.42088	1.20821e-14	6.38673e-12
Bhlhe40	-6.59653	6.90781	1.26793e-14	6.59931e-12
S100a6	-6.50315	4.97083	1.45361e-14	7.33985e-12
Abcb1a	-3.80198	5.18564	1.82626e-14	8.82632e-12
Pdcd1	-6.18129	8.82278	1.95165e-14	9.2995e-12
Cebpa	-8.13287	3.80708	2.07924e-14	9.76984e-12
Atp1a3	-4.32781	5.00794	2.24435e-14	1.04012e-11
Tbc1d4	-4.44941	8.60654	2.46896e-14	1.12875e-11
Fam43a	-9.76768	5.69029	2.52582e-14	1.13405e-11
Ptpn13	-4.49909	6.37693	2.73489e-14	1.18621e-11
Csf1	-4.91755	6.00429	2.71104e-14	1.18621e-11
Clip3	-6.94534	3.32862	2.99983e-14	1.26859e-11
Sccpdh	-5.65725	5.76746	3.50013e-14	1.46189e-11
Ncmap	-3.74971	4.93204	3.60517e-14	1.46948e-11
Hmgn3	-6.57016	2.59599	3.60053e-14	1.46948e-11
Izumo1r	-4.8797	8.86627	4.14125e-14	1.61038e-11
Slc7a10	-6.56575	3.25554	5.14321e-14	1.91209e-11
Asb2	-6.36702	5.97417	5.13259e-14	1.91209e-11
Dusp4	-6.53136	4.48026	5.36376e-14	1.9512e-11
B4galnt4	-5.60341	4.76664	6.82559e-14	2.38058e-11
Prnp	-5.26157	5.16318	7.30636e-14	2.52226e-11
Il21	-6.7893	6.17468	7.39581e-14	2.52735e-11
Ahnak	-4.06536	6.78765	7.71249e-14	2.55805e-11
Maf	-4.6404	5.51932	7.61105e-14	2.55805e-11
Plscr1	-4.59294	4.32734	8.81869e-14	2.89655e-11
Gdpd5	-3.11591	5.33938	1.05934e-13	3.446e-11
Padi4	-4.99927	5.7813	1.28434e-13	4.09911e-11
Tmbim1	-4.45456	3.86698	1.40175e-13	4.43201e-11
Wls	-2.95938	6.22387	1.54783e-13	4.84856e-11
Coro2a	-4.67051	4.20287	1.59273e-13	4.94345e-11
Ier5l	-8.98552	3.27106	1.6208e-13	4.97465e-11
Fbxw8	-3.22961	5.34017	1.93594e-13	5.84775e-11
Cybb	-5.15331	5.80634	2.04431e-13	6.12043e-11
Plxnb2	-5.46523	3.40698	2.1802e-13	6.47003e-11
Itgae	-5.12096	5.15561	2.28723e-13	6.67064e-11
Pdcd1lg2	-4.76269	4.27225	2.58649e-13	7.47893e-11
Srxn1	-9.18962	3.43588	2.88479e-13	8.2708e-11
Atcay	-4.38334	4.21069	2.93861e-13	8.3543e-11
Cemip2	-3.43755	5.46349	3.25034e-13	9.16352e-11
Hip1r	-3.37976	6.18108	3.30774e-13	9.24828e-11
Ikzf2	-4.79862	6.65271	3.40275e-13	9.43593e-11
Cd38	-5.02072	3.9274	3.56825e-13	9.81443e-11
Nfil3	-5.14526	5.34266	3.91148e-13	1.06717e-10
Slc9a7	-3.76455	4.32499	3.98948e-13	1.07974e-10
Fcmr	-8.97673	2.23094	4.15344e-13	1.1152e-10
Tnfsf11	-5.4972	6.7674	4.27412e-13	1.13856e-10
Pear1	-3.43395	7.26966	4.35962e-13	1.15227e-10
Bcl2a1d	-4.42422	4.93116	4.44128e-13	1.15579e-10
Ccr8	-5.39003	6.20324	4.65089e-13	1.2011e-10
Rnf128	-5.48764	3.72531	5.07633e-13	1.28162e-10
Pglyrp1	-3.00972	4.67543	5.38276e-13	1.34892e-10
Pou2f2	-3.51915	5.48009	5.54057e-13	1.35666e-10
Chst2	-5.75801	6.28845	5.51089e-13	1.35666e-10
Myo1e	-5.23927	5.65555	8.6789e-13	2.06772e-10
Ccr4	-4.53193	4.13071	8.83525e-13	2.06797e-10
Gabarapl1	-4.38683	3.77166	9.11043e-13	2.11106e-10
Dusp14	-5.52543	2.83922	9.72919e-13	2.2325e-10
Irf4	-3.43077	8.46016	9.76649e-13	2.2325e-10
Trib1	-4.53636	5.98265	1.12738e-12	2.55976e-10
Jazf1	-3.87961	3.96609	1.20691e-12	2.72207e-10
Sh3gl3	-5.41992	3.99564	1.28789e-12	2.88547e-10
Nav2	-3.06174	6.49693	1.32861e-12	2.94317e-10
H2-Q2	-5.07238	4.50557	1.33104e-12	2.94317e-10
Casp3	-3.20358	5.48754	1.38314e-12	3.03851e-10
Igf1r	-2.85032	6.70943	1.49511e-12	3.24237e-10
Susd2	-4.60425	6.54131	1.57736e-12	3.39896e-10
Acot7	-3.73676	4.94542	1.61965e-12	3.46801e-10
Il2ra	-4.29369	6.83303	1.76232e-12	3.72631e-10
Ikzf4	-3.32304	5.35266	1.95658e-12	4.11136e-10
Ttc39c	-6.40224	4.74707	2.23228e-12	4.63315e-10
Lamc1	-4.60071	4.57092	2.34337e-12	4.80476e-10
Podnl1	-3.07135	5.16802	2.85381e-12	5.81611e-10
Zdhhc2	-4.89186	4.13643	2.96524e-12	6.00701e-10
Fhdc1	-4.99808	3.35086	3.08029e-12	6.20294e-10
Atp9a	-3.17259	6.12432	3.12799e-12	6.26172e-10
Lgalsl	-4.14499	3.4855	3.17349e-12	6.31542e-10
Aplp1	-4.27198	4.72296	3.54552e-12	6.97374e-10
Osbpl3	-4.65309	5.27985	3.65468e-12	7.14691e-10
Adap1	-4.44294	3.57731	3.77459e-12	7.33898e-10
Penk	-6.72495	3.90462	4.05919e-12	7.84723e-10
Hap1	-6.55257	3.6516	4.15946e-12	7.9502e-10
Kif13a	-3.83029	4.77917	4.66928e-12	8.82495e-10
Phactr2	-3.31871	5.24874	5.72293e-12	1.06968e-09
Gpr83	-3.22634	5.97086	5.7804e-12	1.07449e-09
Entpd1	-4.40417	3.72102	6.5989e-12	1.20674e-09
Icos	-3.15474	8.1497	6.90465e-12	1.25587e-09
Cd160	-3.54426	4.20304	6.98867e-12	1.26435e-09
Rgs1	-4.07984	4.51619	7.16493e-12	1.28934e-09
Plekho1	-3.44126	4.30051	7.7171e-12	1.37409e-09
Lclat1	-3.00066	5.34803	8.72381e-12	1.53716e-09
H1f0	-2.93299	5.59156	9.13658e-12	1.60155e-09
Fam160a1	-4.99173	4.21027	1.06655e-11	1.85039e-09
Itgb1	-3.05924	8.47598	1.08692e-11	1.87611e-09
Hic1	-4.67592	4.38102	1.15242e-11	1.97381e-09
Ighd	-3.30929	3.32875	1.30123e-11	2.2011e-09
Bcl2a1b	-3.51427	4.90183	1.39331e-11	2.34513e-09
Prg4	-3.2229	4.51206	1.65725e-11	2.70852e-09
Tbx21	-5.97063	3.99035	1.65327e-11	2.70852e-09
Casp4	-3.46595	5.51758	1.73351e-11	2.79269e-09
Slc39a4	-3.83205	5.12908	1.79935e-11	2.88502e-09
Tshz2	-4.60965	2.9439	1.82434e-11	2.91129e-09
Swap70	-3.73158	5.1525	1.96287e-11	3.10307e-09
Slc16a3	-4.67145	4.28712	1.97515e-11	3.10796e-09
Irf5	-4.6214	3.82019	2.53374e-11	3.91411e-09
Syt11	-2.75555	6.76479	2.60523e-11	3.98813e-09
Gas2l1	-5.23283	2.86832	2.59553e-11	3.98813e-09
Nsmf	-3.41555	5.62649	2.92984e-11	4.44482e-09
Ighd4-1	-6.658	2.04428	3.01713e-11	4.55681e-09
Slc37a2	-2.80656	5.47365	3.05067e-11	4.58698e-09
Clstn1	-2.46966	5.4951	3.09963e-11	4.63997e-09
Litaf	-2.51245	6.03166	3.12524e-11	4.65771e-09
Neu3	-2.48862	4.62363	3.18028e-11	4.71895e-09
Atp6v0d2	-4.80199	2.57881	3.22595e-11	4.72454e-09
Col16a1	-5.08135	3.20138	3.25291e-11	4.7435e-09
Sh3rf1	-2.84166	5.3508	3.53177e-11	5.12804e-09
Fam241b	-5.23197	1.75363	3.61522e-11	5.22677e-09
Cd44	-2.54908	6.61037	3.81123e-11	5.46346e-09
Inppl1	-4.35274	3.71214	3.89677e-11	5.56251e-09
Gsap	-2.18078	5.57522	4.33472e-11	6.16168e-09
Prelid2	-3.44	3.6241	4.35807e-11	6.16894e-09
Capg	-2.962	7.10508	4.50475e-11	6.35001e-09
Zcchc18	-4.00249	4.08204	4.59935e-11	6.45645e-09
Mdfic	-2.43293	4.64084	4.66936e-11	6.52765e-09
Sh3bgrl	-2.20816	5.43617	4.69843e-11	6.54126e-09
Ighj1	-5.41189	2.74464	4.74509e-11	6.57914e-09
Ptprs	-3.56502	6.1885	4.80441e-11	6.6342e-09
Naip5	-4.74226	2.43549	6.54822e-11	8.68756e-09
Tspoap1	-4.02454	4.60931	6.65271e-11	8.79172e-09
Fam20a	-4.33991	4.70456	6.94771e-11	9.10168e-09
Hmox1	-4.28558	3.13743	7.08981e-11	9.22521e-09
Bcam	-5.40647	2.57541	7.20713e-11	9.34193e-09
Coro2b	-3.70553	4.06447	7.54868e-11	9.71024e-09
Map6	-4.87383	3.65151	7.71898e-11	9.8917e-09
Egln3	-3.04015	4.12557	7.75096e-11	9.8952e-09
Rapgef5	-4.47375	4.1953	7.9822e-11	1.01141e-08
Matk	-3.12373	6.99859	7.97957e-11	1.01141e-08
Tnfsf14	-4.17109	3.8698	8.26641e-11	1.04351e-08
Slc35e4	-4.48781	2.46183	9.66533e-11	1.21107e-08
Crppa	-3.68563	4.5732	9.78888e-11	1.22202e-08
Tnfrsf1b	-3.02261	9.00609	1.01514e-10	1.26261e-08
F730043M19Rik	-3.00988	3.61088	1.02724e-10	1.27299e-08
Hopx	-2.99142	4.01184	1.03175e-10	1.27391e-08
Mtmr7	-2.76902	3.75603	1.09782e-10	1.35056e-08
Rabgap1l	-2.13518	7.04294	1.10551e-10	1.35509e-08
Unc93b1	-2.68423	4.68994	1.15771e-10	1.41395e-08
Adam19	-2.39686	5.49592	1.1751e-10	1.43003e-08
Etv5	-3.00731	3.9205	1.21156e-10	1.46386e-08
Acsbg1	-2.91759	4.48456	1.24674e-10	1.50101e-08
C030034L19Rik	-4.9437	3.08074	1.25172e-10	1.50166e-08
Ahr	-3.41155	3.37663	1.29219e-10	1.54474e-08
2310001H17Rik	-2.29665	5.93237	1.35225e-10	1.60422e-08
Ddx43	-3.30072	3.02211	1.39746e-10	1.64158e-08
Ccdc28b	-3.29621	4.29938	1.42284e-10	1.66561e-08
Gprasp2	-3.36355	3.74067	1.49823e-10	1.73584e-08
Atf6	-2.46293	4.88555	1.50739e-10	1.7405e-08
Renbp	-4.18291	2.29655	1.61381e-10	1.85073e-08
2310015A10Rik	-2.76012	3.7037	1.66904e-10	1.90761e-08
Gucy1a1	-3.18762	4.14546	1.71474e-10	1.95325e-08
Twsg1	-2.65511	7.22173	1.86446e-10	2.08926e-08
Grik5	-3.41258	3.27197	1.91539e-10	2.1386e-08
Rasl11a	-4.96105	2.67247	2.03089e-10	2.25269e-08
Spry1	-4.58252	6.63076	2.26709e-10	2.48214e-08
Ebi3	-5.19877	1.5203	2.26321e-10	2.48214e-08
Il10ra	-2.23311	5.32931	2.28191e-10	2.4903e-08
Rln3	-4.67609	1.83304	2.29082e-10	2.49198e-08
Matn2	-3.2478	3.72957	2.31081e-10	2.50567e-08
Ccr6	-5.82087	1.71235	2.39057e-10	2.58388e-08
Rundc3a	-3.79982	3.56217	2.42271e-10	2.60199e-08
Cd200	-2.78	6.32722	2.59138e-10	2.76558e-08
Atp2b4	-2.6661	3.86492	2.61363e-10	2.78055e-08
Arrdc4	-3.59777	5.30936	2.68137e-10	2.84368e-08
Cxcl10	-3.44637	3.289	2.8097e-10	2.96121e-08
Zfp862-ps	-3.58557	3.74892	2.83105e-10	2.97445e-08
Marcksl1	-3.30738	6.82468	2.98807e-10	3.1297e-08
Gpr155	-2.66951	5.59643	3.04483e-10	3.17931e-08
Bcl6	-2.35676	7.23073	3.34498e-10	3.46067e-08
Dcxr	-4.72153	2.29045	3.40805e-10	3.51517e-08
Susd4	-4.74265	3.19795	3.5563e-10	3.64586e-08
Gna14	-4.91409	3.86017	3.80638e-10	3.87873e-08
Naprt	-4.14069	3.53553	3.95617e-10	4.01925e-08
Decr1	-2.09247	4.51077	3.99913e-10	4.05074e-08
Il13ra1	-3.43266	4.00973	4.12633e-10	4.1671e-08
Cxxc5	-3.24747	4.88122	4.14158e-10	4.17005e-08
Krt17	-10.1977	1.94991	4.36986e-10	4.37387e-08
Ephx1	-2.49944	8.05525	4.35836e-10	4.37387e-08
Ppfibp1	-2.42033	5.45143	4.64226e-10	4.61919e-08
Nkg7	-5.81546	4.06409	4.81636e-10	4.77836e-08
Hif1a	-2.83713	9.47846	4.88769e-10	4.83495e-08
Ltbp4	-5.04573	1.851	5.22448e-10	5.15304e-08
Ankrd6	-3.64368	2.98829	5.30528e-10	5.19002e-08
Serpina9	-5.42404	2.27476	5.54078e-10	5.35572e-08
Gpr68	-2.76754	6.42504	5.53197e-10	5.35572e-08
2610204G07Rik	-5.21157	2.28352	5.68208e-10	5.4611e-08
S100a11	-2.30032	6.93253	5.92177e-10	5.6593e-08
Batf	-2.37687	6.62272	5.91546e-10	5.6593e-08
Galm	-2.33082	4.81713	6.00431e-10	5.72202e-08
Cers4	-2.08115	6.1362	6.0449e-10	5.74453e-08
Cntln	-3.39979	2.92711	6.12671e-10	5.78974e-08
Hivep3	-3.10993	9.06621	6.38731e-10	6.01919e-08
Tmem38b	-2.5795	3.96112	6.93861e-10	6.48453e-08
Ptprj	-3.59656	4.2811	7.38039e-10	6.84071e-08
Itgav	-2.40804	6.61529	8.80087e-10	7.96496e-08
Il12rb1	-2.4055	4.49751	8.84601e-10	7.97771e-08
Rnf43	-2.80018	5.13475	8.86649e-10	7.97771e-08
Ifng	-5.87993	1.60517	9.17047e-10	8.22934e-08
Rora	-2.34138	4.93964	9.31386e-10	8.3359e-08
Egr2	-2.79204	8.71417	1.02271e-09	9.05743e-08
Pex11a	-3.19041	3.33592	1.03378e-09	9.13156e-08
Casp1	-2.48723	6.0041	1.04201e-09	9.18029e-08
Smim10l2a	-5.85384	3.30966	1.04794e-09	9.20852e-08
Lax1	-2.16421	7.45441	1.07087e-09	9.38561e-08
Repin1	-2.92119	3.45059	1.08003e-09	9.44149e-08
Slc24a3	-4.03849	4.09107	1.11074e-09	9.68493e-08
Lilrb4a	-3.8562	2.53001	1.12492e-09	9.78336e-08
Samsn1	-2.36656	6.27525	1.14023e-09	9.89105e-08
Prss41	-4.74074	1.99596	1.15925e-09	1.00303e-07
Rin2	-4.91648	4.35715	1.16451e-09	1.00501e-07
Ypel4	-5.28696	1.38073	1.17974e-09	1.01557e-07
Cysltr2	-3.4152	2.83319	1.19568e-09	1.02668e-07
Cass4	-3.98281	2.95731	1.24989e-09	1.06511e-07
Grhl1	-3.13858	3.99626	1.26078e-09	1.07137e-07
Gpr15	-6.72391	1.80572	1.30124e-09	1.09781e-07
Ighj3	-5.59529	1.07646	1.31547e-09	1.10706e-07
Slc43a1	-3.38188	3.43223	1.38898e-09	1.16026e-07
Cela1	-5.7312	1.80303	1.40171e-09	1.16801e-07
Slc2a6	-5.04616	3.12261	1.40606e-09	1.16876e-07
Ighj4	-5.58543	1.23876	1.45079e-09	1.20298e-07
Tmem158	-4.54552	2.76195	1.47572e-09	1.22066e-07
Sh2d1a	-2.11617	6.42195	1.52339e-09	1.25396e-07
Vsig10l	-3.46217	2.87758	1.59768e-09	1.30558e-07
Il9r	-5.22038	2.98849	1.63591e-09	1.3304e-07
Klrb1c	-3.87673	2.97141	1.70319e-09	1.38179e-07
Fgl2	-5.21576	2.58297	1.88225e-09	1.51977e-07
4930417O13Rik	-2.16563	5.96532	1.98629e-09	1.58861e-07
S1pr2	-2.61521	5.96202	2.00375e-09	1.5988e-07
C1qtnf12	-3.70877	2.45186	2.08931e-09	1.65356e-07
Zbtb32	-2.72762	3.78028	2.09194e-09	1.65356e-07
Smtn	-4.04677	3.77706	2.09183e-09	1.65356e-07
Gprin3	-2.02098	4.64505	2.18721e-09	1.70497e-07
Mrgpre	-3.0661	3.81447	2.2627e-09	1.75976e-07
C3	-4.75833	4.08036	2.29103e-09	1.7777e-07
Rap1gap	-4.02417	2.47547	2.43972e-09	1.87587e-07
Nr2f6	-2.90531	3.25536	2.51245e-09	1.91871e-07
Snx9	-2.11298	4.36655	2.67049e-09	2.02115e-07
Fcrl1	-3.05187	3.23031	2.77133e-09	2.08348e-07
Plek	-4.25633	3.27554	2.78355e-09	2.08803e-07
Ighj2	-5.34644	1.17946	2.86503e-09	2.13495e-07
Epcam	-2.95296	3.27867	2.85851e-09	2.13495e-07
Pvrig	-6.06664	1.35157	2.87736e-09	2.13943e-07
Sdcbp2	-2.19053	5.18224	2.99191e-09	2.21487e-07
Flicr	-3.99691	2.57598	3.05759e-09	2.25854e-07
Gem	-3.41217	3.8425	3.13241e-09	2.30877e-07
Boc	-4.70866	2.27927	3.21947e-09	2.36265e-07
Kctd17	-2.75384	3.52938	3.28778e-09	2.40235e-07
Mctp1	-3.84195	3.01624	3.33999e-09	2.43524e-07
Smpdl3a	-2.05837	7.27467	3.38086e-09	2.4492e-07
Osgin1	-2.13846	3.69915	3.71755e-09	2.68163e-07
Slc36a4	-2.14375	4.35826	3.99805e-09	2.87172e-07
Plcl1	-2.28104	3.64891	4.09092e-09	2.926e-07
Myo1h	-2.76755	3.43708	4.15942e-09	2.95808e-07
Racgap1	-2.10097	4.24543	4.45606e-09	3.14725e-07
Poglut3	-3.50098	3.60478	4.48194e-09	3.15892e-07
Ggt7	-2.6716	4.42301	4.61596e-09	3.24662e-07
Rnase4	-4.4275	2.14982	4.84951e-09	3.39676e-07
Stard10	-2.36542	3.93862	4.94052e-09	3.45336e-07
Hip1	-3.42709	2.74065	5.11694e-09	3.56196e-07
Gstt3	-4.44589	2.64389	5.31577e-09	3.69277e-07
Dynlt3	-2.2494	4.99644	5.63954e-09	3.87838e-07
AU020206	-2.31099	6.02593	5.64027e-09	3.87838e-07
Rilpl2	-2.31882	6.27302	5.68782e-09	3.90314e-07
Hgfac	-3.67108	2.41551	5.88735e-09	4.01106e-07
Lsr	-3.955	1.82372	5.89252e-09	4.01106e-07
Abcc3	-3.93268	4.73584	6.01999e-09	4.08141e-07
Sh3tc1	-2.95449	3.14145	6.04775e-09	4.08386e-07
Gfra4	-5.89931	2.18504	6.16275e-09	4.13675e-07
Igkc	-8.73151	5.26889	6.32099e-09	4.23456e-07
Dhrs3	-2.74634	3.48286	6.3378e-09	4.23744e-07
Ptprv	-2.62639	6.07132	6.40331e-09	4.26438e-07
Zfp870	-3.50719	3.4631	6.49901e-09	4.3123e-07
Rasgef1a	-3.70061	3.20583	6.99596e-09	4.58683e-07
Spp1	-4.17863	5.54504	7.2272e-09	4.72014e-07
Pou2af1	-2.47041	6.31716	7.42362e-09	4.82051e-07
Nanos1	-2.3848	5.33077	8.14632e-09	5.24949e-07
1700019D03Rik	-2.84825	3.01559	8.28412e-09	5.31803e-07
Ndrg4	-4.65924	2.72322	8.51191e-09	5.45391e-07
Pcyox1l	-2.60968	2.9468	8.61103e-09	5.4966e-07
Cd80	-3.40102	2.65871	8.75044e-09	5.57507e-07
Ccrl2	-3.20153	2.53494	8.82073e-09	5.60929e-07
Kif5c	-2.68991	3.91136	9.34402e-09	5.9198e-07
Serp2	-3.41232	1.41764	9.47339e-09	5.99055e-07
Pstpip2	-3.13418	2.59784	9.65483e-09	6.09389e-07
Krt83	-5.78447	1.8723	9.98064e-09	6.26447e-07
Smco4	-3.07781	3.78258	1.00875e-08	6.31981e-07
Myo3b	-3.65423	3.64665	1.05993e-08	6.62817e-07
Ryk	-3.65685	3.09913	1.06921e-08	6.67386e-07
Frmd4b	-2.41681	4.56214	1.1271e-08	7.02227e-07
Sec14l1	-2.15858	6.74458	1.1385e-08	7.08028e-07
Anxa4	-2.8004	2.85138	1.20372e-08	7.4177e-07
Myh3	-3.47424	3.2772	1.23745e-08	7.61167e-07
Arnt2	-4.33092	3.83944	1.26371e-08	7.74505e-07
Maged2	-2.93161	3.85518	1.28771e-08	7.87786e-07
Plxnb1	-2.48772	4.14312	1.36944e-08	8.33268e-07
Lrig1	-2.04309	7.97072	1.40638e-08	8.51151e-07
Unc119	-2.44806	3.77654	1.47196e-08	8.79822e-07
Cobll1	-2.96464	3.6626	1.49894e-08	8.94366e-07
Myo1c	-2.03662	6.73953	1.53612e-08	9.1494e-07
Zfp821	-2.54391	3.47949	1.62124e-08	9.57352e-07
Ccdc50	-2.2955	5.42791	1.71226e-08	1.00568e-06
Nrn1	-4.40736	4.90127	1.74707e-08	1.02435e-06
Gpr55	-5.27491	1.61165	1.76201e-08	1.02777e-06
Smpdl3b	-3.28514	2.57185	1.76187e-08	1.02777e-06
Sema4c	-4.75752	1.91282	1.79213e-08	1.04354e-06
Srgn	-2.28506	9.76608	1.97481e-08	1.13816e-06
Pcyt1b	-4.15489	1.23248	2.09355e-08	1.19842e-06
Pkdcc	-5.63632	1.22263	2.12581e-08	1.21353e-06
Cbx6	-2.06492	6.44913	2.1349e-08	1.21592e-06
Grn	-2.10757	5.47629	2.25123e-08	1.2736e-06
Igha	-10.1103	4.85014	2.25917e-08	1.27596e-06
Naip2	-2.69371	2.89228	2.27781e-08	1.28434e-06
Gadd45b	-2.56659	6.7563	2.31397e-08	1.2971e-06
Kcnq5	-2.62658	3.27924	2.32328e-08	1.29916e-06
Kirrel3	-3.0247	4.10846	2.39155e-08	1.32855e-06
Mcub	-2.24523	3.52046	2.4035e-08	1.333e-06
Mapk8ip1	-4.74697	1.67138	2.41049e-08	1.33469e-06
Plagl1	-3.57007	3.71106	2.44276e-08	1.35034e-06
Tlcd2	-4.114	2.13423	2.52134e-08	1.38924e-06
Tspan17	-4.35255	1.91952	2.54845e-08	1.39794e-06
St14	-2.43519	3.10482	2.60885e-08	1.42816e-06
Noxa1	-4.1914	1.91145	2.64008e-08	1.44292e-06
Tnfrsf18	-2.33056	7.3932	2.66161e-08	1.45234e-06
Kcnk6	-4.5205	2.11267	2.77098e-08	1.50716e-06
Lrrn3	-4.32091	1.64962	2.85022e-08	1.54529e-06
Rtl8c	-3.01732	2.53742	2.90777e-08	1.57396e-06
Maged1	-2.88022	3.87005	3.02305e-08	1.62596e-06
Eno2	-3.03381	2.74214	3.05145e-08	1.63863e-06
Smim3	-3.65242	2.87006	3.09225e-08	1.65528e-06
Apoe	-3.0779	6.79603	3.21524e-08	1.71095e-06
Nfatc1	-2.21271	10.5044	3.30311e-08	1.75428e-06
Abi2	-2.00488	5.48146	3.3192e-08	1.76006e-06
Icam5	-3.616	2.13365	3.33835e-08	1.76468e-06
Ube2l6	-2.41545	3.91656	3.44479e-08	1.81527e-06
Stxbp1	-2.00512	3.90586	3.71599e-08	1.94908e-06
Pon3	-3.43829	2.0429	3.73503e-08	1.95604e-06
Dusp1	-2.31589	6.60095	3.74756e-08	1.95956e-06
Itgb5	-3.42202	2.50487	3.92078e-08	2.04698e-06
Cdk5r1	-4.11536	2.48773	4.04538e-08	2.10553e-06
Ttbk1	-5.28016	1.66752	4.05757e-08	2.10863e-06
Npas4	-6.07179	1.3747	4.13483e-08	2.1422e-06
Hpn	-4.1699	2.00929	4.28422e-08	2.20945e-06
Pik3ap1	-3.3942	3.06671	4.54489e-08	2.32615e-06
Dmwd	-5.79846	1.85384	4.61502e-08	2.35847e-06
Cdkn2c	-3.33465	3.5466	4.62246e-08	2.35871e-06
Il4	-4.51697	3.03192	4.81383e-08	2.44529e-06
Pmaip1	-3.65921	3.34188	4.80815e-08	2.44529e-06
Capn5	-2.95507	3.3593	4.91147e-08	2.48742e-06
Cd81	-2.05694	6.34253	5.18539e-08	2.61441e-06
2900026A02Rik	-3.05806	2.47389	5.19608e-08	2.6159e-06
Reep2	-3.23081	2.63753	5.2106e-08	2.61931e-06
Lratd1	-2.49645	4.47707	5.22711e-08	2.62371e-06
A430093F15Rik	-2.05733	5.16647	5.30366e-08	2.65034e-06
Mef2b	-3.38567	3.20033	5.37221e-08	2.67669e-06
D630039A03Rik	-4.00108	2.04249	5.42888e-08	2.69698e-06
Cpd	-2.95124	3.65485	6.11819e-08	3.00413e-06
Syp	-3.58316	1.75394	6.64719e-08	3.24973e-06
Samd11	-3.92922	1.44883	6.93916e-08	3.36813e-06
Dst	-2.19989	5.46577	6.97012e-08	3.37831e-06
Pdlim7	-2.5797	3.79549	7.18467e-08	3.47732e-06
Bspry	-3.17439	2.65299	7.37818e-08	3.54561e-06
Sptb	-2.16719	4.21065	7.42281e-08	3.55695e-06
Gemin8	-2.77077	2.96955	7.61148e-08	3.63193e-06
Rab26	-3.31886	1.61737	7.60254e-08	3.63193e-06
Nlrp1b	-2.421	2.9449	8.16255e-08	3.8568e-06
Mpp2	-4.08799	2.41245	8.15964e-08	3.8568e-06
Arc	-2.58661	4.88542	9.46665e-08	4.42357e-06
Gnaq	-2.61344	4.31411	1.00989e-07	4.69952e-06
Ctsf	-3.84735	1.52663	1.06128e-07	4.91836e-06
Cxcr6	-2.61143	2.98097	1.15413e-07	5.29788e-06
Ptms	-2.75365	3.06343	1.16138e-07	5.32392e-06
Tlcd5	-3.29976	1.71731	1.1713e-07	5.36216e-06
Chadl	-3.12336	1.46135	1.17617e-07	5.36267e-06
Phlpp1	-2.06384	5.04304	1.24679e-07	5.65419e-06
Chn1	-3.14942	2.88893	1.25107e-07	5.66599e-06
Akr1e1	-2.44698	2.86461	1.26355e-07	5.69962e-06
Slc41a1	-2.05112	8.28127	1.28637e-07	5.77946e-06
Plekhg3	-4.27794	3.01039	1.32584e-07	5.941e-06
Ttc16	-4.1108	1.29639	1.33486e-07	5.9735e-06
Napsa	-2.59018	3.19684	1.35353e-07	6.04904e-06
Gsta4	-2.86838	1.14325	1.37614e-07	6.14196e-06
Aldoc	-2.86049	2.58627	1.50603e-07	6.6602e-06
Jdp2	-3.73557	2.21007	1.52981e-07	6.75653e-06
Caskin2	-3.50995	2.43671	1.56696e-07	6.88066e-06
Dock6	-2.28673	3.22389	1.57626e-07	6.90755e-06
Cnrip1	-2.6051	2.31772	1.6881e-07	7.36906e-06
Gpr35	-2.85773	2.64289	1.75599e-07	7.63584e-06
Setbp1	-3.03132	2.06946	1.80182e-07	7.81506e-06
Tnfrsf8	-3.75798	3.39726	1.89456e-07	8.17537e-06
Adssl1	-3.38868	1.81006	1.94001e-07	8.36082e-06
Vdr	-3.59603	5.53878	1.97352e-07	8.48364e-06
Runx2	-2.63589	2.5032	1.97838e-07	8.49375e-06
Actg2	-3.33803	2.44876	2.21926e-07	9.38496e-06
Coq8a	-2.13049	6.31035	2.30766e-07	9.73448e-06
Cd82	-2.16891	9.52903	2.54202e-07	1.06041e-05
Plk3	-2.19346	7.94125	2.57792e-07	1.07274e-05
Gcnt1	-2.67399	2.10246	2.6353e-07	1.09458e-05
B4galt4	-3.18313	2.32699	3.38312e-07	1.36744e-05
St6galnac6	-2.63501	2.38345	3.39622e-07	1.37109e-05
Gpr153	-4.12469	1.72625	3.40558e-07	1.37321e-05
Cd79b	-3.32835	1.6659	3.64635e-07	1.45988e-05
Fam83g	-3.85429	2.46349	3.65239e-07	1.46057e-05
5330417C22Rik	-3.0844	2.86458	4.18817e-07	1.65147e-05
Vill	-2.84436	3.10498	4.2111e-07	1.65851e-05
Sdc4	-3.44451	1.58362	4.27863e-07	1.68119e-05
Slc22a15	-2.75665	5.38163	4.33717e-07	1.70221e-05
Apol9b	-2.23783	3.40946	4.66094e-07	1.82083e-05
Ccdc157	-2.04323	3.66503	5.2891e-07	2.03105e-05
Lif	-3.72227	4.02697	5.40111e-07	2.06937e-05
Plxna3	-2.68563	4.38421	5.8477e-07	2.23037e-05
Arhgef5	-2.84338	2.78756	5.94023e-07	2.26056e-05
Slamf7	-2.64331	4.88717	6.0932e-07	2.31098e-05
Tk1	-2.63651	2.50559	7.0917e-07	2.63938e-05
Reep1	-3.27664	3.12569	7.23964e-07	2.68852e-05
Fut7	-3.53562	1.34355	7.77341e-07	2.8673e-05
Fgr	-2.69547	2.47235	7.84205e-07	2.88688e-05
Lrfn4	-4.08874	1.47635	7.85978e-07	2.89026e-05
Thbs1	-3.94799	2.61799	8.23834e-07	3.01309e-05
Gal	-4.77613	1.33388	8.27174e-07	3.02204e-05
St3gal5	-2.32898	2.01193	8.35801e-07	3.05027e-05
Zcchc12	-2.26021	2.7601	8.46187e-07	3.08484e-05
Anxa3	-3.24953	1.67945	8.6799e-07	3.15075e-05
Il10	-3.59284	1.73119	9.51611e-07	3.42192e-05
Sh3bgrl2	-2.75709	2.73488	9.79851e-07	3.51158e-05
Zfyve28	-2.06793	3.27123	1.2756e-06	4.46274e-05
Tns2	-2.66365	1.85212	1.31192e-06	4.55595e-05
Zfp651	-3.32954	2.05087	1.36108e-06	4.69865e-05
Zfp518b	-2.7702	1.6037	1.37962e-06	4.7481e-05
Pfn2	-2.25166	3.29057	1.38582e-06	4.7646e-05
Smim24	-3.13432	1.23837	1.39464e-06	4.79006e-05
Serpinf1	-3.37559	2.43132	1.43145e-06	4.89659e-05
Rgl1	-2.63684	2.40338	1.46424e-06	5.00371e-05
Zfp612	-2.81004	2.55042	1.63079e-06	5.52263e-05
Fah	-2.16203	2.70617	1.69383e-06	5.72468e-05
Wee1	-2.09026	3.1201	2.01848e-06	6.7014e-05
Lilr4b	-3.14478	2.36806	2.04328e-06	6.77045e-05
Dab2ip	-3.16848	1.58036	2.31776e-06	7.59807e-05
Pdgfb	-3.58062	2.29632	2.41023e-06	7.88592e-05
Kcnd1	-2.90538	1.74982	2.46741e-06	8.02645e-05
Ly96	-2.19993	2.06381	2.55918e-06	8.28514e-05
Hspa2	-3.3062	2.13841	2.55849e-06	8.28514e-05
Jchain	-6.44132	3.36041	2.56371e-06	8.29186e-05
Pxmp2	-3.06388	1.18146	3.16033e-06	0.000100005
Cc2d2a	-2.40065	2.29929	3.37209e-06	0.000106023
Sec16b	-2.15274	2.88657	3.50567e-06	0.000109511
C230024C17Rik	-2.84701	1.3734	3.51435e-06	0.00010958
Kcnk5	-3.88699	2.04877	3.54987e-06	0.000110382
Slc12a8	-2.27955	2.92463	3.88943e-06	0.000120139
Tceal3	-2.29129	1.85811	3.983e-06	0.000122722
Mir155hg	-2.45489	4.00217	4.07332e-06	0.00012471
Rab39b	-2.81584	1.34961	4.16051e-06	0.00012692
S100a4	-3.47585	1.04283	4.23728e-06	0.000128451
Mir22hg	-3.66604	1.54845	4.30731e-06	0.00013034
Edn3	-3.27687	3.56268	4.42401e-06	0.000133692
Rec8	-3.0946	1.76355	4.49066e-06	0.000135284
BC064078	-2.31148	2.4336	4.62033e-06	0.000138696
Sspo	-3.21272	1.1064	5.19469e-06	0.000154266
Scamp1	-2.31845	2.51636	5.20219e-06	0.000154266
Farp1	-2.11428	3.47226	5.29218e-06	0.000156367
Itpripl2	-2.69509	1.95438	5.74957e-06	0.000168119
Gna15	-2.36282	1.36295	6.01513e-06	0.000174977
Stc2	-3.54885	1.21338	6.0352e-06	0.00017541
Nr4a2	-2.26099	8.41846	6.16257e-06	0.000178346
Tnfsf9	-3.10342	2.61359	6.22312e-06	0.00017979
Aifm2	-3.98417	1.81937	6.27665e-06	0.000180949
Rgs9	-2.97566	2.53325	6.66492e-06	0.00019141
Kif7	-2.07107	2.1717	6.81748e-06	0.000195129
Ntng2	-2.39978	1.2253	7.0178e-06	0.000200354
Ajuba	-3.05134	1.6744	7.37653e-06	0.00020971
Vwde	-2.22584	2.87891	7.55961e-06	0.000214195
Ly6m	-2.34342	2.17259	8.04008e-06	0.00022667
Ica1l	-2.16749	2.56838	8.27719e-06	0.000232387
Ccdc120	-3.75047	1.77594	8.29842e-06	0.000232789
Slc9b2	-2.16759	4.08422	8.65922e-06	0.000241111
Zfp939	-2.54681	1.68523	8.6671e-06	0.000241132
St6galnac3	-2.11682	2.71463	8.86125e-06	0.000245927
Zbed5	-2.70052	2.20704	9.24231e-06	0.000254554
Igfbp7	-2.62642	2.05848	9.4623e-06	0.000259837
Agrn	-2.02349	4.01845	1.08648e-05	0.000292106
Pbx3	-2.21921	2.65917	1.09325e-05	0.000293537
Shtn1	-2.44259	3.54411	1.14721e-05	0.000306324
Slc22a17	-2.1267	2.74641	1.19251e-05	0.000317417
Ccnb1	-2.02597	1.40298	1.19547e-05	0.000317705
Optn	-2.3272	2.63054	1.24737e-05	0.000329943
Klf9	-2.13464	3.07469	1.3072e-05	0.000343354
Naip6	-3.58788	1.44532	1.38096e-05	0.00036021
Cebpd	-3.2997	1.13608	1.62056e-05	0.000415027
Fut10	-2.20491	1.76313	1.63126e-05	0.000417452
Cdcp1	-3.95786	1.25561	1.63416e-05	0.000417878
Ica1	-2.61133	1.5314	1.68539e-05	0.000427105
Cep112	-2.7139	2.36765	1.69742e-05	0.000429187
Vipr2	-2.37802	2.83647	1.7119e-05	0.000432203
Plod2	-3.33621	1.56793	1.7812e-05	0.000449029
Ccn4	-2.84344	1.87364	2.32498e-05	0.000565466
Scin	-2.22192	2.28112	2.74859e-05	0.000654841
Mtmr11	-2.01668	1.68249	2.79549e-05	0.000664144
Bnip5	-2.15234	2.10319	2.86887e-05	0.000679668
Lyn	-2.60289	2.55379	2.87843e-05	0.000680979
Btbd16	-2.48363	2.24221	3.20183e-05	0.000742919
Ildr1	-2.2534	1.92905	3.20392e-05	0.000742919
Cilp2	-3.81922	2.19368	3.69818e-05	0.000843081
Catsperd	-2.19956	1.21632	3.83143e-05	0.000871696
Alox8	-2.6817	2.89071	3.87389e-05	0.000878991
Neil2	-2.47421	1.12971	4.32151e-05	0.000959955
Cx3cr1	-3.07521	3.10107	4.40573e-05	0.000974224
Lrrk1	-2.06489	2.3187	4.5718e-05	0.00100499
Arl6	-2.18593	1.30417	4.65361e-05	0.00101787
Ccl5	-2.59758	1.61703	4.65446e-05	0.00101787
Tub	-2.07795	1.37288	4.92062e-05	0.00106444
Rad51b	-2.51352	1.28744	4.92407e-05	0.00106445
Nr3c2	-2.13611	3.41175	4.98184e-05	0.00107419
Tubg2	-2.31399	1.93886	5.06895e-05	0.00108812
Oaf	-2.50506	1.02365	5.17559e-05	0.0011075
Dram1	-2.13028	1.69808	5.31567e-05	0.00113246
Wnt3	-2.16633	1.89186	5.65219e-05	0.00119437
Mx1	-2.02213	2.28327	6.00862e-05	0.00126103
Gucy2g	-2.12379	2.09192	6.11449e-05	0.00128007
Ccdc80	-2.88425	2.8232	6.28265e-05	0.00131203
Rhod	-2.75677	1.65448	6.49646e-05	0.00134876
Tnfsf13b	-2.5004	2.7434	6.53339e-05	0.00135381
Atcayos	-2.18384	2.06774	6.85915e-05	0.00140894
Txlnb	-2.36912	1.91292	7.2818e-05	0.00148136
Prrt2	-2.79264	1.29005	8.23476e-05	0.00164846
Fam81a	-2.87727	1.10456	9.3686e-05	0.00183739
Chn1os3	-2.44389	1.10316	9.55798e-05	0.00186587
Plppr2	-2.38002	1.08244	9.65688e-05	0.00187976
Adam8	-2.17241	2.06125	0.000101067	0.00195049
Hpse	-2.5102	1.3128	0.000103504	0.00198843
Glt28d2	-2.31727	2.28183	0.000112752	0.00215023
Tmem26	-2.54122	2.13852	0.000124335	0.00234338
Ccna2	-2.04768	1.12588	0.000127631	0.00239882
Megf8	-2.20257	1.15529	0.000131229	0.00245282
Rubcnl	-2.06827	1.88258	0.000134608	0.00250491
Pawr	-2.53181	1.64819	0.000142453	0.00263063
Utf1	-3.2369	1.24205	0.000179051	0.00319655
Npdc1	-2.32613	1.19332	0.000180363	0.00321151
Tmod1	-2.29127	1.51778	0.000208822	0.00364346
Tgm2	-2.25662	1.29199	0.000213142	0.00370736
Stab1	-2.05329	2.46713	0.000222993	0.00384753
Zfp449	-2.55725	1.05464	0.000235317	0.00401463
Ighv1-55	-4.9682	2.05376	0.000306718	0.00503962
Kirrel3os	-2.12009	2.72677	0.000364193	0.00584211
Rassf6	-2.08625	2.90669	0.000416564	0.00655782
Kctd11	-2.06695	2.00609	0.000508792	0.00773516
Metrnl	-2.32372	1.66853	0.000529231	0.0080081
Sbk2	-3.01547	1.15413	0.000568426	0.00847528
Dnase1l3	-2.22022	2.22849	0.000599815	0.00885741
Gfra1	-2.23869	1.06709	0.000602587	0.00889447
Rgs8	-2.23666	2.3645	0.000647424	0.0094166
Nrgn	-2.22874	1.41853	0.00067694	0.00979536
Mid2	-2.70696	1.21312	0.000785832	0.0111263
Plpp2	-2.12495	1.33504	0.000799516	0.0112655
Car5b	-2.10584	2.19827	0.000929453	0.0127563
Vat1l	-2.44521	1.23242	0.00140833	0.0179184
S1pr3	-2.90578	1.98714	0.00159244	0.0198358
Iglv1	-5.87896	2.22969	0.00220041	0.0257496
Iglc1	-5.6746	2.57183	0.00263337	0.0296965
Ighg2c	-3.65797	3.29931	0.00382972	0.0402495
Morn4	-2.02514	1.03678	0.00396366	0.0412472

## Sheet: Table 3
Table 3. Differentially expressed genes (DEGs) in anergic DKO cells relative to anergic WT cells. A paired differential expression analysis comparing samples from the same chimeras was performed with edgeR. Genes with p < 0.05 are shown. CPM = counts per million. FDR = false discovery rate.
gene_name	Log Fold Change (anergic WT/anergic DKO)	LogCPM	PValue	FDR
Ikzf4	4.38926	5.35266	1.2907e-14	4.36658e-10
Lrrc32	4.70871	5.36107	3.21502e-13	5.43837e-09
Foxp3	4.39899	6.66453	6.97477e-13	7.86545e-09
Ecm1	2.88642	6.87026	6.747e-12	5.70644e-08
Napsa	-3.93071	3.19684	1.55435e-11	1.05171e-07
Lratd1	-3.52087	4.47707	4.65466e-11	2.19312e-07
Cd55	2.53719	5.81564	5.83433e-11	2.19312e-07
Padi4	-3.25097	5.7813	5.4706e-11	2.19312e-07
Tdrp	-3.13871	6.28709	8.43806e-11	2.85468e-07
Ms4a4c	-3.16211	5.56079	1.43028e-10	3.98529e-07
Swap70	3.32018	5.1525	1.40188e-10	3.98529e-07
Gsta4	4.49082	1.14325	1.5314e-10	3.98529e-07
Penk	4.93989	3.90462	2.75802e-10	6.52389e-07
Rln3	4.55924	1.83304	2.89257e-10	6.52389e-07
Sostdc1	-3.08764	7.82684	3.68537e-10	7.79249e-07
Tnfrsf9	2.57714	7.42088	6.63832e-10	1.24767e-06
Chn2	-2.05787	5.20749	7.20574e-10	1.28304e-06
Pde3b	-2.47323	7.90959	8.02629e-10	1.35769e-06
Igfbp7	-3.89759	2.05848	2.60172e-09	4.19136e-06
Smarcd1	2.63363	4.83429	2.9591e-09	4.55042e-06
Flicr	3.96912	2.57598	3.46857e-09	4.96818e-06
Efnb2	-3.11029	2.55229	3.52447e-09	4.96818e-06
Itgae	2.85092	5.15561	3.88379e-09	5.2557e-06
Zbtb32	-2.46471	3.78028	4.9711e-09	6.46836e-06
Itih5	2.51474	4.06558	6.08621e-09	7.62602e-06
Cx3cr1	-4.61884	3.10107	6.87101e-09	8.3019e-06
Gucy1a1	2.54816	4.14546	7.19655e-09	8.3954e-06
Gjb2	6.28934	0.92177	8.29737e-09	9.35694e-06
Hdgfl3	2.23611	4.0286	1.01161e-08	1.06968e-05
Apoe	-3.24228	6.79603	1.01179e-08	1.06968e-05
Ctse	2.03885	7.55383	1.09528e-08	1.09828e-05
Ppic	-2.69829	4.25977	1.10377e-08	1.09828e-05
Prss50	-3.64059	0.827497	1.44097e-08	1.35415e-05
Igsf23	2.00768	4.81113	1.83949e-08	1.65188e-05
Xkrx	-2.16736	5.29609	1.85545e-08	1.65188e-05
Atp6v0d2	3.16672	2.57881	1.93453e-08	1.67813e-05
Rras2	2.68336	5.0736	2.09173e-08	1.7212e-05
Acsbg1	2.16143	4.48456	2.11873e-08	1.7212e-05
Il2ra	2.41319	6.83303	2.13681e-08	1.7212e-05
Slc7a10	2.78974	3.25554	2.77171e-08	2.18069e-05
Slc1a4	-2.35466	5.64656	2.91493e-08	2.24125e-05
Rragd	2.41688	3.02661	3.28115e-08	2.46677e-05
Trpm6	-2.97212	3.24879	3.74882e-08	2.75709e-05
Mboat1	-1.80055	5.6673	4.04106e-08	2.90879e-05
Tnfsf8	-2.15562	8.20674	4.33423e-08	3.05482e-05
Edn3	-3.94697	3.56268	4.60657e-08	3.18051e-05
Smtn	-2.98124	3.77706	4.83539e-08	3.27172e-05
Klf2	-2.06264	8.26406	5.12078e-08	3.39689e-05
Spp1	-3.36184	5.54504	5.97003e-08	3.8108e-05
Fam71b	-3.20263	2.83914	7.3604e-08	4.61129e-05
Rgcc	-2.51728	6.46577	7.75124e-08	4.76786e-05
Cxcr6	-2.50782	2.98097	8.09596e-08	4.89097e-05
Themis	-1.70329	6.53363	1.18958e-07	6.59747e-05
Acan	-3.32629	1.61561	1.1713e-07	6.59747e-05
Chadl	3.08595	1.46135	1.26291e-07	6.89122e-05
Ntrk3	-1.48016	5.79585	1.3878e-07	7.45246e-05
Ascl2	-2.09853	4.13604	1.42063e-07	7.5096e-05
Trat1	1.57849	5.40155	1.71578e-07	8.93023e-05
Kirrel3	-2.53236	4.10846	1.77996e-07	9.1239e-05
Sptb	-1.97789	4.21065	2.04668e-07	0.000101826
Coro2a	2.02247	4.20287	2.10301e-07	0.000103111
Ptpn11	-1.52709	7.01188	2.17076e-07	0.000104913
Snn	-2.10576	3.44745	2.24894e-07	0.00010716
Lamc1	2.26969	4.57092	2.31086e-07	0.000108581
Ramp1	-1.80749	5.94203	2.46549e-07	0.000112716
Tmcc3	-1.69633	4.19495	2.57388e-07	0.000115486
Gata1	2.25483	2.81584	2.59435e-07	0.000115486
Egln3	-1.82265	4.12557	2.64254e-07	0.000116104
Cxxc5	-2.11506	4.88122	2.75158e-07	0.000119345
Qrfp	-3.43124	1.48043	2.79545e-07	0.000119712
Slc35g1	1.52213	4.56418	3.05747e-07	0.000129297
2010300C02Rik	-2.59284	3.10465	3.10032e-07	0.00012949
Il21	-2.39535	6.17468	3.33317e-07	0.000135861
Susd2	-2.15818	6.54131	3.30248e-07	0.000135861
Prdm1	1.57138	4.2619	3.80602e-07	0.000153288
Farp1	-2.41866	3.47226	4.44865e-07	0.000177061
Ly6a	-1.55256	7.97402	4.97557e-07	0.000195731
8030451A03Rik	-2.91193	2.19611	5.59327e-07	0.000215281
Slco3a1	-1.46917	6.57425	5.5998e-07	0.000215281
Cnr2	1.6931	4.05473	5.78195e-07	0.000219785
Crppa	-2.06986	4.5732	5.90581e-07	0.000221999
Vdr	-3.14536	5.53878	6.11271e-07	0.000224782
Rab4a	2.97784	1.96209	6.22359e-07	0.000226398
Cd226	-1.64152	4.79614	7.1069e-07	0.00025578
Ppp3ca	1.35925	5.24818	7.3187e-07	0.00026063
Gsto1	2.3213	2.47841	7.42641e-07	0.000261711
Igha	6.41987	4.85014	8.11259e-07	0.000282945
Acsl3	-1.70518	4.98556	9.03837e-07	0.000308866
Cd72	1.75876	3.64379	1.09997e-06	0.000360599
Coro2b	-1.95351	4.06447	1.0766e-06	0.000360599
Tmie	-2.03263	5.16683	1.10852e-06	0.000360599
Ehd3	-1.4576	7.92196	1.09473e-06	0.000360599
Glp1r	-2.47082	3.02964	1.0978e-06	0.000360599
Slc2a3	1.46167	5.92149	1.12242e-06	0.000361642
Sytl1	1.67883	4.02323	1.13857e-06	0.000363388
Chst3	-2.44601	1.89957	1.29026e-06	0.000407951
Cd40lg	-2.03436	8.08153	1.33267e-06	0.000417458
Slamf6	-1.39642	8.37969	1.46128e-06	0.000453545
Dap	-1.51398	6.3582	1.56055e-06	0.000475632
Ift80	1.40708	6.377	1.54898e-06	0.000475632
Marcksl1	-1.90815	6.82468	1.60093e-06	0.000479302
Cpm	-1.47217	6.43887	1.6648e-06	0.000489755
Abcb1a	1.34762	5.18564	1.77832e-06	0.00051864
Angptl2	-1.87719	7.94267	1.89063e-06	0.000546682
Plagl1	-2.44562	3.71106	1.95806e-06	0.000561383
Gpm6b	-1.36941	6.60621	1.98988e-06	0.000565713
Ggt5	-1.73163	4.93211	2.11452e-06	0.000591209
Ppp1r3f	2.29788	2.24034	2.10051e-06	0.000591209
Ext1	-1.36024	6.62111	2.17513e-06	0.00060317
Fam20a	-2.10605	4.70456	2.49999e-06	0.00068762
Ppp1r14b	-1.50275	6.13088	2.52927e-06	0.000690063
P2ry10b	-1.89588	3.39756	2.58862e-06	0.000700605
Scimp	-3.13371	0.782077	2.77728e-06	0.0007457
Tmem121b	2.7908	1.06668	2.8698e-06	0.000764474
Rin2	2.79689	4.35715	2.91103e-06	0.0007694
Spry1	-2.2822	6.63076	3.14304e-06	0.000811695
Tnfrsf1b	1.61518	9.00609	3.10901e-06	0.000811695
Vegfc	4.46321	-1.00063	3.1325e-06	0.000811695
Cd200	-1.54925	6.32722	3.23589e-06	0.000829345
Kit	-2.31465	2.23002	3.60095e-06	0.000915968
Krtcap3	1.41729	3.82307	3.86378e-06	0.000968262
Tm6sf1	-1.48154	3.64432	3.85047e-06	0.000968262
Matn2	1.74862	3.72957	3.93333e-06	0.000978445
Csgalnact1	-1.51104	3.68125	3.97641e-06	0.00098194
Cd200r1	1.31861	4.38358	4.20173e-06	0.00103006
Igfbp4	-1.70907	8.57052	4.43214e-06	0.00107873
Xcl1	-3.39075	0.751125	4.5319e-06	0.00109513
Thbs1	-2.99758	2.61799	4.67777e-06	0.00111391
Paqr7	-1.30081	5.80257	4.73966e-06	0.00111391
Tiam2	-1.87656	3.55947	4.74129e-06	0.00111391
Igf2r	1.48943	7.34662	4.8433e-06	0.00113003
C78197	3.91969	0.294932	5.28247e-06	0.00122405
Mef2b	-2.29698	3.20033	5.51197e-06	0.00126015
Chn1	-2.26784	2.88893	5.51278e-06	0.00126015
Ifi211	-2.95939	0.814206	5.59912e-06	0.0012713
Ctsl	-1.51988	4.50098	6.18258e-06	0.00138518
C3	-2.4692	4.08036	6.23594e-06	0.00138795
S100a11	-1.29137	6.93253	6.90137e-06	0.00152601
Msra	-1.28323	5.02416	7.3428e-06	0.00160267
Ikzf3	-1.23348	7.2545	7.30861e-06	0.00160267
Dennd5a	1.43431	4.95703	7.49889e-06	0.00162625
Rnf128	-1.75662	3.72531	8.27732e-06	0.0017825
Ms4a4b	-1.40792	9.70472	8.32478e-06	0.0017825
Lmo4	-1.55787	3.39289	8.38315e-06	0.00178371
Filip1l	-1.23599	5.83134	8.47995e-06	0.00179303
Csf1	-1.49517	6.00429	8.5924e-06	0.00180232
Irak4	1.28461	4.88444	8.81635e-06	0.00182985
Cbfa2t3	-2.69103	1.97257	8.95847e-06	0.00184801
Armcx2	-1.23442	4.35791	9.51149e-06	0.00192684
Slc30a4	-1.32652	4.38564	9.49997e-06	0.00192684
Gng2	-1.15668	4.96781	9.47563e-06	0.00192684
Id2	-1.38459	6.76449	9.69153e-06	0.00194949
Ifi204	-2.31479	2.20034	9.73853e-06	0.00194949
Vipr2	-2.36378	2.83647	9.92802e-06	0.00197573
Ppm1l	1.50497	3.6538	1.02737e-05	0.00203257
Cyp2s1	-1.56099	4.37713	1.07011e-05	0.00210482
Pou2af1	-1.51566	6.31716	1.08368e-05	0.00211919
Myb	-1.52212	6.19529	1.12391e-05	0.00218522
Ptgir	1.6857	3.27626	1.17373e-05	0.00226905
Cd7	1.7312	3.27544	1.18499e-05	0.00227781
Ttc7b	-1.16752	4.73881	1.25182e-05	0.00237924
Slc26a11	-1.25405	6.04156	1.24586e-05	0.00237924
Stk26	-1.21136	7.13624	1.28159e-05	0.00240875
A530010L16Rik	-2.84244	2.60634	1.27703e-05	0.00240875
Cacna1d	-1.94139	4.63208	1.32084e-05	0.0024688
Vav2	1.29904	4.36189	1.3747e-05	0.00255535
Lmna	-1.73405	4.45293	1.40066e-05	0.00258939
Bnip5	2.27536	2.10319	1.4119e-05	0.00259598
S1pr3	-3.8962	1.98714	1.45541e-05	0.00266151
Hs3st3b1	-1.30954	5.74673	1.5086e-05	0.00274395
Cdc25b	-1.21198	6.89439	1.52692e-05	0.00275075
Shld1	-1.24775	5.10933	1.53673e-05	0.00275075
Als2cl	-1.32776	7.90457	1.52934e-05	0.00275075
Pros1	1.93187	2.8239	1.58591e-05	0.00282385
Nrgn	-2.8661	1.41853	1.62276e-05	0.00287433
Slc22a2	3.10646	-0.00831709	1.64758e-05	0.00290308
Rph3a	-2.083	1.9298	1.68974e-05	0.00296194
Frmd6	1.39075	5.97265	1.72822e-05	0.00301379
Trf	2.16042	1.6592	1.8229e-05	0.00316258
Cdh23	-1.48744	6.84485	1.88668e-05	0.00325654
Asap1	-1.11012	7.53676	1.96191e-05	0.0033692
Il9r	-2.30639	2.98849	2.01057e-05	0.00343533
Cnn3	-1.53017	6.39561	2.27625e-05	0.00385039
Gna12	-1.26434	6.06359	2.26645e-05	0.00385039
Bcl2	-1.26137	7.64209	2.36254e-05	0.00397648
Nsg2	-1.1539	6.74305	2.53263e-05	0.00424165
Gpr83	1.26627	5.97086	2.55815e-05	0.0042633
Hpcal1	-1.39777	6.43234	2.57884e-05	0.0042767
Fam129a	1.14055	5.96252	2.77387e-05	0.00453347
Grk3	-2.41282	2.44773	2.755e-05	0.00453347
Evi2a	-1.15418	4.83808	2.76155e-05	0.00453347
Plekho1	-1.31235	4.30051	2.82842e-05	0.00457838
St8sia1	-1.18745	5.82612	2.98891e-05	0.00481513
Fsd2	2.12774	2.3409	3.04022e-05	0.00486836
D630039A03Rik	2.42082	2.04249	3.05073e-05	0.00486836
Marcks	-2.19456	1.26275	3.10268e-05	0.00492802
Anxa2	-1.02039	5.94366	3.28884e-05	0.00519929
Trerf1	-1.04389	5.92861	3.4837e-05	0.00544465
Fut10	2.06452	1.76313	3.47939e-05	0.00544465
Zfp536	-1.84975	2.45458	3.52451e-05	0.00544465
Il1rl2	-0.99487	5.30647	3.52306e-05	0.00544465
Rasal1	1.57144	3.85762	3.4985e-05	0.00544465
Btla	-1.27814	7.77313	3.54682e-05	0.0054542
Etfbkmt	1.17242	3.86755	3.57615e-05	0.00547442
Nanos1	-1.34392	5.33077	3.64191e-05	0.00554998
Rps6kc1	-1.19149	4.73096	3.69682e-05	0.00560839
Atg9b	2.3215	0.85544	3.7405e-05	0.00564933
2610012C04Rik	4.17948	-0.809314	3.87883e-05	0.00578083
Crtam	-1.29678	3.95343	3.87636e-05	0.00578083
Dennd3	-1.41541	3.81123	4.08299e-05	0.00605373
Ccr6	2.30505	1.71235	4.16192e-05	0.00612182
Maged1	-1.66734	3.87005	4.27587e-05	0.00625243
Snx9	1.11861	4.36655	4.28767e-05	0.00625243
Bpgm	-1.16138	4.94552	4.32377e-05	0.00627801
Col5a3	-1.9126	2.78226	4.39259e-05	0.00632365
S1pr2	-1.34084	5.96202	4.38013e-05	0.00632365
Padi2	1.43999	4.18318	4.46232e-05	0.00636983
Hddc3	-1.79032	2.04396	4.53017e-05	0.00641256
Dll1	-2.77248	0.241228	4.52501e-05	0.00641256
Usp6nl	-1.12075	6.27887	4.56098e-05	0.00642927
Slc28a2b	1.18453	8.29329	4.68479e-05	0.0065764
Tubb3	-2.53661	0.922361	4.92062e-05	0.00687891
Ccdc184	4.93098	-1.57473	5.10602e-05	0.00707959
Cep112	2.43854	2.36765	5.09982e-05	0.00707959
Slc25a24	-1.10727	4.52608	5.26485e-05	0.00727001
Fhdc1	1.64302	3.35086	5.34025e-05	0.00734414
Ccr8	1.58568	6.20324	5.51124e-05	0.00751086
Pgpep1l	1.72921	1.83639	5.52808e-05	0.00751086
Cd96	1.07554	6.82374	6.03595e-05	0.00816808
Apoc4	-2.885	0.953817	6.15267e-05	0.00829287
Ppm1j	1.65675	4.51904	6.21384e-05	0.00834208
Lilrb4a	1.76662	2.53001	6.50522e-05	0.00866449
Tnfsf14	-1.59314	3.8698	6.55574e-05	0.00869754
Pdzk1ip1	3.13962	0.543706	6.8062e-05	0.00899455
Dhrs3	-1.41786	3.48286	6.83389e-05	0.008996
Rassf10	-3.71606	0.402029	7.14164e-05	0.00936468
Tbc1d30	1.05481	7.20653	7.41045e-05	0.00963922
Klrg1	2.73597	0.499469	7.43649e-05	0.00963922
Espn	-1.02283	5.37114	7.59068e-05	0.00980154
Scmh1	-1.00025	5.30033	7.62492e-05	0.00980831
Cd38	1.43796	3.9274	8.12679e-05	0.0104143
Il13ra1	-1.46261	4.00973	8.23353e-05	0.0105113
St6galnac3	1.74722	2.71463	8.73534e-05	0.01111
Abcc3	-1.87442	4.73584	9.08894e-05	0.0115164
Ica1l	-1.72512	2.56838	9.12351e-05	0.0115171
4930519E07Rik	-4.09922	-0.3941	9.16566e-05	0.0115273
Art3	2.05555	1.69703	9.28373e-05	0.0116325
Mical3	1.3742	4.12171	9.39485e-05	0.0117283
Vim	-1.19401	6.67376	9.45521e-05	0.0117391
Endod1	-1.15691	6.53512	9.47291e-05	0.0117391
E130308A19Rik	0.961158	4.88705	9.52977e-05	0.0117665
Cemip2	-1.03963	5.46349	9.73057e-05	0.0119273
Prkcz	-0.960406	4.77908	9.71146e-05	0.0119273
Fhad1	-2.3925	1.26702	9.9188e-05	0.0121142
Asb2	-1.50594	5.97417	9.96555e-05	0.0121275
Gpr146	-1.25592	6.24159	0.000102705	0.0124538
Nav2	-1.0064	6.49693	0.000104462	0.0126216
Kifc3	-1.89604	2.37952	0.000106158	0.0127809
Cish	1.49252	5.29611	0.00010807	0.012965
Ybx3	-1.11149	5.94665	0.000108993	0.0130057
Slc25a4	-1.03976	6.30127	0.000109563	0.0130057
Itgb1	-1.10994	8.47598	0.000109485	0.0130057
Cdk2ap1	-1.05208	4.92667	0.000110185	0.0130338
Bmyc	1.57836	3.01707	0.000114923	0.0134068
Rflnb	-1.07712	7.33971	0.0001149	0.0134068
Tcf7	-1.2224	10.9005	0.000113931	0.0134068
Src	2.03773	0.971583	0.000114674	0.0134068
Pecam1	-1.12794	7.64373	0.000115407	0.013417
Prag1	1.02227	6.2974	0.000119467	0.0138414
Snx25	-1.02177	5.50288	0.000121613	0.0139557
D830030K20Rik	2.54224	-0.375894	0.000123641	0.0141314
Magee2	-3.23688	-0.192644	0.000125895	0.0143406
Slc37a2	-1.05399	5.47365	0.000126738	0.0143564
Fam3c	0.980868	7.75517	0.000126883	0.0143564
Myo1f	-1.0161	6.58336	0.000128339	0.0144728
Capn5	-1.59114	3.3593	0.000131782	0.0147627
Tbxa2r	0.987417	5.87922	0.000133154	0.0148671
Pim2	-1.12855	6.51926	0.000133674	0.0148761
Prickle1	-1.21382	3.85631	0.000135105	0.0149861
S100a6	-1.369	4.97083	0.000136162	0.0150539
Sgsh	-0.985262	5.28923	0.000136721	0.0150665
Optn	-1.80865	2.63054	0.000142224	0.0155734
Ece1	-1.10008	6.59387	0.000142242	0.0155734
Creb3l2	-1.0034	5.37056	0.000144482	0.0157676
Plcxd2	0.868919	6.88306	0.000152662	0.0166068
Prx	-1.94373	2.13539	0.000156427	0.0169618
Ahr	1.32189	3.37663	0.000161323	0.0173261
Trdc	-1.64867	2.70571	0.000161321	0.0173261
Car11	-1.42884	2.97782	0.000162474	0.0173944
Serinc5	-1.0404	6.33307	0.00016626	0.0176878
Arhgap40	-2.10008	0.846213	0.000169786	0.0179966
Lgals1	-1.06838	5.83185	0.000171456	0.0180702
Gna13	-1.22642	8.12077	0.000173341	0.0181992
Sos2	-0.901689	5.59857	0.000173756	0.0181992
Lancl3	-1.68969	1.87579	0.000175083	0.0182315
Rflna	-2.44368	0.11141	0.000175142	0.0182315
F13a1	1.44882	2.29041	0.000179124	0.0185888
Sox4	-1.40628	4.35964	0.000180394	0.0186634
Ttll12	-1.02947	6.22004	0.000184606	0.018986
Rap1gap	-1.66048	2.47547	0.000184636	0.018986
Ccne1	-1.42065	2.82861	0.000187205	0.0191919
Ikzf1	-1.13609	8.50681	0.000190843	0.0195058
Tdrkh	-1.22518	3.63068	0.000191921	0.0195568
Cmss1	-1.08717	3.8134	0.000192842	0.0195579
Cyp2d22	1.22365	3.8718	0.00019704	0.0197806
Flnb	-1.14482	7.17645	0.000198766	0.0198949
Sytl3	-2.16917	2.42095	0.00019979	0.0199384
Rnf157	-1.38233	6.33284	0.000201064	0.0200065
Podnl1	-0.978228	5.16802	0.000202001	0.0200407
Eef2k	1.25099	3.45856	0.000204701	0.0201902
Inafm2	-1.14449	4.17147	0.000204632	0.0201902
Stat4	-1.01456	6.81738	0.000209727	0.0206258
Dmwd	-2.27247	1.85384	0.000211537	0.0207435
AU020206	-1.10702	6.02593	0.000212523	0.02078
Ccnd2	-1.18003	9.22884	0.000214134	0.0208771
mt-Nd6	-0.89501	5.83182	0.00021486	0.0208877
Cited2	-1.06265	5.89472	0.000216067	0.0209449
Ralyl	-1.89578	0.56691	0.000217636	0.0210367
Zhx3	-0.860756	5.09113	0.000218722	0.0210692
Lrp3	2.22976	0.655215	0.000219218	0.0210692
Oasl2	-0.960002	4.28447	0.000220706	0.0210924
Fabp7	-3.47095	-1.35534	0.000222458	0.0211999
Ldhd	-1.97407	2.51837	0.000229524	0.0216764
Suox	1.08064	5.3017	0.000228288	0.0216764
Wnt3	-1.80886	1.89186	0.000228976	0.0216764
Fgf2	-1.50237	3.55394	0.000238487	0.0224118
Pde7a	-0.871791	5.91262	0.000239622	0.0224561
Rasl11a	-1.66129	2.67247	0.000240359	0.0224629
Nqo2	-1.32949	2.65123	0.000251	0.0233928
Lpp	-0.843465	6.06002	0.000252765	0.0234926
Pou6f1	-1.14689	6.52518	0.000255533	0.023648
Tmem171	-4.79418	-1.90522	0.000258005	0.0237836
Mcemp1	2.64176	-0.341521	0.000260483	0.0239071
Hnrnpa0	-0.967284	4.90741	0.000260759	0.0239071
Pdzrn3	-2.15076	1.44731	0.000267058	0.0244185
Acpp	-1.15928	3.60516	0.00026916	0.0245444
Klrb1a	-2.87266	0.29877	0.000272316	0.024699
Adap1	1.30147	3.57731	0.000289561	0.026123
Prrg4	-1.60333	2.73664	0.000293515	0.0264094
Pkn3	-1.61972	2.27559	0.00029607	0.0265686
Nrn1	-1.91282	4.90127	0.000302186	0.027029
Spock2	-1.08098	4.80065	0.000303598	0.027029
Rxra	-1.31865	3.32495	0.00030354	0.027029
Cd44	-0.909411	6.61037	0.000306289	0.027197
Bpnt1	-1.09419	4.21728	0.000315366	0.0279243
Fam43a	-1.55787	5.69029	0.00031613	0.0279243
Ptrh1	-1.62907	2.34897	0.000319785	0.0281003
Pip4k2a	-1.02039	7.89862	0.000322888	0.0282995
Slc30a3	-3.33442	0.168697	0.000327836	0.028659
Lgals7	-1.6095	3.11448	0.000332258	0.0288962
Ahnak	-1.00933	6.78765	0.000341358	0.0296115
Igsf3	1.57945	2.49122	0.000355317	0.0306652
Kcnc3	-3.50475	-1.03402	0.000360053	0.030985
Tnc	-1.70507	3.77424	0.000360855	0.030985
Prkd3	-0.948323	6.39774	0.000367132	0.0314441
Vat1l	-2.55242	1.23242	0.000374302	0.0317624
Vill	1.63553	3.10498	0.000375497	0.0317624
Adamts3	-1.57835	2.6476	0.000375542	0.0317624
Syp	1.77483	1.75394	0.000378908	0.0319672
Il12rb2	-1.63125	2.60367	0.000383288	0.0322563
Lag3	-0.881223	4.70813	0.000386267	0.0324263
Rgl1	1.62596	2.40338	0.000389194	0.0325911
Dglucy	-0.999688	3.82926	0.000390951	0.0326574
Il7r	-0.893629	7.97373	0.000395198	0.0329309
Chst2	-1.37423	6.28845	0.000409818	0.0339817
Mfsd6	-0.943726	7.26594	0.000413243	0.034182
Hectd2	-0.994952	4.61049	0.000421134	0.0347498
Nfe2	-1.62246	1.64528	0.000440298	0.0361412
Pax5	-1.70904	0.8507	0.000442608	0.0361688
Ndrg4	-1.8213	2.72322	0.000447214	0.0364571
Lysmd2	1.35126	2.54432	0.000454981	0.0370011
Pptc7	-0.934583	7.36283	0.000468569	0.0376536
Arhgap5	-0.899904	6.03889	0.000464717	0.0376536
Ighv1-55	4.50494	2.05376	0.000468246	0.0376536
Gnaz	-2.27245	0.551276	0.000468069	0.0376536
Foxk2	-0.9806	5.39477	0.000466478	0.0376536
Nacc2	-1.02324	3.89745	0.000471934	0.0378341
Coq8a	-1.17363	6.31035	0.000477827	0.0381832
Tle4	-0.930728	6.92928	0.000479674	0.0381832
Ddx43	1.15779	3.02211	0.000479345	0.0381832
Dbi	-0.918361	4.94833	0.000493165	0.0391649
Gal	-2.25035	1.33388	0.000495305	0.0392428
Slc9a9	-0.800411	6.86016	0.000498451	0.0393998
Pou2f2	-0.934216	5.48009	0.000502218	0.039605
Arap2	-0.861856	7.97298	0.00050472	0.0397097
Iqsec1	-0.986407	4.67662	0.000516186	0.0405176
Fgf18	-2.42265	0.943253	0.000519635	0.0406917
Pvrig	2.09492	1.35157	0.000525037	0.0409275
Bicdl1	-1.43996	6.22209	0.000532039	0.0411886
Apobec2	-1.58478	1.26874	0.000535738	0.0412089
Tnfrsf25	-1.00853	6.52017	0.000535594	0.0412089
Tubb2a	-1.05712	6.55343	0.000535955	0.0412089
Slfn8	0.847495	6.7244	0.000538864	0.041245
Znrf1	-1.03245	8.15067	0.000538665	0.041245
Aopep	0.895393	6.02553	0.00055994	0.0425693
Frmd4a	-1.07223	3.78771	0.000567858	0.0429781
Cpq	-0.949276	3.7531	0.000569408	0.0429992
Nt5dc2	-2.63113	0.474386	0.000574278	0.0431909
Map4k5	0.888131	4.1238	0.0005745	0.0431909
Hvcn1	-0.874452	6.17947	0.000576508	0.0432458
Mapk12	-1.4097	3.0699	0.000585878	0.0437546
Snx18	0.957588	6.54983	0.000585476	0.0437546
Fam160a1	1.39265	4.21027	0.000599766	0.0446931
Smurf2	-0.895914	6.04165	0.00061681	0.0458622
Ccdc28b	-1.11537	4.29938	0.000621942	0.0461424
Lgalsl	-1.10546	3.4855	0.000641286	0.0474734
Sgk1	-1.0798	6.30144	0.000647936	0.0476718
Cnksr3	0.98635	3.78783	0.000649943	0.0476718
Inpp5f	0.809166	6.34825	0.000651118	0.0476718
Gbp2	-0.897569	6.29169	0.000650203	0.0476718
Ankrd13b	1.43417	2.77474	0.00064925	0.0476718
Rcan1	-1.32074	4.58805	0.000652421	0.0476718
Zdhhc23	1.00853	4.09718	0.000669035	0.0485711
Vav3	0.778176	4.92378	0.000675157	0.0489106
Cenpb	-0.893907	4.4964	0.000680914	0.0492222
Dgki	-1.80642	2.69594	0.000690553	0.0497856
Il2	-1.99766	1.46442	0.000691651	0.0497856
Tanc1	-0.739288	5.61405	0.00069564	0.0499665
1700018F24Rik	2.51424	-0.348698	0.000700918	0.0502389
Slit3	-1.79924	1.90866	0.000712694	0.050975
Scml4	-0.89764	7.77976	0.000727895	0.0519524
Fam169b	0.884484	7.87287	0.000739652	0.0526803
Opn3	-1.82318	0.874579	0.000743319	0.0528303
Tnfsf4	-2.16108	0.612118	0.000750334	0.0532171
Sh3bgrl2	-1.51579	2.73488	0.000764323	0.0539829
Zfp3	-1.07517	3.80863	0.000770554	0.0543096
Tspan5	-0.814691	6.25224	0.000773307	0.0543904
Prex1	-0.930307	8.75518	0.000776995	0.0545363
Cilp2	-2.51471	2.19368	0.000788588	0.0552355
A630091E08Rik	2.54642	-1.22417	0.000794106	0.0554828
Runx3	0.853023	5.11516	0.000796028	0.0554828
Dusp6	-0.948931	6.71937	0.000797039	0.0554828
Ppfibp1	-0.887266	5.45143	0.000800555	0.0556131
Lgmn	-0.949262	3.52947	0.000806788	0.0559312
Gem	-1.28846	3.8425	0.00081274	0.0561919
Trav8-1	-1.20549	3.16824	0.000826985	0.05675
Eps8l1	1.01886	4.61564	0.00082572	0.05675
Rbpj	-1.06447	6.31218	0.000839968	0.0575242
Rgmb	-1.09329	4.92528	0.000843536	0.0576519
Nr4a2	-1.36849	8.41846	0.000875556	0.0595995
Slc16a6	1.19587	3.4616	0.000880656	0.0597063
Itk	-1.10548	10.3014	0.000880081	0.0597063
5830444B04Rik	-1.28629	3.13409	0.000900957	0.0609605
Fbxo41	2.1886	-0.115729	0.000909667	0.061427
Tmem131	-0.893443	7.43035	0.000932983	0.0628053
Slc35d3	3.93799	-1.79982	0.000935938	0.0628053
Kirrel3os	-1.84713	2.72677	0.000935825	0.0628053
Furin	-1.10856	6.40439	0.000943421	0.0629524
Itga7	-0.909618	4.70195	0.000942218	0.0629524
Xylt1	-0.949883	4.8627	0.000950382	0.063292
Celsr1	-0.824845	5.65891	0.000960951	0.0636202
Dapk2	-1.49168	2.22231	0.000960563	0.0636202
Ifitm10	-1.33431	2.25792	0.000965816	0.0638174
Il1r1	-1.81993	3.37566	0.000970617	0.0640096
Plp2	-0.946952	4.24644	0.000976434	0.0642353
Oas2	1.36666	3.49652	0.000977837	0.0642353
Map3k6	3.97891	-1.68926	0.000984592	0.0645537
Efna2	-3.66788	-1.31201	0.00099263	0.0649549
5930430L01Rik	-1.57096	1.42955	0.000998632	0.0650958
Kcnip2	1.17257	3.64893	0.000997155	0.0650958
C230024C17Rik	-1.60388	1.3734	0.00100248	0.0652211
Sulf2	-1.57436	1.31051	0.00100588	0.0653163
Car14	2.87157	-1.00472	0.00101893	0.0660234
Sh3bgrl3	-0.900114	8.21514	0.00102067	0.0660234
Fah	-1.22462	2.70617	0.00102456	0.0661489
2900089D17Rik	1.79726	0.0327453	0.00104418	0.0672872
Bcat1	-1.16216	5.61937	0.00104641	0.0673022
Ctsw	-0.880888	6.63521	0.00106496	0.0683654
Lfng	0.769395	7.50383	0.00107504	0.068882
Krtap19-3	3.35994	-1.28397	0.00108148	0.0691639
Fgf16	2.30782	-0.275136	0.00110472	0.0702515
Tox2	-1.09231	7.33723	0.00111357	0.0706815
Hipk1	-0.819012	6.62789	0.00112334	0.0709877
Nod1	-0.880294	5.5912	0.00115239	0.0726006
Fcrl1	-1.13255	3.23031	0.00116839	0.0734716
Fst	-1.40912	1.76629	0.00117911	0.0737345
A630014C17Rik	-1.38075	2.88176	0.00117762	0.0737345
Tnfrsf18	1.03044	7.3932	0.00117716	0.0737345
Tjp2	-0.873931	5.63572	0.00121129	0.0751914
Sh3rf1	-0.85896	5.3508	0.00120782	0.0751914
Pdcd1	-1.15303	8.82278	0.00121019	0.0751914
Ntng1	-1.48568	1.52539	0.00122176	0.0757019
Mcu	-0.789204	5.40629	0.0012395	0.0766429
Sema7a	-1.33147	4.52289	0.00126178	0.0777549
B630019A10Rik	-0.722847	5.29288	0.00128371	0.078962
Dus2	-0.747182	4.9249	0.00129322	0.079403
Ccr4	1.055	4.13071	0.00131715	0.0807254
Flrt2	-1.57801	2.52825	0.00132952	0.0813364
Klhl4	-1.52581	1.8536	0.00133852	0.0816691
F2rl1	0.846432	4.42588	0.00133979	0.0816691
St14	1.04823	3.10482	0.00134741	0.0819862
Cd52	-0.945654	9.3456	0.00134996	0.0819935
Tgfb3	-1.89012	1.08307	0.00135354	0.0820638
Pla2g7	-2.20668	1.12547	0.00136223	0.0824427
Tnfsf10	0.796485	4.08791	0.00137747	0.0832165
Soat2	1.76704	-0.0213438	0.00139336	0.0840263
AB124611	-0.804696	4.41936	0.00140251	0.0844276
Efhd2	-0.868563	7.35473	0.001422	0.0852171
Car5b	-1.90628	2.19827	0.00142318	0.0852171
Megf9	-0.841716	3.80482	0.00143213	0.0856011
Mpeg1	-3.07434	-1.36047	0.00144209	0.0860445
Trav16d-dv11	-1.45692	1.49622	0.00145721	0.0866415
Csf2	-2.12425	-0.228616	0.00148434	0.0880995
C1galt1	-0.729637	5.82713	0.00150421	0.0889666
Vmn2r97	-0.870822	6.7506	0.00151592	0.0895025
Zfand5	-0.845871	6.89196	0.00159014	0.0937215
Noxa1	1.63177	1.91145	0.00162319	0.0953372
B930095G15Rik	-1.75428	2.46944	0.00162628	0.0953527
Vwa3b	-1.27509	2.41985	0.00163507	0.0956735
Svop	-2.02085	1.0503	0.0016374	0.0956735
Trim8	-0.90705	8.62847	0.00166881	0.0973403
Bhlhe40	-1.11202	6.90781	0.0016869	0.0978219
Tiparp	-0.706738	5.06485	0.00168863	0.0978219
Sgk3	-0.916894	4.94476	0.00171912	0.0994183
Ccl3	-3.22513	-0.53963	0.00173342	0.100074
Abcb10	-0.941425	3.0401	0.00173759	0.100144
Slc2a6	-1.52268	3.12261	0.00175633	0.100603
Whrn	1.10154	3.39302	0.0017525	0.100603
Mfge8	-0.863629	4.44732	0.00175746	0.100603
Jak2	-0.890229	8.43179	0.00177609	0.101327
Chchd10	1.06064	3.59647	0.00178575	0.101535
Eid2	-1.10666	3.11111	0.00179982	0.102164
Cdx1	2.5592	-0.905972	0.00180897	0.102166
S1pr1	-0.892273	9.20965	0.00181193	0.102166
Npepl1	-0.824673	7.32042	0.00180401	0.102166
Lrrc8c	0.731516	7.3664	0.00181027	0.102166
Gpr160	1.49631	1.34065	0.00181648	0.102252
Pik3ap1	1.40196	3.06671	0.00182095	0.102333
Dusp4	-1.09229	4.48026	0.00182684	0.102494
Lig1	-0.772551	4.85936	0.0018328	0.102658
Sorbs1	-0.673593	5.01065	0.00184954	0.103041
Tsen2	-0.784239	4.72288	0.00184667	0.103041
C530044C16Rik	3.5075	-1.62116	0.00184541	0.103041
Dok3	-1.4612	2.02295	0.00186024	0.10334
Akr1b8	-1.74068	0.820778	0.00186627	0.103504
Hook3	-0.693889	6.53436	0.00187635	0.103893
Idh2	-0.823563	6.31552	0.00188583	0.104248
Fgr	1.35238	2.47235	0.0018968	0.104683
Fuca2	-0.679922	5.12888	0.00192305	0.105959
Sbk2	-2.32232	1.15413	0.00194254	0.106858
Klhdc8a	-2.25867	-0.136224	0.00195543	0.106873
Abi3	1.02386	3.53656	0.00195525	0.106873
Ccdc71l	-0.758922	5.19575	0.00195346	0.106873
Foxp1	-0.765064	8.57951	0.00195286	0.106873
Lmnb2	-0.909469	5.69767	0.00199602	0.108915
Spin2c	1.23521	3.12849	0.00201274	0.10965
Ppp2cb	-0.920866	5.47369	0.00201961	0.109848
Rundc3b	0.796666	5.20756	0.00202287	0.109849
Rcbtb1	-0.730747	7.15293	0.00202801	0.109867
Trps1	-0.739105	5.25482	0.00203561	0.110011
Rab11fip3	-0.803629	5.74713	0.00204198	0.110054
Slc29a1	-0.836527	7.34027	0.00204292	0.110054
Eea1	-0.858033	7.1966	0.00205032	0.110198
Ptpn13	-0.860367	6.37693	0.00205211	0.110198
Trp53i13	-0.836976	4.42664	0.00206925	0.110943
Focad	-0.673386	5.56784	0.00207756	0.111212
Vtn	2.07486	1.03745	0.00209108	0.111759
Stx1a	1.15642	3.43782	0.00210785	0.112477
Ccdc50	-0.917728	5.42791	0.00212	0.112948
Synpo	-0.864345	5.77531	0.00213667	0.113657
Ube2m	-0.802729	6.31584	0.0021448	0.11391
Epcam	1.03827	3.27867	0.00214916	0.113963
AC161757.1	-1.11327	2.99148	0.00215424	0.114053
Tmem38a	-1.30502	1.72254	0.00216284	0.11433
Lrrn1	-3.02144	-0.856581	0.00217294	0.114684
Gimap7	0.839831	7.07268	0.00220649	0.115913
Ighg2c	3.72118	3.29931	0.00222622	0.116758
Slc16a3	1.17533	4.28712	0.00222948	0.116758
Rbms2	-0.751684	5.48174	0.00223903	0.117077
Cldn10	1.27198	2.51108	0.0022553	0.117745
4933406I18Rik	-1.24052	1.78218	0.00228198	0.118772
Atxn2	-0.784681	6.03842	0.00230581	0.119644
Fibcd1	-1.743	0.0686761	0.00233412	0.120927
Hist1h4m	-1.69997	-0.0818399	0.002346	0.120987
Rb1	-0.691063	6.37359	0.00234503	0.120987
Cd83	0.866892	7.13839	0.0023509	0.121055
Jchain	2.90017	3.36041	0.00237225	0.121969
Kctd15	-3.05142	-1.49344	0.0024165	0.124056
Ccs	0.769413	5.36973	0.00244107	0.125127
Etnk2	2.20561	1.4878	0.00244566	0.125172
Abhd4	-0.658226	5.69739	0.00245221	0.125318
Csf2ra	-0.887005	3.58356	0.00246723	0.125755
Pdlim1	-0.765036	7.08522	0.00246819	0.125755
Pus7l	-0.820767	4.71031	0.00248222	0.125893
0610005C13Rik	1.56265	0.108592	0.00248006	0.125893
Stmn1	-0.884466	3.96108	0.00248578	0.125893
Twf1	-0.897167	4.86041	0.00249384	0.126113
Rasl11b	1.67766	1.97761	0.00254139	0.12755
Gpr15	1.80211	1.80572	0.00254866	0.12755
Adgrf3	2.27118	0.528739	0.00253492	0.12755
Tbc1d19	-0.99182	2.81576	0.00254347	0.12755
Utp14b	-1.03223	3.48354	0.0026207	0.130739
Gab2	-1.5449	0.603575	0.00265134	0.131328
Car2	1.05006	3.36698	0.00264937	0.131328
Atp1a3	-0.791004	5.00794	0.00266496	0.13165
I830077J02Rik	1.79885	1.42562	0.00266561	0.13165
Galnt9	-0.852893	4.29299	0.00268727	0.132333
Lipa	-0.754041	6.6013	0.00269548	0.132545
Il1r2	0.84152	5.25308	0.00271837	0.133283
Tnfrsf4	0.929704	7.52274	0.00271493	0.133283
Ralgps1	-0.780926	4.86315	0.00274531	0.134409
Sec16b	-1.14619	2.88657	0.00275597	0.134736
Zfr2	-0.891329	3.90591	0.00280094	0.13654
Krt74	2.07628	0.664803	0.00281293	0.136927
Tgfbr3	-0.696382	6.56913	0.00283185	0.13765
Inpp5a	0.730271	4.93785	0.00285648	0.138004
Prss12	-1.19837	1.67793	0.00286271	0.138004
4930407I10Rik	2.37919	-0.751482	0.00285578	0.138004
Airn	1.2589	1.54417	0.00285383	0.138004
Mafg	-0.790614	6.18275	0.00286111	0.138004
Rgs2	-0.82371	5.68328	0.00286768	0.138004
A930002I21Rik	-2.17377	0.589626	0.00289104	0.13893
Fhl2	-1.57118	1.00285	0.00289576	0.138959
Slc15a2	-1.02043	3.31766	0.00290738	0.138971
	-3.18394	-0.710851	0.00290244	0.138971
Btg3	-0.934271	3.50534	0.00290832	0.138971
Otud1	-0.745607	5.41369	0.0029377	0.139782
Lpar3	-1.71687	1.51522	0.00294474	0.139921
Rhebl1	-0.840107	3.74864	0.00294939	0.139945
Isg20	-0.726625	5.08762	0.00296287	0.140191
Dgat2	1.62082	2.00973	0.00296128	0.140191
Rassf2	-0.757926	7.94272	0.00297092	0.140376
Atp6v1e2	2.41024	0.0257365	0.00298594	0.140701
Snx13	0.71374	5.62296	0.00298611	0.140701
Tmem38b	-0.818359	3.96112	0.00300666	0.141472
B4galt2	-3.05446	-1.70809	0.00301228	0.14154
Crybg3	-0.849313	4.03056	0.00305495	0.142949
Gucy1b1	1.66318	1.17304	0.00307499	0.143688
Tns1	-0.730871	4.64592	0.00308406	0.143703
Nrbp2	-0.945573	4.81645	0.00308805	0.143703
St8sia4	0.643413	5.9872	0.00308151	0.143703
Neb	1.15469	4.93217	0.00309644	0.143895
Arl2	-0.74631	4.66958	0.00310128	0.143922
Mest	-1.82729	0.307569	0.0031199	0.14439
Anxa5	-0.804235	6.99377	0.00311867	0.14439
Pitpnm2	-0.780678	5.87785	0.00312428	0.144395
Il6ra	-0.756625	7.17879	0.00313545	0.144714
Fam117b	-0.701295	6.79479	0.00314983	0.145047
Ighv1-15	3.29891	0.285783	0.00315125	0.145047
B3gnt9	-1.46929	1.71383	0.00316618	0.145537
Pim1	1.15806	5.95851	0.00319124	0.14649
Ctsf	1.51079	1.52663	0.00319738	0.146573
Camkk1	0.933656	3.78611	0.00320564	0.146753
Lpin2	-0.787847	5.6261	0.00322087	0.14725
Rapgef4	-0.696782	4.60611	0.00323478	0.147488
Pard6b	-0.842655	3.71452	0.00324826	0.147704
Vkorc1l1	-0.760142	4.39445	0.00326139	0.148102
Fyb	-0.737205	8.43265	0.00327402	0.148477
Akt1	-0.77522	7.63904	0.00328074	0.148582
Oaf	-1.50045	1.02365	0.00332353	0.150279
Gja5	-1.47612	1.31344	0.00332775	0.150279
Sirt1	-0.705982	5.08632	0.00333154	0.150279
Glce	-0.80835	4.90287	0.0033538	0.150681
	-0.651113	5.14852	0.00335136	0.150681
Cd109	-1.33906	3.47446	0.00335946	0.150735
Rhoh	0.762661	8.63835	0.00340313	0.15229
Eif4ebp2	-0.634092	5.76464	0.00340852	0.15233
Btg2	-0.825473	8.71794	0.00342343	0.152794
Prelid2	-0.895013	3.6241	0.00345251	0.153889
mt-Nd5	-0.778813	8.55386	0.00346251	0.153929
	-3.14286	-1.28351	0.00348689	0.154405
Sema3b	3.23697	-1.75968	0.00348214	0.154405
Crmp1	-1.11396	3.77342	0.00348338	0.154405
She	1.20443	2.87213	0.00349562	0.154589
Cys1	1.91218	0.100236	0.00351632	0.155301
Mfhas1	-0.742941	6.72574	0.00352321	0.155347
Xylb	1.39048	1.11686	0.00352655	0.155347
Tbc1d4	-0.799008	8.60654	0.00356264	0.156717
Slc25a42	-0.78746	4.77537	0.00359298	0.157658
Prkca	-0.70526	7.23889	0.0036101	0.158204
Rasgrf1	-1.50632	3.63596	0.00363364	0.158968
Mcoln3	1.02004	2.61304	0.00364108	0.158968
Cstf2t	-0.695852	6.70622	0.00364163	0.158968
Adamtsl2	-1.79936	1.42295	0.0036608	0.159599
Eif2ak2	0.651875	4.30982	0.00369245	0.160771
Apbb1	-1.0672	2.28355	0.00370635	0.160999
Cyp39a1	-1.16681	2.20713	0.00371721	0.161227
9130019O22Rik	-0.762528	4.07106	0.00375322	0.162165
Smox	-0.96599	6.29485	0.00374452	0.162165
Lzts3	-1.20285	2.14257	0.00376396	0.162215
A330009N23Rik	-1.52294	1.91131	0.00375983	0.162215
Ankrd40	-0.668454	6.44097	0.00376878	0.162216
Ripor3	-1.43757	0.694328	0.00378757	0.162486
Mphosph6	-0.814601	4.49699	0.00379426	0.162486
Tlr11	2.50476	-1.47156	0.00379416	0.162486
Plekhm2	-0.794917	4.30588	0.00381149	0.163017
Sec24d	-0.638829	5.12797	0.00384736	0.164343
Ampd1	0.982726	3.44879	0.00385927	0.164469
Ift140	-0.666954	6.00045	0.00386601	0.164517
Mex3c	-0.744397	5.83208	0.00389549	0.165168
Rcc2	-0.781392	8.53414	0.00390083	0.165168
Camk2n2	-2.17319	-1.18792	0.00389716	0.165168
Il4	-1.55335	3.03192	0.00389599	0.165168
5830468F06Rik	-0.96774	3.62844	0.00390927	0.165318
Wdr26	-0.743944	7.45438	0.00396542	0.166651
Trim7	2.27313	-0.402536	0.00396086	0.166651
Tesk1	-0.669692	5.50339	0.00395703	0.166651
4930426I24Rik	-3.26838	-2.0323	0.00396538	0.166651
Rnd1	1.43883	1.07334	0.00394635	0.166651
Plekhh3	-2.8349	-0.808081	0.00397519	0.166854
Cfap74	-0.832943	4.37611	0.00401564	0.168343
Gemin4	-1.38672	0.903368	0.00402591	0.168465
Lrrc8d	-0.68758	6.07951	0.004041	0.168779
Muc16	1.14249	2.79657	0.00405905	0.169324
6430562O15Rik	-1.9737	0.0661891	0.00406452	0.169343
Gramd3	-0.785061	8.32516	0.00407059	0.169387
Tagln2	-0.751194	7.75112	0.00407827	0.169462
Krt10	-1.06861	2.5147	0.00408238	0.169462
Stk11ip	-0.648512	6.13604	0.00410052	0.169468
Add2	1.61199	0.369906	0.00410031	0.169468
Cdr2	-0.823104	3.86849	0.00410258	0.169468
Ncmap	0.687584	4.93204	0.0041203	0.169993
Hpd	2.17116	0.704462	0.00414937	0.170846
1700001J11Rik	1.90601	0.139656	0.00415272	0.170846
Plscr4	-1.30419	2.5961	0.00415811	0.170846
Akap12	-0.867913	4.30941	0.00418288	0.171528
Etnk1	-0.710203	8.16271	0.00419776	0.17193
Rnpep	-0.686105	5.64714	0.00424167	0.172722
Zfp69	-0.865725	3.01895	0.0042399	0.172722
Cd86	1.07172	2.34714	0.00423586	0.172722
Mthfd1	-0.757294	6.89716	0.00425552	0.173039
Xdh	-0.699682	6.58299	0.00428245	0.173508
Zap70	-0.904227	8.8545	0.00428022	0.173508
Tshz2	-1.0393	2.9439	0.00430734	0.173678
Itgb8	0.828261	5.09511	0.00431209	0.173678
Zfyve28	-0.978109	3.27123	0.00431231	0.173678
Lpgat1	-0.689451	4.84051	0.00431228	0.173678
Actn2	1.17404	1.82156	0.00433012	0.174188
Krt17	-1.52847	1.94991	0.00438116	0.175823
Gnas	-0.835631	3.62154	0.00439181	0.176042
Tbc1d10b	-0.766289	7.04023	0.00441978	0.176624
Cd8b1	-0.703854	4.6698	0.00442698	0.176624
Gypc	-0.709945	6.33174	0.00441807	0.176624
Gpr19	-0.83322	3.32386	0.00446812	0.178046
Shtn1	-1.31364	3.54411	0.0044757	0.178138
Fbxo33	-0.615808	6.02704	0.00449115	0.178543
Tnfaip8	-0.811044	7.5729	0.00453138	0.179931
C030005K06Rik	-1.42491	0.949714	0.00454405	0.180223
5430431A17Rik	1.29885	1.11002	0.00462088	0.182202
A930004D18Rik	1.67807	-0.513625	0.00461126	0.182202
Olfr654	3.75162	-1.00251	0.00460487	0.182202
2010016I18Rik	-0.652359	7.04816	0.00461527	0.182202
Antxr2	-0.667214	6.09432	0.00463239	0.182443
Meox1	-3.5223	-1.7475	0.00464064	0.182555
Pld2	-0.750896	3.82084	0.00469053	0.183629
Bcl6	-0.695202	7.23073	0.0046949	0.183629
Gpr34	1.36671	1.85904	0.00467829	0.183629
Adarb1	-0.935133	3.4151	0.00469507	0.183629
Dgkh	0.69769	5.10456	0.00468467	0.183629
Patl2	1.68489	0.525711	0.00470834	0.183935
Sult2b1	-0.991283	4.28128	0.00471564	0.184008
Pawr	-1.60626	1.64819	0.00474178	0.184815
Trav9-4	-0.97729	3.2768	0.00478126	0.186139
Ntf5	-1.66012	0.299938	0.00480488	0.186843
Tmtc4	0.665642	4.34843	0.00484198	0.18807
Timp2	-0.739741	7.96177	0.00485716	0.188443
Slc25a27	-0.797306	3.73875	0.00487314	0.188847
Slc41a3	0.887535	4.00823	0.00489411	0.188886
Stc2	-1.62231	1.21338	0.00493225	0.188886
Pgbd5	1.62055	-0.0781433	0.00493796	0.188886
Midn	-0.850675	3.53249	0.00488969	0.188886
Gse1	-0.730799	5.33412	0.00492223	0.188886
Kras	-0.829068	8.1712	0.00489739	0.188886
Cebpd	-1.66459	1.13608	0.00489358	0.188886
6820431F20Rik	0.863852	3.16803	0.00493414	0.188886
Epdr1	-1.43676	1.29958	0.00493082	0.188886
Fam222a	-1.50687	0.882207	0.00494133	0.188886
Atxn10	-0.70998	7.03545	0.00494674	0.188886
Wdfy2	-0.669411	5.02128	0.0049665	0.189427
Sap30l	-0.702612	4.73632	0.00497581	0.189568
Lrat	-1.73188	0.291638	0.00501086	0.190636
Ica1	1.42804	1.5314	0.00502638	0.190636
Tmem50b	-0.718219	5.41509	0.00504443	0.191107
Arl15	-0.683105	4.32055	0.00508929	0.192037
Hspb1	1.90482	-0.575214	0.00508799	0.192037
Zeb2	-1.24135	2.89607	0.00510277	0.19224
Tpi1	-0.873731	6.61416	0.00512788	0.192859
Grasp	-0.979749	4.89792	0.0051306	0.192859
Ttl	-1.02959	2.93775	0.00514007	0.193001
Sdr39u1	-0.777605	4.18659	0.00515216	0.193147
Ccn4	-1.5237	1.87364	0.00515824	0.193147
Khsrp	-0.674388	7.65779	0.0051611	0.193147
Cep85	-0.642745	5.80346	0.00519172	0.193437
Dynlt1b	-1.01845	2.70655	0.00518217	0.193437
Olfr564	2.83908	-1.69824	0.0051813	0.193437
Olfr93	1.80549	-0.0327313	0.0051877	0.193437
Pdp1	-0.705	4.63475	0.0052137	0.193617
Ptprs	-0.897885	6.1885	0.00520812	0.193617
Slc4a7	0.636887	6.42274	0.00520276	0.193617
Sema4b	0.664825	4.72967	0.00523651	0.19425
Rab11fip5	-1.54106	1.58225	0.00526564	0.195117
Mif	-0.781867	7.16992	0.00528456	0.195604
Fgf21	3.98944	-1.69887	0.00530846	0.19593
Ccdc88a	-1.26709	2.79005	0.00531074	0.19593
F2r	-0.728392	5.85744	0.00535232	0.197249
mt-Nd4	-0.729871	7.55104	0.00536913	0.197438
Gbp2b	-1.18261	2.26991	0.00540166	0.198419
Anxa3	-1.34231	1.67945	0.00541071	0.198535
Bdh2	-1.4001	1.48897	0.00542568	0.19856
Zfp575	-2.47495	-1.30095	0.00541777	0.19856
Klk8	1.02494	3.67896	0.00542898	0.19856
Ddc	1.15644	2.37095	0.00543956	0.198732
Osbp	-0.876215	6.60135	0.00544907	0.198865
Wscd2	1.0298	2.15056	0.00545776	0.198967
Pitpnc1	-0.624877	6.78402	0.00546946	0.199179
Chst12	-0.669906	5.21125	0.00548024	0.199357
Panx2	2.86322	-1.9882	0.00549386	0.19953
Elmo1	-0.721031	8.44743	0.0054968	0.19953
Srsf3-ps	1.51532	0.396887	0.00552187	0.200199
Nudt4	-0.691663	6.12508	0.00552705	0.200199
Ryk	-1.16346	3.09913	0.00559023	0.202055
Zfpm1	-1.62525	5.09158	0.00559906	0.202158
Cyp2d10	2.2174	0.0453538	0.00567502	0.204247
Pogk	-0.751323	5.35243	0.00566326	0.204247
Syne2	-0.529062	5.83085	0.00567215	0.204247
Crtc3	0.685704	5.82886	0.00570151	0.204907
Gpr52	1.57893	-0.549469	0.00570549	0.204907
Mlc1	1.95868	-0.616252	0.00573581	0.205342
Ebi3	1.24575	1.5203	0.00573406	0.205342
Pcdh19	2.14547	-0.321843	0.00574456	0.205373
Sap30	-1.10642	3.23879	0.00574881	0.205373
Fancf	-0.968115	3.74046	0.00579109	0.206665
Morn1	-1.04813	2.27158	0.00580483	0.206937
Dyrk1a	-0.613487	6.57052	0.00592831	0.209055
Pald1	-1.94298	-0.885698	0.00590073	0.209055
Bmi1	-0.668508	6.35584	0.0058816	0.209055
Poglut3	-1.06407	3.60478	0.00592919	0.209055
E2f3	0.973909	2.45393	0.00589224	0.209055
Cstad	-1.32562	1.09945	0.00587563	0.209055
Rufy4	2.13697	-0.487141	0.0059322	0.209055
Klhl5	-0.607991	5.45018	0.00590256	0.209055
Spred1	-0.734664	5.3253	0.00591519	0.209055
Cdkn1a	-1.14383	4.26128	0.0059176	0.209055
Mir6236	-0.607763	7.0942	0.00594905	0.209262
Espnl	2.79214	-1.79559	0.00595046	0.209262
Nuak2	0.747579	3.99981	0.00598544	0.209838
Bace2	-1.23562	2.13299	0.00598222	0.209838
Acsf3	-0.806388	3.55172	0.00598016	0.209838
Rnf145	-0.704381	8.63993	0.00600315	0.210023
Gucy2e	1.33454	0.361205	0.00600129	0.210023
Ldha-ps3	1.83665	-0.552574	0.00603331	0.21086
Cd163	1.18324	1.53001	0.00605817	0.211511
Ergic1	0.610885	6.00011	0.00610277	0.212629
Kcnj5	1.55382	0.911887	0.00610032	0.212629
Hmgn1	-0.694686	7.15263	0.00612972	0.213348
Acod1	-1.69612	0.858729	0.00615327	0.213948
2900026A02Rik	-1.08754	2.47389	0.00617998	0.214656
Olfr1410	2.38835	-0.532084	0.00618974	0.214774
2510009E07Rik	0.870255	3.1086	0.00622436	0.215313
Cltb	-0.7212	5.13442	0.00622237	0.215313
Tnfrsf14	-0.684093	4.69206	0.00630292	0.217586
Tpd52	-0.647286	5.32719	0.00631931	0.217929
Tnf	-1.00964	6.84355	0.00633997	0.218276
Tox	-0.720595	7.9101	0.00634226	0.218276
Dusp14	-0.962451	2.83922	0.00636566	0.218696
Tbc1d25	-0.755179	5.30254	0.00636845	0.218696
Dock4	-0.794014	4.758	0.00637386	0.218696
Usp11	-0.657224	5.60856	0.00641113	0.219593
Zfp41	-0.712648	4.49241	0.00643542	0.220138
Hgfac	1.12643	2.41551	0.00646146	0.220806
Nenf	-0.919612	2.60321	0.00650848	0.221888
Slco4a1	-1.07509	2.28898	0.00651282	0.221888
Crls1	-0.622485	4.59342	0.00652863	0.222203
Enpp1	-0.566651	5.42594	0.00654793	0.222636
Ptp4a1	-2.428	-1.16982	0.00658974	0.223402
Adamtsl4	0.816173	3.32619	0.00658466	0.223402
C130046K22Rik	-1.41042	0.942935	0.00659027	0.223402
Ston2	1.19302	1.58931	0.00660293	0.223607
	-0.815392	9.48001	0.00663113	0.224338
Pgam1	-0.74375	5.92978	0.00668175	0.225824
Fbn2	-1.19581	4.08107	0.00671752	0.226807
Cd160	-0.770614	4.20304	0.00682097	0.229612
Gpc1	-0.890139	3.64844	0.00685446	0.23051
Rpl21-ps13	1.65759	-0.237442	0.00691543	0.231704
Tmem181b-ps	-0.679183	4.17182	0.00691458	0.231704
Tbc1d1	-0.668326	7.02129	0.0069051	0.231704
Piwil4	1.81619	-0.329587	0.00692203	0.231704
Dusp5	0.728929	7.4219	0.00692419	0.231704
Csnk1g2	-0.690385	8.68381	0.00699932	0.233294
Trim67	1.54718	0.323387	0.00698157	0.233294
Rbpjl	2.17279	-1.0244	0.00699385	0.233294
Ms4a6c	-0.849316	3.12731	0.00704197	0.234485
Ttc3	-0.683845	7.1857	0.00709265	0.234786
Fut2	2.06086	0.610553	0.0070685	0.234786
C1qtnf6	1.76957	0.269458	0.00708557	0.234786
Mxd1	0.716029	5.70972	0.00708885	0.234786
Tspyl4	-0.681208	4.03978	0.00717035	0.236773
Msi2	-0.631667	4.29716	0.00717356	0.236773
Bcor	-0.771511	7.18832	0.00717368	0.236773
Itga6	0.658566	7.39735	0.0071927	0.23717
Pak6	-1.32164	0.429896	0.00721244	0.237358
Igf2bp2	-1.02234	2.71077	0.00726831	0.238732
4930402H24Rik	-0.530707	5.49953	0.00731087	0.239665
Tpp1	-0.690932	7.06594	0.00734628	0.240592
Slc14a1	0.647489	5.45835	0.00736091	0.240839
Ldlrap1	-0.696785	7.34427	0.00739122	0.241597
1810073O08Rik	1.53585	0.643335	0.00740541	0.241783
Cebpa	-0.908137	3.80708	0.00741123	0.241783
Map4k4	-0.651294	6.99725	0.00748081	0.243349
Muc3a	2.37138	-1.24485	0.00750648	0.24395
Bag4	-0.661076	5.17583	0.00756879	0.244094
Cyhr1	-0.716918	6.16122	0.00759029	0.244094
Ubr5	-0.748747	7.2814	0.00754056	0.244094
Pik3r1	0.56376	6.61769	0.00757991	0.244094
Hras	-0.659311	4.80663	0.00757934	0.244094
Ahcy	-0.732356	4.54729	0.0075814	0.244094
Dbndd2	1.29877	0.2831	0.00754021	0.244094
Ffar2	2.65953	-1.70527	0.00753362	0.244094
Trav14d-3-dv8	-0.699909	4.46089	0.00758733	0.244094
Mcur1	-0.622913	6.38523	0.00764518	0.245041
Rab21	-0.687251	6.02314	0.00764871	0.245041
Pcmt1	-0.665824	6.51252	0.0076347	0.245041
Olfr536	2.08644	-1.21917	0.0076873	0.245812
E130202H07Rik	2.39064	-0.766694	0.00769729	0.245899
Cables2	-0.692392	6.92434	0.00771277	0.246161
Zdhhc14	-1.06569	2.60187	0.00772797	0.246414
Tusc1	-1.43701	0.293271	0.00774926	0.24686
Nab1	-0.741747	7.8197	0.007778	0.247542
Upk2	2.01177	0.352706	0.00779409	0.247821
Agrn	1.03051	4.01845	0.00794905	0.252038
Flt3	1.42451	2.15113	0.00794873	0.252038
Srxn1	-1.06791	3.43588	0.0079377	0.252038
Esam	1.47908	-0.279297	0.00797075	0.252489
Iglc2	2.46996	-1.11021	0.00799224	0.252933
Olfr1323	-3.23945	-1.34852	0.00802815	0.253733
Lzts2	0.912106	2.44834	0.0080469	0.25395
Nr4a3	-0.805679	8.21184	0.00808283	0.253986
Cxcl11	-1.83677	-0.896166	0.00807744	0.253986
Ar	-0.845842	3.05079	0.0080742	0.253986
Ajm1	1.75294	0.0915438	0.00807602	0.253986
Cntn2	1.69398	0.596078	0.00815464	0.255444
Oxct1	-0.654741	6.33648	0.00816847	0.255641
Fjx1	-5.04167	-1.09256	0.00817789	0.255699
Mfsd2b	1.22457	0.754942	0.00821168	0.256518
Decr1	-0.576828	4.51077	0.00823434	0.256771
Hhex	-1.47803	-0.166663	0.00827103	0.257422
Gapdh-ps16	2.56077	-1.19442	0.00826422	0.257422
P2ry1	-2.73984	-1.86513	0.00829211	0.257604
Cst7	0.696418	6.34339	0.00833056	0.258561
Mtap	-0.671957	6.51673	0.0083723	0.25938
Slc6a20a	1.41476	0.786248	0.00836681	0.25938
B230217O12Rik	-0.995393	2.40011	0.00842282	0.260707
C87414	2.05691	-0.405783	0.00844348	0.261107
Slc16a9	2.39069	-1.10209	0.00854984	0.263673
Epb41l4a	1.18075	1.39755	0.00858457	0.264503
Rad51b	1.38371	1.28744	0.00860116	0.264773
Tmem243	0.563672	6.38355	0.00863453	0.265318
Zfp746	-0.672417	6.68584	0.00871523	0.267554
Tafa3	1.44386	0.884739	0.00876591	0.268623
Pipox	-1.52925	1.29809	0.00878979	0.26905
Akr1b3	-0.670835	7.33697	0.00879575	0.26905
Samd5	-1.36216	0.892789	0.00881472	0.269387
Larp1	-0.728301	8.31658	0.008878	0.269425
Rtn3	-0.65629	7.21128	0.00884956	0.269425
Fam174b	0.8808	3.05973	0.00882511	0.269425
mt-Cytb	-0.740598	10.0028	0.00883671	0.269425
Slc9b2	-1.0464	4.08422	0.00886975	0.269425
Ildr1	1.21332	1.92905	0.00884113	0.269425
Ddo	1.82888	1.67692	0.00887679	0.269425
Lamb3	0.649021	5.15546	0.00894554	0.27118
H2-Eb1	-1.20161	2.96271	0.00896708	0.271299
mt-Nd2	-0.659015	7.56879	0.00899465	0.271695
Fcer1g	-1.92269	-0.908371	0.00911016	0.274204
Stk39	-0.504054	5.33838	0.00910389	0.274204
mt-Nd1	-0.724333	9.12294	0.00913142	0.274356
Ptgs2	2.08912	-0.0344925	0.00923702	0.276302
Ap3s1	-0.710838	4.75333	0.00923155	0.276302
Cyp3a57	1.72168	-0.122283	0.00924901	0.276416
Atp1b1	-0.716415	6.1715	0.00925912	0.276474
Rps4l	-2.1871	0.303178	0.00931677	0.277388
Fcgr3	1.32908	0.564253	0.00933269	0.277388
1700092E19Rik	-3.62686	-1.90529	0.00932416	0.277388
Coch	-1.26431	0.801916	0.00931179	0.277388
Mrgprg	2.24254	-0.811396	0.00938326	0.277973
Hectd4	-0.671908	6.11639	0.00939149	0.277973
Ankrd6	0.93517	2.98829	0.0095337	0.279753
Sipa1l1	-0.608812	7.32388	0.00951989	0.279753
Cnr1	1.57902	1.52122	0.00951993	0.279753
Il18rap	-1.14071	1.86677	0.00949772	0.279753
Tmem229b	-0.606552	6.9623	0.00952919	0.279753
Gpt2	0.93819	4.98645	0.00956189	0.280319
Ndn	-1.69977	-0.649038	0.00959473	0.281038
Olfr783-ps1	2.41188	-1.262	0.0096038	0.281061
Hdgf	-0.664278	7.40283	0.00965601	0.282101
Rnf19a	-0.719057	8.90521	0.00971064	0.283248
Cyth4	0.651611	8.11326	0.00972041	0.283248
C2cd5	-0.602147	7.19016	0.00971874	0.283248
Cela3b	2.74092	-1.44247	0.00974371	0.283611
Arhgap23	1.48844	0.0661981	0.00974962	0.283611
St3gal2	-0.718887	5.77159	0.00977389	0.284073
Tmem252	2.34716	-1.79178	0.00989746	0.287171
Cdip1	-0.654256	7.19473	0.00991009	0.287291
Gnptab	-0.574232	6.00791	0.00994232	0.287978
Nfatc1	-0.75428	10.5044	0.00995324	0.288048
Ankrd28	-0.610264	6.27332	0.00996505	0.288143
Grk2	-0.685532	8.6768	0.00997716	0.288247
Adgrg1	1.94212	-0.508466	0.0100392	0.289319
Traf3ip2	-0.620966	5.65266	0.0100366	0.289319
Cenpa	0.601668	5.49379	0.0100399	0.289319
Pfkfb4	-0.653629	4.29216	0.0100492	0.289339
9430014N10Rik	1.91398	-0.346344	0.0100935	0.29037
4930445N18Rik	3.23571	-1.69331	0.010112	0.290654
Trav18	2.98248	-1.10937	0.0101339	0.291035
Smad4	-0.689013	7.48799	0.0102436	0.292959
Mtss2	-1.67571	-0.563334	0.0102528	0.292959
Sfrp2	1.40697	0.502901	0.0102725	0.293027
Traj37	-0.992069	1.85421	0.0102949	0.293417
Fbxl17	-0.565217	5.57212	0.0103087	0.293563
Ly6m	-1.08797	2.17259	0.0103271	0.29361
Egr3	-0.845434	6.39328	0.0103277	0.29361
Cd4	-0.679202	9.74946	0.0103574	0.294209
Hap1	-1.0613	3.6516	0.010368	0.294263
4933423L19Rik	1.38868	0.701347	0.0104273	0.295547
H2-Q2	-0.876053	4.50557	0.0104482	0.295547
Tm7sf2	-0.799206	3.83453	0.0104358	0.295547
Nid2	1.36194	0.304772	0.0104577	0.295568
Itgb5	-1.07608	2.50487	0.0104999	0.296264
Btbd11	-0.654837	5.95264	0.0106536	0.299851
Ifng	-1.22697	1.60517	0.0106969	0.300402
Tanc2	0.890764	3.13643	0.0107082	0.300402
E130215H24Rik	1.08451	1.18914	0.0106859	0.300402
Meg3	-1.41236	1.73077	0.0107087	0.300402
Sema4f	-0.750633	4.94962	0.0107462	0.301204
Srpx2	1.67794	1.03973	0.0107822	0.301288
1810058I24Rik	-0.649211	5.29547	0.0107937	0.301288
Zmiz2	-0.716515	7.50383	0.0107842	0.301288
9930022D16Rik	-1.56585	-0.305185	0.0108948	0.302363
Zfp185	1.68334	0.0852031	0.0108907	0.302363
Pfkp	-0.642195	8.46571	0.0108862	0.302363
Scamp1	1.05387	2.51636	0.0109629	0.303921
Lrrn2	-2.28735	-1.37673	0.0109689	0.303921
Ttc25	1.33091	0.71033	0.0109833	0.304071
Fpgs	-0.730718	4.88636	0.0110157	0.304721
Cep41	-0.727478	4.43585	0.011071	0.305749
Capns1	-0.591999	5.54902	0.0110821	0.305805
Phc2	-0.657464	7.73654	0.0111067	0.305987
Trim36	-0.868919	3.40741	0.0110982	0.305987
Fut8	-0.574758	5.56403	0.011125	0.30624
Tas2r120	2.73223	-1.2504	0.0112105	0.308093
Slc38a1	-0.684279	8.44512	0.0112288	0.308236
Shc3	1.23808	0.598126	0.0112339	0.308236
2010007H06Rik	-1.31385	1.10929	0.0112687	0.308688
Gar1	-0.599809	5.49986	0.0113136	0.30942
Cd9	-0.709983	6.78766	0.0113789	0.310697
Rilpl2	-0.696176	6.27302	0.0113948	0.310697
H1f10	-1.87868	-1.19425	0.0113971	0.310697
Slk	-0.708446	7.3449	0.0114346	0.311258
Ccr7	-0.758526	10.016	0.0114361	0.311258
Kcnf1	2.52536	-1.45718	0.0114725	0.311322
Epop	-0.800792	4.76372	0.0115366	0.311852
Klf8	-1.15806	1.12852	0.0115404	0.311852
Ccn5	1.85636	-0.536296	0.0115362	0.311852
Cers6	-0.501959	5.34041	0.0116089	0.31294
Lcn6	2.61255	-1.44407	0.0116368	0.313442
Pcyt1b	1.20148	1.23248	0.0116775	0.31379
Brsk2	-1.37013	0.193073	0.0116648	0.31379
1700019D03Rik	-0.837972	3.01559	0.0117064	0.314316
Sardh	-1.14394	1.58513	0.0117246	0.314557
Tspo	-0.66528	7.4214	0.0117814	0.31558
Ccdc154	1.78793	-0.173047	0.0117776	0.31558
Tubb2b	-1.53294	1.96095	0.0118029	0.315874
Fam81a	1.56672	1.10456	0.0118111	0.315874
Klf11	0.748901	3.45248	0.0118324	0.316195
Polr1b	-0.624113	7.12498	0.0118619	0.316483
Ubxn11	-0.809072	5.71822	0.0118994	0.317234
Bcat2	0.582028	5.78218	0.0119134	0.317356
Tmem107	-1.28754	0.821787	0.0119578	0.318039
Zswim2	1.9093	-1.20041	0.0120164	0.319346
Cetn4	-1.36018	0.0675394	0.0120421	0.319583
Socs5	0.600885	5.01488	0.0120442	0.319583
Vmn2r79	1.42456	2.62285	0.0120757	0.319917
Mmd	0.543313	5.50218	0.0120864	0.319949
Il4ra	0.733801	8.99797	0.012172	0.321962
Gnb4	-0.552372	4.57155	0.0122748	0.324429
Pcsk4	0.966307	3.61587	0.0123066	0.325016
Egln2	-0.631011	6.54834	0.0123389	0.325129
Slc35f2	0.717646	4.33287	0.0123424	0.325129
Rpl28	-0.628697	6.45601	0.0124171	0.326405
Abcb9	0.614249	5.99336	0.0124837	0.327392
Fam126a	-0.645111	5.05419	0.0125232	0.328173
Hcfc1r1	-0.691001	3.83138	0.0125565	0.328537
C2cd4c	1.62279	-0.52802	0.0125529	0.328537
Speer4cos	1.40749	0.821096	0.0126679	0.331196
G6pdx	-0.62602	6.34132	0.0127044	0.331639
Vwa5a	-0.491951	5.67725	0.012721	0.331815
Efcab10	2.71353	-1.76006	0.0127655	0.332463
Prss55	1.75109	-0.227064	0.0127615	0.332463
mt-Co1	-0.762956	9.94198	0.0127755	0.332467
Apol7b	1.7341	-1.27488	0.0128218	0.333417
Armc6	-0.769507	4.14812	0.0129629	0.336827
Hmox2	-0.663931	5.731	0.0130335	0.338129
Crybg1	0.586519	7.05011	0.0130518	0.338129
Spred2	-0.611769	4.45745	0.0131142	0.339195
Atp5g1	-0.655767	6.75545	0.0131462	0.339762
Csnk2a1-ps	3.98568	-2.06428	0.0131852	0.340378
Ppp3cc	-0.522238	5.92432	0.013239	0.341379
Cp	-1.12655	3.30951	0.0133157	0.342022
3110082I17Rik	-0.865528	3.11213	0.0133285	0.342022
Tnfsf13b	-1.29818	2.7434	0.0133673	0.342022
Ccnyl1	-0.900481	2.56155	0.0133055	0.342022
Trim44	-0.550553	6.4318	0.0133406	0.342022
Arhgef40	1.35886	0.56014	0.0133853	0.342022
Nfix	-1.13085	2.17796	0.0133843	0.342022
Dennd2d	-0.676123	9.11432	0.0133645	0.342022
Itpripl2	-1.14929	1.95438	0.0133797	0.342022
Cd24a	-1.52081	4.34744	0.0134776	0.343194
Abtb2	-0.684485	8.03339	0.0134583	0.343194
Exoc3l2	2.7349	-1.4891	0.0135021	0.343194
Plxna1	-0.879933	3.33139	0.0134968	0.343194
Anks6	-1.26202	0.0362765	0.0134798	0.343194
Pdcl3	-0.629457	5.38373	0.0136087	0.344867
Ssh2	-0.634429	8.8269	0.0136348	0.345011
Ppat	0.596228	6.53423	0.0136258	0.345011
Tesc	0.641291	4.78727	0.0136555	0.345127
Metrnl	-1.44783	1.66853	0.0136598	0.345127
Zcwpw1	-0.584654	4.01102	0.0136888	0.345343
Mpp6	-0.59426	5.91416	0.0136811	0.345343
Gtf2i	-0.671563	8.35967	0.0137203	0.345623
Extl2	-0.776354	3.17375	0.0137308	0.345629
Synrg	-0.582945	6.35164	0.0138017	0.34664
Emp3	-0.608591	6.59696	0.0137969	0.34664
Cdk13	-0.594046	6.84838	0.0138012	0.34664
Dpysl3	-1.11547	1.46747	0.013821	0.346677
Ubqln2	-0.665143	3.79954	0.0138388	0.346677
Dusp7	-0.519319	6.10101	0.0138441	0.346677
Pkig	-1.05554	1.02943	0.0138439	0.346677
Card19	-0.648201	4.4462	0.0138727	0.346702
Hoxc13	2.25156	-1.68081	0.0138964	0.346702
Gdf3	1.57343	-0.9453	0.0138677	0.346702
D930048N14Rik	1.31541	1.10138	0.0138883	0.346702
Hipk2	0.698142	5.18439	0.0138772	0.346702
Zfp422	-0.586816	5.25821	0.0139311	0.347197
D030025E07Rik	1.39388	0.149515	0.0139421	0.347197
Mvb12b	-0.750884	2.98667	0.013947	0.347197
Adam9	-0.849003	3.21114	0.0139759	0.347405
Rasa3	-0.611337	8.96247	0.0139913	0.347534
Stim1	-0.655976	7.45787	0.0140311	0.348066
Npdc1	-1.29172	1.19332	0.0140783	0.348926
Map4	-0.587382	7.66749	0.0141074	0.34939
Slc25a51	-0.61174	5.49436	0.0141618	0.350482
Faah	-0.614538	8.05675	0.014205	0.351294
Ap1s2	-0.778889	4.17887	0.0142381	0.351599
Pura	-0.615934	5.31197	0.0142576	0.351823
1700030C10Rik	-1.66131	0.501649	0.0142823	0.352175
Emp1	-1.37343	0.468429	0.0143196	0.352839
Wdr83os	-0.624677	5.19573	0.014333	0.352911
4930505N22Rik	-1.3337	-0.247876	0.014405	0.354425
Scfd2	-0.500315	4.79985	0.0144212	0.354566
Rps6-ps2	2.77679	-1.77251	0.0144545	0.354612
Tgtp1	-0.68976	5.84768	0.0145132	0.355795
Ripor2	-0.58716	9.02318	0.0145686	0.356808
4930480E11Rik	-3.46012	-1.90835	0.0145913	0.356808
Erfl	-3.24991	-1.40051	0.0146008	0.356808
Pmvk	-0.690556	3.55876	0.0146073	0.356808
Nucb2	0.946849	2.86217	0.0146811	0.357835
Ncor2	-0.643158	6.37393	0.0146998	0.358033
Ikzf2	0.77218	6.65271	0.0147281	0.358465
Itga5	0.764039	3.8825	0.0147449	0.358616
Csta2	-1.24972	0.188938	0.0147894	0.359283
Zwint	-0.620039	7.04773	0.0147935	0.359283
Smc4	0.650843	7.99857	0.0148145	0.359533
Pygm	0.861856	2.56086	0.0148395	0.359881
Ppm1n	1.63333	-0.650569	0.0148624	0.36018
Sik3	-0.622209	7.15493	0.0149053	0.360935
Arhgap20	0.970834	2.23386	0.0149149	0.360935
Laptm4b	0.755783	3.12604	0.014926	0.360945
Zscan10	-0.899601	2.87984	0.0149484	0.361228
Ccdc33	1.45304	-0.350381	0.0149724	0.361433
Strada	-0.556213	5.42928	0.0149783	0.361433
4632418H02Rik	-1.24005	0.621044	0.0150196	0.361915
Hdac11	1.32874	-0.143893	0.0150734	0.362693
Rpl14	-0.662946	8.55851	0.0151351	0.363403
Nfkb1	-0.792524	7.64527	0.0151687	0.363952
Olfr488	1.43422	1.10202	0.0151969	0.36437
H3c7	1.5402	-0.315195	0.0153264	0.365658
Hivep2	-0.587341	7.7932	0.0153301	0.365658
Kremen1	-0.619433	6.55035	0.015303	0.365658
Gdi2	-0.621507	8.27036	0.0152993	0.365658
Hif1a	-0.704204	9.47846	0.0153479	0.365658
Pnkd	0.614636	4.66479	0.0153368	0.365658
Muc5ac	1.76036	-0.766681	0.0153761	0.366073
Igkv6-23	3.30972	0.0329645	0.0153898	0.366142
Ccdc85b	-0.616412	4.79427	0.0154378	0.366511
Dpy19l1	-0.498362	5.24325	0.0154205	0.366511
Frmpd1	1.25002	0.552383	0.015436	0.366511
Cd3eap	-0.655719	5.12537	0.0155219	0.36799
Bpifb3	1.77588	-1.32909	0.0156054	0.368902
A230056P14Rik	1.20171	0.665042	0.015641	0.369261
Chrna1os	-1.56183	-0.399896	0.0156732	0.369763
Cnga2	-1.69966	0.0521284	0.0157102	0.370378
Sppl3	-0.598448	6.1361	0.0157309	0.370608
Sesn2	0.75492	6.41692	0.0157496	0.370789
Dock11	-0.643471	8.62153	0.0157964	0.371375
Pcbd1	-1.63252	-0.201828	0.0158282	0.371864
Akr1c19	1.61879	0.201716	0.0158663	0.372501
Tbx21	-1.00754	3.99035	0.0159233	0.37332
Tulp4	-0.549526	5.5381	0.0159625	0.37398
Olfr60	-1.79205	-1.27797	0.015987	0.374294
Prkar2a	-0.575493	5.71825	0.0159994	0.374327
F8a	-0.624539	4.90505	0.0160208	0.374568
B930092H01Rik	1.68571	0.73717	0.016079	0.375497
Ccl1	-1.77663	0.00300537	0.0160828	0.375497
Wfikkn1	-1.02817	1.28312	0.0161148	0.375939
Eng	-1.11901	0.797521	0.016135	0.375939
Susd1	0.924507	2.06404	0.0161339	0.375939
Cd22	-0.640427	4.33352	0.0161901	0.376703
Galnt1	-0.562855	7.34764	0.016183	0.376703
Tgfbr2	-0.619386	9.2779	0.0162034	0.376754
Cic	-0.658304	5.79577	0.0162847	0.378383
Ficd	-0.653845	4.50466	0.0163221	0.378474
Uqcc2	-0.668555	4.51216	0.0163429	0.378696
Sufu	-0.565004	6.50144	0.0164004	0.37967
Olfr187	1.97662	-1.08284	0.0164074	0.37967
Meox2	2.22047	-1.13095	0.0164343	0.380034
1700109G14Rik	1.47844	-0.101337	0.0164726	0.380641
Plec	-0.767074	7.63301	0.0165179	0.380925
Pdlim4	-0.956032	5.30117	0.0166022	0.382347
Zfp773	-0.58014	4.77142	0.0166136	0.38235
Bicd1	0.933147	4.16551	0.0166415	0.382732
Hnrnpd	-0.59583	7.69563	0.0166846	0.383201
Fbxo45	-0.629794	5.06177	0.0167522	0.384233
Nudc-ps1	1.44634	0.247939	0.0168284	0.385459
Iqgap1	-0.621478	9.33971	0.0168578	0.38587
Tmem170b	-0.594398	4.5937	0.0168723	0.38594
Arsg	0.91046	2.18013	0.0169048	0.386162
Ern1	-0.678728	4.00029	0.0169355	0.386602
Tnfrsf22	-0.510915	5.29613	0.0170146	0.387152
Gnl3l	-0.610223	7.04908	0.0170101	0.387152
Thop1	-0.64508	4.34484	0.0169873	0.387152
Rnf6	-0.572404	6.80335	0.017014	0.387152
Tent5a	0.630051	4.80321	0.0170973	0.387385
Lao1	1.90322	-1.40886	0.0170947	0.387385
Triap1	-0.558222	4.72528	0.0170997	0.387385
Sox5os3	1.5684	-0.582634	0.0171072	0.387385
Rab20	0.672088	3.96861	0.0170399	0.387385
Zfp703	-0.867701	2.81873	0.017286	0.390366
Chn1os3	-1.22275	1.10316	0.0172691	0.390366
Pomc	-1.37956	-0.330919	0.0172965	0.390366
4930481A15Rik	-0.578717	4.48463	0.0173474	0.391015
Krt4	1.41477	0.576209	0.0173484	0.391015
Usp53	-0.472091	5.4238	0.0173977	0.391603
Olfr901	1.91351	-0.840805	0.0175212	0.394122
Rwdd4a	-0.614235	5.40469	0.0176758	0.396808
Map10	-1.18267	1.66423	0.0177824	0.398323
Lrrc20	-0.639046	3.67964	0.0177904	0.398323
Ube2o	-0.661246	5.41126	0.0177737	0.398323
Pyurf	-0.674237	3.15171	0.0178021	0.398323
Treml2	-0.536709	5.14577	0.0178167	0.398385
Hmox1	-0.840018	3.13743	0.0178623	0.399141
Pigp	-0.603335	4.63285	0.017883	0.399217
Mid1ip1	-0.714083	4.40501	0.0179011	0.399217
Dffa	-0.551735	5.32828	0.0178923	0.399217
Tdrd3	-0.556534	4.86352	0.0179575	0.399702
Lrr1	1.50097	-0.943399	0.0179867	0.399702
I730028E13Rik	2.18511	-1.41528	0.0179937	0.399702
Commd8	-0.563895	6.49894	0.0179826	0.399702
Igfbp1	1.7436	-0.776924	0.0180222	0.400072
Spib	-2.34291	-1.7044	0.0180434	0.400279
Snx10	-0.536727	4.23734	0.0180677	0.400391
AL935121.1	2.5762	-2.00196	0.0180721	0.400391
Sil1	-0.523935	4.681	0.0182996	0.401228
Rpl13-ps6	-2.10501	-1.31299	0.018249	0.401228
A830012C17Rik	1.99247	-1.53205	0.0181448	0.401228
Trav22	-4.56438	-1.83691	0.0182747	0.401228
Elk3	-0.679644	5.58185	0.0181918	0.401228
Cda	1.63531	0.558489	0.0181978	0.401228
5430427M07Rik	1.46278	-0.683653	0.0182386	0.401228
Stambp	-0.5283	5.48456	0.0182395	0.401228
Alox8	1.28012	2.89071	0.0182008	0.401228
Rtl1	-1.81953	-0.577975	0.0181753	0.401228
A930104D05Rik	1.7352	-0.196036	0.0182021	0.401228
Sepsecs	-0.560785	4.6347	0.0182882	0.401228
Ubash3b	-0.652594	7.24276	0.0181755	0.401228
Nfatc2	-0.598598	7.55885	0.0183397	0.401668
Cxcr5	-0.806318	7.15095	0.0183983	0.401879
Dennd4c	-0.575228	5.63537	0.0184089	0.401879
Unc5a	-0.761381	3.34401	0.018408	0.401879
Guca1b	0.993103	2.09398	0.018368	0.401879
Gas2	-0.783332	2.78653	0.018438	0.401918
Cdkn2d	-0.69114	6.03822	0.0185013	0.40252
Mpp5	0.502464	5.08558	0.0185633	0.403608
Unc5cl	0.71736	3.30864	0.0185903	0.403935
Iqca1l	1.27306	-0.0388793	0.018642	0.404022
Ighg3	1.31018	0.00374664	0.0186274	0.404022
Maz	-0.60152	6.89212	0.0186688	0.404343
Akirin2	-0.515869	5.31672	0.0187046	0.40486
Sbk1	-0.58925	6.26148	0.0187627	0.405857
3930402G23Rik	1.91831	-0.29081	0.0189326	0.408299
Dchs1	1.24245	0.606663	0.0189156	0.408299
Stard10	-0.639309	3.93862	0.0190099	0.408299
Ptms	-0.867733	3.06343	0.0190584	0.408299
Tab1	-0.605675	5.62441	0.0191023	0.408299
Sytl2	0.582823	5.87177	0.0191049	0.408299
Zfp518b	-0.99805	1.6037	0.0189686	0.408299
Cep170b	-0.589243	5.41073	0.0190126	0.408299
Cerox1	-1.36932	-0.0939724	0.019074	0.408299
Tle3	-0.701315	7.33924	0.0190389	0.408299
Eef1g	-0.628957	7.97739	0.0190372	0.408299
Krt83	-1.27119	1.8723	0.0190792	0.408299
Abcd3	-0.478852	5.02299	0.0190203	0.408299
Zfp937	0.872632	2.80447	0.0190882	0.408299
Malat1	-0.579787	10.3326	0.0190297	0.408299
BC030343	-1.76233	-0.951167	0.0191226	0.408393
Mast2	-0.589785	6.207	0.0191334	0.408393
Wdr44	-0.538244	5.36886	0.0191808	0.408888
Fto	-0.552921	6.5241	0.0191759	0.408888
Sft2d3	-0.595537	4.29767	0.0191944	0.40892
Glns-ps1	1.84349	-0.592062	0.0192202	0.409213
Fam78a	-0.620914	6.76595	0.0192926	0.410238
Ube2e3	-0.608782	4.65846	0.0193464	0.411122
Ror1	1.75134	-0.328609	0.0193873	0.411734
Tbl1x	-0.582404	7.82891	0.0194139	0.41204
Snrk	-0.611712	7.12957	0.0194618	0.412798
Olfr769	1.58893	-0.993811	0.0194887	0.413109
Enc1	-0.992494	2.06134	0.0195099	0.413299
Plcb4	-0.546597	4.36909	0.0195703	0.41406
Hsd11b1	-0.639886	6.40576	0.0196108	0.414398
Camk2d	-0.531984	7.54758	0.019666	0.415048
Camk2b	-0.842123	3.57201	0.0196615	0.415048
Cdc42bpb	-1.30216	0.392182	0.0197041	0.415592
Dntt	0.689456	3.68618	0.0197165	0.415595
Ccdc120	-1.41794	1.77594	0.0197893	0.416734
Ntrk1	2.278	-1.63057	0.0197952	0.416734
Thada	-0.519993	7.54485	0.0198157	0.416905
Olfr163-ps1	2.36068	-1.90257	0.0198772	0.417031
2310015A10Rik	0.616153	3.7037	0.0198861	0.417031
Asb1	-0.636576	4.27077	0.0199255	0.417031
Olfr1124	1.17679	1.11671	0.019927	0.417031
Slc6a9	-1.52508	2.53807	0.0199326	0.417031
Ift46	-0.628692	3.84141	0.019874	0.417031
Pdk2	-0.697159	4.43439	0.0198982	0.417031
Rgs12	-0.598189	4.18596	0.020025	0.417673
Acap3	-0.654	5.22843	0.0200133	0.417673
Tnrc6c	-0.556909	6.76117	0.0200008	0.417673
Kcne2	1.46859	0.651787	0.0200502	0.41794
D1Ertd622e	0.543908	5.33896	0.020127	0.418388
1810034E14Rik	-0.729933	2.71352	0.0201046	0.418388
Scrn3	-0.602131	3.67618	0.0201818	0.418498
Ugt3a2	1.80411	-0.985424	0.0201882	0.418498
Rtl6	-0.706965	4.40606	0.0201688	0.418498
Phactr2	-0.611748	5.24874	0.020265	0.419317
2410137M14Rik	3.2213	-2.41173	0.020256	0.419317
Trav8d-2	-0.813189	2.67381	0.0202928	0.419381
Ogfod1	-0.573227	4.51372	0.0202817	0.419381
Trav4-2	-1.15306	0.935496	0.0204426	0.420908
Adam10	-0.63511	7.9399	0.0204538	0.420908
Tns4	-1.19132	0.861399	0.0203803	0.420908
Gnaq	-0.813929	4.31411	0.020446	0.420908
Parn	-0.513621	6.28004	0.020449	0.420908
Slc38a6	-0.649934	3.04472	0.0204259	0.420908
Cacna2d4	0.511137	4.55101	0.0204679	0.420942
Acsl1	0.533562	4.53192	0.02052	0.421627
Cyp4f18	1.61884	-1.09753	0.0205958	0.422801
Dcun1d2	-0.548339	5.52161	0.020659	0.423132
Slc27a4	-0.58553	4.90276	0.0207167	0.423132
Sphk2	-0.579793	6.15685	0.0206672	0.423132
Ccdc115	-0.621821	5.93891	0.0206923	0.423132
Ubtd2	-0.811575	3.2206	0.0207495	0.423132
Maml2	-0.522967	6.04866	0.0207154	0.423132
Dpm3	-0.64164	4.02008	0.0207427	0.423132
Prxl2b	-0.897269	2.14724	0.0207334	0.423132
Zfp36l2	-0.615476	7.96546	0.02067	0.423132
Nptxr	-1.4832	0.487003	0.0208125	0.42316
Mapk11	-0.6549	7.39746	0.0207913	0.42316
Pusl1	-0.669956	5.10652	0.0207815	0.42316
Heyl	-1.62829	-0.761808	0.0208287	0.423217
5033403F01Rik	1.67661	-0.845778	0.020844	0.423274
Fosl2	-0.809355	6.84249	0.0209276	0.424033
Phf20-ps	1.82144	-0.463589	0.020924	0.424033
Gfod2	-0.692953	3.13616	0.0209669	0.424495
Entpd5	-0.551638	6.4868	0.021019	0.425134
Lcn5	2.15199	-1.22827	0.0210236	0.425134
Bzw2	-0.570275	7.47887	0.0210624	0.425664
Nup188	-0.594245	6.479	0.0210922	0.425722
Sdhaf1	0.781715	3.68555	0.0210973	0.425722
Akt1s1	-0.550808	4.53178	0.021103	0.425722
2610002M06Rik	-0.555422	4.76529	0.0211279	0.425969
Rpl13a	-0.67225	3.7865	0.0211474	0.42611
Tbc1d22a	-0.552686	5.08329	0.0211705	0.426321
Morn4	-1.4553	1.03678	0.0212258	0.426927
Crip3	2.51232	-1.69228	0.0213272	0.427159
Camkk2	-0.575269	5.34906	0.0213577	0.427159
Tsc22d3	-0.670015	7.96066	0.0213577	0.427159
Cyp2d36-ps	1.4972	-0.193357	0.021348	0.427159
Gfra4	-1.23932	2.18504	0.0213379	0.427159
9330020H09Rik	-0.985728	1.32124	0.0213061	0.427159
Tmem42	-0.726123	3.66265	0.0212865	0.427159
1700037H04Rik	-0.560561	4.77522	0.0213977	0.427336
4930556L07Rik	1.92481	-1.00834	0.021386	0.427336
Gpsm2	-0.605628	3.89153	0.0214146	0.427421
5031415H12Rik	1.42634	0.373074	0.0214514	0.427651
Cdc42ep3	-0.555146	4.66554	0.0215024	0.42791
Wscd1	1.62575	-0.449212	0.0215019	0.42791
Mmadhc	-0.596049	5.88701	0.0215948	0.428557
Casp1	-0.608209	6.0041	0.0215664	0.428557
Pde4dip	-0.58594	6.99655	0.0215737	0.428557
Plekha3	-0.576954	5.9977	0.0215761	0.428557
E230020D15Rik	-2.05177	-0.143714	0.0216993	0.429554
Nek7	-0.488689	7.33305	0.0216868	0.429554
Syt5	-1.56149	0.0675709	0.0217279	0.429869
Zfp651	-1.1432	2.05087	0.0217487	0.430029
Ppp1r3b	0.713169	3.77104	0.0218786	0.430584
Clstn1	-0.506561	5.4951	0.0218784	0.430584
Olfr141	1.76612	-0.734854	0.0218304	0.430584
Btbd2	-0.577481	5.63438	0.0218127	0.430584
Fasl	-0.6836	4.39165	0.0218774	0.430584
Gng3	-1.32704	-0.695735	0.0218284	0.430584
Myo1e	0.799219	5.65555	0.0217997	0.430584
1700097N02Rik	-1.16816	1.15044	0.0218932	0.430622
Mrpl48	-0.488617	4.71868	0.0219204	0.430906
Kctd2	-0.562218	6.13706	0.0220262	0.431066
Insl6	-0.789176	4.29233	0.0219713	0.431066
Mir5136	1.42668	-0.350882	0.0220117	0.431066
Nanos3	1.7521	-0.980852	0.0219551	0.431066
Copz1	-0.617355	7.46403	0.0220305	0.431066
Pls1	0.921806	2.00351	0.0219781	0.431066
Cyp51	-0.568193	6.42457	0.0220673	0.431416
Ahi1	-0.639255	5.63684	0.0220994	0.431416
Washc3	-0.520926	5.46893	0.0220903	0.431416
Gabrd	-1.27564	0.956562	0.0220971	0.431416
Rpl35	-0.594539	7.33752	0.0222212	0.432993
4930507D05Rik	3.23962	-1.32466	0.0223	0.433681
Mgat1	-0.5973	6.37822	0.0223349	0.43401
Sumf2	-0.630911	4.20124	0.0223539	0.43413
Ftl1-ps1	-0.805757	2.87783	0.0223974	0.434227
Ccsap	-0.609387	4.17	0.0223718	0.434227
Rapgef2	-0.60353	6.49123	0.0223859	0.434227
Col7a1	1.06213	1.90655	0.0224506	0.43476
A530013C23Rik	1.76333	-0.68897	0.0224756	0.434996
Nynrin	-0.971687	2.63231	0.0225487	0.435912
Gphb5	1.4371	1.11134	0.0225458	0.435912
1190001M18Rik	2.31864	-1.32259	0.0226135	0.436417
Cox8a	-0.564129	6.85639	0.0226076	0.436417
Bik	-1.06239	0.768416	0.0226476	0.436824
Slc39a6	-0.576063	6.26449	0.0227094	0.437767
Arhgef5	0.96786	2.78756	0.022726	0.437838
2700049A03Rik	-0.527819	4.54558	0.0228144	0.438272
Rph3al	-0.627211	3.56765	0.0228742	0.438272
Zdhhc8	-0.707436	5.13421	0.0228776	0.438272
Usp22	-0.556072	6.9988	0.0228947	0.438272
Tnfrsf13b	-0.548262	5.49425	0.0229003	0.438272
Atxn7l3	-0.672973	5.60152	0.0227763	0.438272
Syt2	1.22986	0.441872	0.0228019	0.438272
Gnasas1	-1.38996	0.21614	0.0228642	0.438272
Cyth3	0.536065	6.20537	0.0228729	0.438272
Arpin	1.2872	1.02093	0.0230568	0.440448
Gstm4	-0.712441	2.97453	0.0231505	0.440553
Csf2rb2	1.85982	-0.180761	0.023124	0.440553
Tnip3	1.07794	3.54141	0.0230791	0.440553
Stxbp1	-0.591991	3.90586	0.023103	0.440553
Traj58	-1.18374	0.409403	0.0231619	0.440553
Colgalt2	1.4249	0.650491	0.0231664	0.440553
A230072I06Rik	1.69893	0.434731	0.0231453	0.440553
3830403N18Rik	2.7437	-1.37528	0.0231145	0.440553
Mobp	1.37015	0.60521	0.0231992	0.440929
Slc35f3	1.51731	0.0580991	0.0233193	0.442714
Smim3	-0.970552	2.87006	0.0233124	0.442714
Gstm1	-0.969634	1.82626	0.0233535	0.442741
Degs1	-0.574064	6.53889	0.0235954	0.445738
Ly6c2	-1.03694	1.15025	0.0236104	0.445738
Flywch1	-0.577344	5.40433	0.0236079	0.445738
Trmt5	-0.616682	4.40137	0.0236764	0.445857
Chrnb1	-0.807354	2.22772	0.0236826	0.445857
Grin1	1.52209	-0.128132	0.0236353	0.445857
Cpsf4	-0.587649	5.5465	0.0237636	0.446536
St8sia6	0.598765	6.91412	0.0238071	0.446536
Il1f5	1.79909	-0.788205	0.023811	0.446536
Kif15	-0.997004	4.07423	0.0237653	0.446536
Cacnb1	0.641427	3.56854	0.0237955	0.446536
Fbxo21	-0.525327	6.05481	0.0237734	0.446536
Plek	-0.956587	3.27554	0.0238064	0.446536
Tirap	-0.720227	2.84439	0.02389	0.447026
Cisd1	-0.669925	4.30957	0.0238779	0.447026
Rnf170	-0.553148	4.1047	0.0239523	0.447488
Pik3cg	-0.498159	6.21314	0.0240025	0.447892
Tubb1	1.83966	-1.42156	0.024054	0.448607
C630031E19Rik	1.5169	-1.10923	0.024099	0.449198
Pisd	0.628945	5.90553	0.0241287	0.449256
Fam180a	1.59321	-0.879528	0.0241275	0.449256
Acbd6	-0.504025	5.2014	0.0241505	0.449415
Atp11a	-0.599595	5.71475	0.0242802	0.450448
Kcnq2	1.06066	1.64312	0.0243365	0.450448
Rufy1	-0.494725	5.33797	0.0243488	0.450448
Wsb2	-0.589679	6.91208	0.0242651	0.450448
Mpzl3	-0.536682	5.48854	0.0242962	0.450448
Hdgfl1	2.23761	-1.88397	0.0243182	0.450448
Eef1akmt3	1.26951	-0.229109	0.024301	0.450448
Emc10	-0.57065	7.49419	0.0242623	0.450448
Foxk1	-0.610475	4.59079	0.0242936	0.450448
Dynlt3	-0.59106	4.99644	0.0243525	0.450448
1810006J02Rik	1.12657	1.37439	0.0243722	0.450567
Fam83h	-1.64606	-0.226076	0.0244313	0.450848
Trdv2-2	-1.10281	1.19233	0.0244748	0.450848
Sspo	1.20835	1.1064	0.0245207	0.450848
Pcyox1	-0.605044	4.43222	0.0244564	0.450848
Tmem71	-0.529699	7.01453	0.0245002	0.450848
4930448A20Rik	2.02348	-0.829607	0.0244258	0.450848
Rbm6-ps1	1.63372	-0.445894	0.0245662	0.45144
Agfg1	0.552412	8.19803	0.0246098	0.451749
Fam71e1	1.09663	0.705999	0.0245998	0.451749
Dynlt1f	-0.692351	3.1555	0.0246691	0.452346
Exoc4	-0.484818	6.20198	0.0247298	0.452968
Eif3i	-0.619343	6.98332	0.0247294	0.452968
Grin3b	1.8792	-1.28227	0.0248036	0.453584
Nyap1	-1.01628	1.2783	0.024795	0.453584
Nsun7	1.16977	2.34301	0.0247875	0.453584
Mbp	-0.608037	8.32067	0.024888	0.454506
Nfatc3	-0.550413	8.41635	0.0248943	0.454506
St3gal6	-0.579832	4.35139	0.0249174	0.454682
1810055G02Rik	-0.758408	3.97224	0.0249668	0.455337
Selplg	0.594516	9.10506	0.0251606	0.457911
Zcchc17	-0.570551	5.57272	0.025162	0.457911
Spice1	-0.518782	5.2208	0.0251829	0.457959
Traj49	-0.883168	1.36505	0.0251917	0.457959
Particl	-0.919887	1.75546	0.0252269	0.458352
Crx	1.75372	-1.34762	0.0253093	0.45878
Ptgfrn	-0.775772	2.31631	0.0253085	0.45878
Tbx5	2.23864	-1.55036	0.0252641	0.45878
Hic1	0.781798	4.38102	0.025317	0.45878
Trbv19	-0.536947	5.44433	0.0253457	0.459031
Ncoa1	-0.527794	6.79333	0.0253864	0.459276
Ccdc126	-0.539533	4.30355	0.0254145	0.459294
Ncald	-1.0766	0.165043	0.0254437	0.459577
Wdr89	-0.651278	3.91768	0.0255702	0.461368
Lrrc3b	-4.25334	-2.1051	0.0255643	0.461368
Glt28d2	1.1436	2.28183	0.0255929	0.461514
Ssx2ip	-0.736623	3.60761	0.0256056	0.461514
B630019K06Rik	-0.962906	1.53406	0.0256424	0.461932
Hmgb1	-0.564795	7.94389	0.0256653	0.462098
Prrc2a	-0.56397	5.92545	0.0257405	0.462468
Krt6b	-2.63409	-1.73127	0.0257119	0.462468
Rps20	-0.573	7.74375	0.0257297	0.462468
Scml1	1.71014	-0.963315	0.0257555	0.462491
5830428M24Rik	-0.565398	4.92106	0.0257855	0.462539
Meis1	1.09219	1.13351	0.0258574	0.462852
Wdfy1	0.524797	4.25183	0.0258497	0.462852
Isl2	1.57919	-0.690059	0.0258178	0.462852
Sfr1	-0.555382	6.24741	0.0258577	0.462852
Gk	-0.777259	2.72219	0.0258871	0.463135
AW011738	0.595545	4.52462	0.0259404	0.463315
Tedc1	-0.698215	3.38264	0.0259325	0.463315
Nr3c1	-0.548607	7.48781	0.0259582	0.463315
Usp38	-0.583953	7.62814	0.0260667	0.464139
Josd2	0.55497	6.06639	0.0261321	0.464346
Cuedc2	-0.616298	4.03912	0.026107	0.464346
Plekha5	-0.46137	5.25686	0.0262706	0.465904
Map3k2	-0.550045	5.34427	0.026276	0.465904
Lims1	-0.526802	7.28405	0.0263067	0.466203
Rnpepl1	-0.569077	7.56966	0.0263462	0.466641
Nobox	2.04552	-1.89295	0.0264075	0.467256
Lipc	1.59987	-0.670216	0.0264356	0.467507
Dscam	1.17198	2.80328	0.0265391	0.468849
Doxl1	2.282	-0.558734	0.0265753	0.469243
Zbtb38	0.509655	6.09501	0.0266271	0.469667
Tas2r118	2.92043	-2.0424	0.0266139	0.469667
Rsph3b	-0.704505	2.93536	0.026769	0.470453
I730030J21Rik	0.575997	4.83341	0.0267501	0.470453
Trav10n	-0.85981	2.14405	0.0267643	0.470453
Zfp974	-0.660302	3.49101	0.0267231	0.470453
Npnt	-1.03527	3.64122	0.0267187	0.470453
Wbp2	-0.588897	7.55956	0.0268227	0.470908
6430571L13Rik	1.55839	-0.675253	0.0268146	0.470908
Lrrfip1	-0.608737	8.76672	0.0268376	0.470926
Arl3	-0.657855	3.24142	0.0268611	0.471093
Rhbdd3	-0.664959	3.45152	0.0269177	0.471352
Hdac1	-0.578955	7.80665	0.026906	0.471352
Cdc34	-0.533344	6.40039	0.0269141	0.471352
Zfp609	-0.574155	3.83082	0.0269482	0.471473
Arf6	-0.620587	8.49961	0.0269711	0.471556
Emilin2	1.06901	0.303734	0.0271054	0.4719
Zadh2	-0.595281	4.5407	0.0271286	0.4719
Dnajc12	-0.68611	2.84801	0.0270822	0.4719
Cacna1g	-1.27057	-0.465913	0.0271443	0.4719
Arl5a	0.487282	5.9746	0.0271084	0.4719
Mroh2a	0.944001	4.54873	0.0270214	0.4719
Ccdc86	-0.585286	6.21777	0.0271664	0.472043
Rabgap1l	0.455115	7.04294	0.0272414	0.473103
Rnd3	-1.38793	-0.483315	0.0272585	0.473156
Zfp839	-0.598859	3.89105	0.0273087	0.473292
Cfap157	-0.972414	1.29546	0.0273023	0.473292
Zbtb45	-0.531366	4.93993	0.027303	0.473292
Alyref	-0.544559	7.03675	0.0273362	0.473292
1700052K11Rik	-0.685005	3.42663	0.0273244	0.473292
Tmsb10	-0.589017	8.67506	0.0273901	0.473636
Olfr316	1.5724	-0.88798	0.0274314	0.473636
Rpl18	-0.586908	8.48341	0.0274012	0.473636
Bpifb6	1.87493	-1.06328	0.0273781	0.473636
Dvl1	-0.570907	7.03713	0.0275767	0.47385
Slc39a14	-0.545616	5.95659	0.0275603	0.47385
Fbxl22	0.850598	1.80622	0.0275786	0.47385
Rpl31	-0.566851	6.79856	0.0274969	0.47385
Sirt3	-0.670191	3.08662	0.0275724	0.47385
Recql	-0.500205	5.62189	0.0274826	0.47385
Art2a	-0.484119	5.16107	0.0275701	0.47385
Ufc1	-0.545878	4.85639	0.02747	0.47385
Drap1	-0.559676	5.78747	0.027661	0.474862
Snhg5	0.59655	4.57954	0.0277556	0.47573
Atp2b2	0.98004	1.2392	0.027783	0.475913
Cyth1	-0.54272	8.21093	0.0278029	0.475996
A530083I20Rik	1.03848	0.753606	0.027816	0.475996
Itsn1	0.772593	2.7514	0.0278943	0.477094
Gstcd	-0.7381	3.3224	0.0279297	0.477458
Lgr6	-0.948976	1.13671	0.0279686	0.477881
Spn	-0.479193	6.94267	0.0280578	0.478697
Faim2	1.31106	0.471863	0.0280587	0.478697
Islr	2.14838	-1.69964	0.0280888	0.478726
Pheta2	0.940662	0.994042	0.0280781	0.478726
Camp	1.85487	-1.37117	0.0282179	0.479464
Sft2d2	-0.501061	7.0837	0.0281889	0.479464
Smim31	1.32974	0.400295	0.0282312	0.479464
Fntb	-0.514278	5.03702	0.0281877	0.479464
1110032F04Rik	0.899364	3.9304	0.028263	0.479522
Pcdhgb8	1.12706	0.0440333	0.0282597	0.479522
Trav15d-3	-2.34957	-1.26402	0.0283462	0.480625
Runx1	-0.495549	6.71059	0.0283565	0.480625
Mtfr1l	-0.515468	6.89322	0.0283783	0.480754
Cd47	-0.527734	8.2307	0.0283984	0.480854
Ankrd35	1.24058	0.278561	0.0284715	0.481851
2810039B14Rik	-0.698518	2.82099	0.0285637	0.482205
Dhrs1	-0.570402	5.36766	0.0285522	0.482205
Tlr3	-1.17683	0.31878	0.028554	0.482205
Tmem158	0.964415	2.76195	0.0286108	0.482759
Ppp2r5a	-0.528485	8.61171	0.0286451	0.482946
Kank1	1.07082	0.803098	0.0288496	0.484708
Rpl6	-0.589658	7.81806	0.0289297	0.484708
Agap3	-0.507396	6.5914	0.0288851	0.484708
Mymk	1.97725	-1.07748	0.028853	0.484708
H2ax	-0.521219	5.24048	0.0289412	0.484708
Slc35a4	-0.607247	7.94209	0.0289301	0.484708
Fos	-0.596034	6.07516	0.028994	0.485352
1700120C14Rik	-0.964617	1.21113	0.0290326	0.485518
Lilr4b	1.07973	2.36806	0.0290847	0.485585
Dkk1	2.1047	-0.876929	0.0291245	0.485585
Rcc1	-0.535347	5.88993	0.029195	0.485585
Tpgs1	-0.558834	4.7827	0.0291347	0.485585
Prr13	-0.461329	7.05074	0.0291842	0.485585
1300014J16Rik	-0.562902	4.17995	0.0291649	0.485585
Fzd6	1.60993	-0.862144	0.029143	0.485585
Fstl4	1.02999	2.08024	0.0292376	0.485585
Rsu1	-0.481055	5.89333	0.0291384	0.485585
2210016F16Rik	-0.554356	6.53497	0.0292849	0.486132
Arnt2	-1.02603	3.83944	0.0293152	0.48627
Olfr317	2.2525	-1.67353	0.0293219	0.48627
Alas1	-0.541372	5.38376	0.029347	0.486447
Rps26	-0.550499	7.05625	0.0294337	0.4866
Mir467f	-1.55459	-1.00986	0.0294451	0.4866
Snx20	-0.510423	6.66674	0.0293879	0.4866
4930467D21Rik	1.94367	-1.598	0.0294578	0.4866
Stard5	-0.546034	5.96979	0.0294068	0.4866
Selenok-ps1	1.09088	1.15548	0.0294419	0.4866
Tac2	1.11267	0.311204	0.0294968	0.486783
Rab11fip4os1	1.71594	1.01585	0.0295962	0.487473
Nfe2l2	-0.545575	6.46572	0.0295709	0.487473
Rtn4	-0.57708	4.6104	0.0295757	0.487473
Xylt2	-0.565624	6.71777	0.0295949	0.487473
Fam98a	-0.52213	5.44306	0.0296274	0.48775
4931414P19Rik	-0.906446	1.66608	0.0297248	0.488183
Gclm	-0.445284	5.10227	0.02971	0.488183
5031439G07Rik	-0.485906	4.99775	0.0297036	0.488183
Tubal3	1.4016	-0.790717	0.0297822	0.488183
Dynlrb2	1.61436	-0.895076	0.0297392	0.488183
Wnt10a	-1.60035	-0.924032	0.0298868	0.48869
Hgf	0.919925	2.27654	0.0298828	0.48869
Zfp663	1.86011	-1.2408	0.0299429	0.489371
Nova2	-1.46441	0.193111	0.0299718	0.489606
Atpaf2	-0.53321	5.44444	0.0300127	0.489934
Ms4a6d	-0.701274	2.66901	0.0300303	0.489934
Lnx2	-0.528857	6.82299	0.0300353	0.489934
Setd4	-0.469953	5.15175	0.0300979	0.490482
Pacs2	-0.649808	5.52452	0.0300885	0.490482
Fam193a	-0.699063	4.91012	0.0301389	0.490678
Wnt1	-1.85507	-1.56403	0.0301341	0.490678
Dll3	-2.52797	-1.8682	0.0301776	0.490835
Zbed3	-0.977634	1.48907	0.0301649	0.490835
Eva1c	1.28699	-0.548129	0.0304343	0.49124
Mlf1	-1.52828	-0.895952	0.0303932	0.49124
D030056L22Rik	-0.589426	4.82488	0.0303529	0.49124
Cnrip1	-0.77053	2.31772	0.0302975	0.49124
Galnt11	-0.504403	5.73079	0.0304128	0.49124
Pdcd4	0.524159	7.23704	0.030361	0.49124
Cldn34c4	2.02389	-1.40112	0.0304159	0.49124
2610528A11Rik	1.00657	1.27908	0.0302567	0.49124
Ptch1	0.465977	5.38863	0.0304493	0.49124
Ube2z	-0.566997	6.74641	0.0303041	0.49124
Mtus2	0.89063	2.38719	0.0304446	0.49124
1110019B22Rik	1.59301	0.723876	0.0305193	0.491323
Mir1958	1.90448	-1.42596	0.0304711	0.491323
Pla2g10os	1.60392	-1.12656	0.0305678	0.491511
Nme4	-0.844009	2.98783	0.0305874	0.491543
Rpl21-ps1	1.71977	-1.26199	0.0306109	0.491543
Pacsin2	-0.496402	5.99823	0.0306134	0.491543
Selenow	-0.574237	7.33012	0.0306815	0.491996
Saa1	1.45889	0.68814	0.0306852	0.491996
Tsen34	-0.567454	4.53557	0.0308068	0.492545
Jund	-0.600497	6.94104	0.0308068	0.492545
Litaf	-0.481488	6.03166	0.0307968	0.492545
Lrp1	-0.894939	2.14651	0.0307652	0.492545
Pkdrej	1.75489	-0.38645	0.03079	0.492545
4933427I22Rik	2.09318	-2.24079	0.0308246	0.492597
Gpr180	-0.516927	4.84998	0.0308528	0.492815
Npepps	-0.51346	6.07664	0.0308802	0.492862
Ighj3	1.06288	1.07646	0.0308849	0.492862
Acy3	1.44813	-0.92376	0.0309045	0.492942
Ern2	1.38906	-0.177394	0.0309344	0.493186
Slc38a5	1.76282	-0.607148	0.0309492	0.493191
Gpr153	-1.1414	1.72625	0.0310539	0.493368
Trpc7	1.3364	-1.00959	0.0309912	0.493368
Ccl5	1.12749	1.61703	0.0310243	0.493368
Hopx	0.593594	4.01184	0.031043	0.493368
Timm9	-0.521642	5.32393	0.0310029	0.493368
Rabepk	-0.490069	4.67862	0.0310624	0.493368
Slc7a4	0.964528	1.04355	0.0310235	0.493368
Zswim6	-0.564811	4.24724	0.0313201	0.494106
Thpo	1.20066	-0.287549	0.0312819	0.494106
Ltbp4	0.956643	1.851	0.0313097	0.494106
Sh3bp5	0.523405	6.57337	0.0311424	0.494106
Tm4sf4	1.35313	-0.0185653	0.0312534	0.494106
4933406P04Rik	1.13095	0.125065	0.0312525	0.494106
Pbdc1	-0.512668	5.22339	0.0313142	0.494106
Fkbp1a-ps1	1.90304	0.0661907	0.0313104	0.494106
Kat6a	-0.492925	6.59771	0.0312047	0.494106
Rbbp8	-0.575325	4.89646	0.031318	0.494106
Usp12	-0.50327	5.9227	0.0311622	0.494106
Vsig10	0.597475	4.35091	0.0313853	0.494549
Mzt2	-0.749614	2.56397	0.0314498	0.495039
Celf5	-1.35641	-0.777787	0.0314603	0.495039
A930006K02Rik	0.709403	2.66261	0.0314557	0.495039
Igkv3-5	1.52189	-0.927574	0.0315003	0.495207
Pkp4	0.583924	3.83137	0.0314883	0.495207
Fam122a	-0.553142	4.86256	0.0315264	0.495273
Fbxo4	-0.539801	3.96669	0.0315337	0.495273
Dpysl2	-0.492151	5.38899	0.031634	0.495383
Cks1b	-0.797575	2.82202	0.0316179	0.495383
Slc26a10	0.590244	3.92048	0.0315765	0.495383
Mfsd4b2	1.93149	-1.7563	0.0316385	0.495383
Plscr1	-0.593443	4.32734	0.0316764	0.495443
Hectd3	-0.523314	6.26087	0.0316625	0.495443
Nras	-0.525015	6.86682	0.031708	0.495709
Ighj2	1.0411	1.17946	0.0317228	0.495711
BC018473	-1.23114	0.984241	0.0319484	0.496205
Ksr1	-0.630602	3.30188	0.031913	0.496205
Nol6	-0.54436	7.73064	0.0318939	0.496205
4732465J04Rik	1.18962	-0.280936	0.0319484	0.496205
Ablim2	-0.698905	3.45301	0.0319597	0.496205
Snap47	-0.496788	5.42987	0.0318384	0.496205
Ngrn	-0.537637	5.62498	0.0319443	0.496205
4933409D19Rik	1.28464	0.686921	0.0318511	0.496205
Slc28a1	1.50521	1.19888	0.0320008	0.496468
Repin1	-0.64125	3.45059	0.0320612	0.496468
Ube2s	-0.635708	5.114	0.0320584	0.496468
Prrc2b	-0.535315	7.23785	0.0320647	0.496468
Chd5	1.31802	-0.478804	0.0320103	0.496468
2210417A02Rik	1.53906	-0.592676	0.0320363	0.496468
Fzd7	2.03025	-0.873433	0.0320868	0.496583
Ehd1	-0.666567	6.40383	0.0321534	0.497158
Pitpnm2os2	-1.04776	0.401007	0.0322028	0.497449
Git1	-0.707653	5.29541	0.0322835	0.497873
Kif1b	0.561648	7.44967	0.032259	0.497873
Cd28	-0.533034	9.18331	0.032288	0.497873
Slc35d1	0.484177	5.1411	0.0323198	0.498137
Ctif	1.03578	1.01303	0.0324208	0.499467
Lrrc47	-0.637013	6.48797	0.0324745	0.499839
Slc25a39	-0.553703	6.38335	0.0324685	0.499839
Hsd17b7	-0.532771	3.89296	0.0325067	0.500106
Mrpl34	-0.522444	4.60168	0.0325489	0.5003
Slfn1	-0.511001	7.54726	0.0326465	0.500663
Zfp318	-0.52251	4.54608	0.0326369	0.500663
Fam205a1	1.71303	-0.63606	0.0326163	0.500663
Dgkg	-0.825439	3.12529	0.032602	0.500663
Slc16a10	-0.685895	2.64982	0.0326385	0.500663
Wdr46	-0.55256	6.77419	0.0326774	0.50091
Gapdh	-0.592125	9.39742	0.0327284	0.501465
Amz2	-0.527413	5.38738	0.0327616	0.501704
Mri1	-0.475388	6.34915	0.0327736	0.501704
Rnf149	-0.588043	6.49501	0.0327919	0.501757
Atp5g2	-0.505108	5.02311	0.0328291	0.502098
Marchf3	0.697101	2.92699	0.0329939	0.503936
Serpina9	-0.963192	2.27476	0.0330265	0.503978
Wasf2	-0.54494	6.99428	0.0330257	0.503978
Slc6a5	1.20872	0.763882	0.0330423	0.503992
Pno1	-0.541593	5.61248	0.0330823	0.504032
Kcmf1	-0.513609	6.04216	0.0331723	0.504208
Hdac5	-0.548644	6.34536	0.0331757	0.504208
Pisd-ps2	-0.946331	1.44093	0.0331697	0.504208
Slc25a45	-0.520265	5.26072	0.0332306	0.504533
Grhl1	0.6889	3.99626	0.0332175	0.504533
H2-Q10	1.00762	2.61363	0.0332954	0.50512
Ost4	-0.518437	5.39473	0.0333217	0.505292
Vmn1r190-ps	1.68535	-1.05847	0.0333935	0.505927
D830035M03Rik	-1.00273	0.537295	0.0334387	0.506159
Rps10-ps3	1.66409	-0.199911	0.0334833	0.506385
Ccdc136	1.24537	0.63164	0.0335212	0.506385
Coq7	-0.604629	3.33123	0.0335255	0.506385
Slc25a10	-0.61963	4.0621	0.0335285	0.506385
Nkain4	1.40612	0.160255	0.0335	0.506385
Rpl17-ps8	1.7227	-1.55173	0.0335808	0.506496
BC024063	-0.815491	1.99906	0.0336498	0.507311
Gpcpd1	-0.573724	6.99145	0.0337619	0.507663
Lrtm2	-1.67442	-0.681457	0.0337128	0.507663
Gemin7	-0.551604	5.68499	0.0337606	0.507663
Anapc16	-0.473355	5.61803	0.03376	0.507663
Rap2b	-0.661999	3.51748	0.0337098	0.507663
Ing1	-0.493907	5.98977	0.0337919	0.50787
Ivns1abp	-0.582117	9.00012	0.0338415	0.507937
Mtf1	-0.561589	5.51926	0.0338332	0.507937
Ckb	-0.691609	4.49439	0.0338326	0.507937
Akr1b10	-0.456511	4.50837	0.0338609	0.508004
Taok3	-0.536712	7.37144	0.0338948	0.508287
Rarb	1.54156	0.660509	0.0340524	0.510198
Rpl18a-ps1	1.16313	0.55195	0.0341251	0.510481
Glcci1	0.771513	1.83177	0.0341048	0.510481
Pym1	-0.575317	4.88727	0.0340995	0.510481
Tmem26	-1.1622	2.13852	0.0341316	0.510481
2810001G20Rik	-0.60316	4.04302	0.0341865	0.510701
Klf3	0.514873	7.98901	0.0341916	0.510701
Eif3k	-0.512264	6.89629	0.0341858	0.510701
4930558J18Rik	1.3213	0.549186	0.0342154	0.51083
Lrrn4	1.06736	1.85707	0.034254	0.51118
Trbv3	-0.508349	5.75998	0.0342773	0.511302
Catsperd	0.934776	1.21632	0.034326	0.511803
Zbtb4	-0.565894	4.56734	0.0344703	0.513502
Pebp4	2.27518	-1.88524	0.0345971	0.514518
9230105E05Rik	2.74889	-2.27495	0.0345876	0.514518
Olfr360	2.40645	-1.84802	0.0345993	0.514518
Nmu	1.85583	-1.5878	0.0346372	0.514856
A930005H10Rik	-0.576115	4.57071	0.0348635	0.517765
Fem1a	-0.536147	6.65206	0.0349543	0.51803
Vps13a	-0.557117	6.13943	0.0350498	0.51803
Slc39a5	1.79391	-1.23993	0.0349355	0.51803
Tmem246	1.33767	-0.0023013	0.0350497	0.51803
Tbl1xr1	-0.493948	6.67189	0.0350432	0.51803
Cox6a1	-0.528021	7.30292	0.0349586	0.51803
Mafb	-1.93772	-0.709301	0.0350476	0.51803
Itgal	-0.590028	9.85165	0.035072	0.518131
Eml1	0.924431	2.34696	0.0350912	0.518137
Pgrmc2	-0.536767	4.91042	0.0351541	0.518665
Lypd5	1.56496	-0.90061	0.0351805	0.518712
Tbl2	-0.503315	5.64314	0.0351879	0.518712
Serpinb3a	-1.67132	-0.831311	0.0352269	0.51906
Kcnn4	-0.583524	9.03683	0.0352752	0.519319
Mapk3	-0.524479	4.85061	0.0352705	0.519319
Spon1	0.902111	2.42881	0.035336	0.519401
Pnma1	-2.44923	-1.95342	0.0353169	0.519401
Gstm2	2.3023	-1.74311	0.0353173	0.519401
4921517D16Rik	1.35619	-0.181614	0.0354581	0.520879
Rnpc3	-0.452794	5.39843	0.0355023	0.521302
Gfpt2	1.15848	1.1561	0.0355647	0.521312
Zfp658	0.600138	3.5065	0.0355373	0.521312
Ddit4	-0.554043	5.45372	0.0355541	0.521312
Mettl14	-0.490073	5.2154	0.0356712	0.521427
[truncated: 475 more rows]

[truncated: 2 more sheets: Table 4, Table 5]
